# Supplementary material for: Lipid have a direct effect on multiple myeloma: a Mendelian randomization study
Source: Front Oncol. 2024 Jun 11;14:1404744. doi: 10.3389/fonc.2024.1404744 (PMC11200114; doi:10.3389/fonc.2024.1404744)
Supplement: Supplementary file 1 [file Table_1.xlsx]

## Sheet: Sheet1
firstAuthor	accessionId	publicationDate	journal	title	reportedTrait	efoTraits	bgTraits	discoverySampleAncestry	replicationSampleAncestry	associationCount	summaryStatistics	ssApiFlag	agreedToCc0	genotypingTechnologies	pubmedId	initialSampleDescription	replicateSampleDescription			下载链接
Ottensmann L	GCST90277238	45230	Nat Commun	Genome-wide association analysis of plasma lipidome identifies 495 genetic associations.	Sterol ester (27:1/14:0) levels	level of Sterol ester (27:1/14:0) in blood serum	-	7174 European		2	http://ftp.ebi.ac.uk/pub/databases/gwas/summary_statistics/GCST90277001-GCST90278000/GCST90277238	no	yes	Genome-wide genotyping array	37907536	7,174 Finnish ancestry individuals	NA			https://ftp.ebi.ac.uk/pub/databases/gwas/summary_statistics/GCST90277001-GCST90278000/GCST90277238/GCST90277238.tsv.gz
Ottensmann L	GCST90277239	45230	Nat Commun	Genome-wide association analysis of plasma lipidome identifies 495 genetic associations.	Sterol ester (27:1/15:0) levels	level of Sterol ester (27:1/15:0) in blood serum	-	6428 European		0	http://ftp.ebi.ac.uk/pub/databases/gwas/summary_statistics/GCST90277001-GCST90278000/GCST90277239	no	yes	Genome-wide genotyping array	37907536	6,428 Finnish ancestry individuals	NA			https://ftp.ebi.ac.uk/pub/databases/gwas/summary_statistics/GCST90277001-GCST90278000/GCST90277239/GCST90277239.tsv.gz
Ottensmann L	GCST90277240	45230	Nat Commun	Genome-wide association analysis of plasma lipidome identifies 495 genetic associations.	Sterol ester (27:1/16:0) levels	level of Sterol ester (27:1/16:0) in blood serum	-	7174 European		9	http://ftp.ebi.ac.uk/pub/databases/gwas/summary_statistics/GCST90277001-GCST90278000/GCST90277240	no	yes	Genome-wide genotyping array	37907536	7,174 Finnish ancestry individuals	NA			https://ftp.ebi.ac.uk/pub/databases/gwas/summary_statistics/GCST90277001-GCST90278000/GCST90277240/GCST90277240.tsv.gz
Ottensmann L	GCST90277241	45230	Nat Commun	Genome-wide association analysis of plasma lipidome identifies 495 genetic associations.	Sterol ester (27:1/16:1) levels	level of Sterol ester (27:1/16:1) in blood serum	-	7172 European		3	http://ftp.ebi.ac.uk/pub/databases/gwas/summary_statistics/GCST90277001-GCST90278000/GCST90277241	no	yes	Genome-wide genotyping array	37907536	7,172 Finnish ancestry individuals	NA			https://ftp.ebi.ac.uk/pub/databases/gwas/summary_statistics/GCST90277001-GCST90278000/GCST90277241/GCST90277241.tsv.gz
Ottensmann L	GCST90277242	45230	Nat Commun	Genome-wide association analysis of plasma lipidome identifies 495 genetic associations.	Sterol ester (27:1/17:0) levels	level of Sterol ester (27:1/17:0) in blood serum	-	7047 European		2	http://ftp.ebi.ac.uk/pub/databases/gwas/summary_statistics/GCST90277001-GCST90278000/GCST90277242	no	yes	Genome-wide genotyping array	37907536	7,047 Finnish ancestry individuals	NA			https://ftp.ebi.ac.uk/pub/databases/gwas/summary_statistics/GCST90277001-GCST90278000/GCST90277242/GCST90277242.tsv.gz
Ottensmann L	GCST90277243	45230	Nat Commun	Genome-wide association analysis of plasma lipidome identifies 495 genetic associations.	Sterol ester (27:1/17:1) levels	esterified cholesterol measurement	-	7166 European		1	http://ftp.ebi.ac.uk/pub/databases/gwas/summary_statistics/GCST90277001-GCST90278000/GCST90277243	no	yes	Genome-wide genotyping array	37907536	7,166 Finnish ancestry individuals	NA			https://ftp.ebi.ac.uk/pub/databases/gwas/summary_statistics/GCST90277001-GCST90278000/GCST90277243/GCST90277243.tsv.gz
Ottensmann L	GCST90277244	45230	Nat Commun	Genome-wide association analysis of plasma lipidome identifies 495 genetic associations.	Sterol ester (27:1/18:0) levels	level of Sterol ester (27:1/18:0) in blood serum	-	7157 European		9	http://ftp.ebi.ac.uk/pub/databases/gwas/summary_statistics/GCST90277001-GCST90278000/GCST90277244	no	yes	Genome-wide genotyping array	37907536	7,157 Finnish ancestry individuals	NA			https://ftp.ebi.ac.uk/pub/databases/gwas/summary_statistics/GCST90277001-GCST90278000/GCST90277244/GCST90277244.tsv.gz
Ottensmann L	GCST90277245	45230	Nat Commun	Genome-wide association analysis of plasma lipidome identifies 495 genetic associations.	Sterol ester (27:1/18:1) levels	level of Sterol ester (27:1/18:1) in blood serum	-	7174 European		5	http://ftp.ebi.ac.uk/pub/databases/gwas/summary_statistics/GCST90277001-GCST90278000/GCST90277245	no	yes	Genome-wide genotyping array	37907536	7,174 Finnish ancestry individuals	NA			https://ftp.ebi.ac.uk/pub/databases/gwas/summary_statistics/GCST90277001-GCST90278000/GCST90277245/GCST90277245.tsv.gz
Ottensmann L	GCST90277246	45230	Nat Commun	Genome-wide association analysis of plasma lipidome identifies 495 genetic associations.	Sterol ester (27:1/18:2) levels	level of Sterol ester (27:1/18:2) in blood serum	-	7174 European		7	http://ftp.ebi.ac.uk/pub/databases/gwas/summary_statistics/GCST90277001-GCST90278000/GCST90277246	no	yes	Genome-wide genotyping array	37907536	7,174 Finnish ancestry individuals	NA			https://ftp.ebi.ac.uk/pub/databases/gwas/summary_statistics/GCST90277001-GCST90278000/GCST90277246/GCST90277246.tsv.gz
Ottensmann L	GCST90277247	45230	Nat Commun	Genome-wide association analysis of plasma lipidome identifies 495 genetic associations.	Sterol ester (27:1/18:3) levels	level of Sterol ester (27:1/18:3) in blood serum	-	7174 European		5	http://ftp.ebi.ac.uk/pub/databases/gwas/summary_statistics/GCST90277001-GCST90278000/GCST90277247	no	yes	Genome-wide genotyping array	37907536	7,174 Finnish ancestry individuals	NA			https://ftp.ebi.ac.uk/pub/databases/gwas/summary_statistics/GCST90277001-GCST90278000/GCST90277247/GCST90277247.tsv.gz
Ottensmann L	GCST90277248	45230	Nat Commun	Genome-wide association analysis of plasma lipidome identifies 495 genetic associations.	Sterol ester (27:1/20:2) levels	level of Sterol ester (27:1/20:2) in blood serum	-	5848 European		2	http://ftp.ebi.ac.uk/pub/databases/gwas/summary_statistics/GCST90277001-GCST90278000/GCST90277248	no	yes	Genome-wide genotyping array	37907536	5,848 Finnish ancestry individuals	NA			https://ftp.ebi.ac.uk/pub/databases/gwas/summary_statistics/GCST90277001-GCST90278000/GCST90277248/GCST90277248.tsv.gz
Ottensmann L	GCST90277249	45230	Nat Commun	Genome-wide association analysis of plasma lipidome identifies 495 genetic associations.	Sterol ester (27:1/20:3) levels	level of Sterol ester (27:1/20:3) in blood serum	-	7171 European		6	http://ftp.ebi.ac.uk/pub/databases/gwas/summary_statistics/GCST90277001-GCST90278000/GCST90277249	no	yes	Genome-wide genotyping array	37907536	7,171 Finnish ancestry individuals	NA			https://ftp.ebi.ac.uk/pub/databases/gwas/summary_statistics/GCST90277001-GCST90278000/GCST90277249/GCST90277249.tsv.gz
Ottensmann L	GCST90277250	45230	Nat Commun	Genome-wide association analysis of plasma lipidome identifies 495 genetic associations.	Sterol ester (27:1/20:4) levels	level of Sterol ester (27:1/20:4) in blood serum	-	7174 European		8	http://ftp.ebi.ac.uk/pub/databases/gwas/summary_statistics/GCST90277001-GCST90278000/GCST90277250	no	yes	Genome-wide genotyping array	37907536	7,174 Finnish ancestry individuals	NA			https://ftp.ebi.ac.uk/pub/databases/gwas/summary_statistics/GCST90277001-GCST90278000/GCST90277250/GCST90277250.tsv.gz
Ottensmann L	GCST90277251	45230	Nat Commun	Genome-wide association analysis of plasma lipidome identifies 495 genetic associations.	Sterol ester (27:1/20:5) levels	level of Sterol ester (27:1/20:5) in blood serum	-	7174 European		3	http://ftp.ebi.ac.uk/pub/databases/gwas/summary_statistics/GCST90277001-GCST90278000/GCST90277251	no	yes	Genome-wide genotyping array	37907536	7,174 Finnish ancestry individuals	NA			https://ftp.ebi.ac.uk/pub/databases/gwas/summary_statistics/GCST90277001-GCST90278000/GCST90277251/GCST90277251.tsv.gz
Ottensmann L	GCST90277252	45230	Nat Commun	Genome-wide association analysis of plasma lipidome identifies 495 genetic associations.	Sterol ester (27:1/22:6) levels	level of Sterol ester (27:1/22:6) in blood serum	-	7173 European		2	http://ftp.ebi.ac.uk/pub/databases/gwas/summary_statistics/GCST90277001-GCST90278000/GCST90277252	no	yes	Genome-wide genotyping array	37907536	7,173 Finnish ancestry individuals	NA			https://ftp.ebi.ac.uk/pub/databases/gwas/summary_statistics/GCST90277001-GCST90278000/GCST90277252/GCST90277252.tsv.gz
Ottensmann L	GCST90277253	45230	Nat Commun	Genome-wide association analysis of plasma lipidome identifies 495 genetic associations.	Ceramide (d40:1) levels	level of Ceramide (d40:1) in blood serum	-	7117 European		6	http://ftp.ebi.ac.uk/pub/databases/gwas/summary_statistics/GCST90277001-GCST90278000/GCST90277253	no	yes	Genome-wide genotyping array	37907536	7,117 Finnish ancestry individuals	NA			https://ftp.ebi.ac.uk/pub/databases/gwas/summary_statistics/GCST90277001-GCST90278000/GCST90277253/GCST90277253.tsv.gz
Ottensmann L	GCST90277254	45230	Nat Commun	Genome-wide association analysis of plasma lipidome identifies 495 genetic associations.	Ceramide (d40:2) levels	level of Ceramide (d40:2) in blood serum	-	5287 European		2	http://ftp.ebi.ac.uk/pub/databases/gwas/summary_statistics/GCST90277001-GCST90278000/GCST90277254	no	yes	Genome-wide genotyping array	37907536	5,287 Finnish ancestry individuals	NA			https://ftp.ebi.ac.uk/pub/databases/gwas/summary_statistics/GCST90277001-GCST90278000/GCST90277254/GCST90277254.tsv.gz
Ottensmann L	GCST90277255	45230	Nat Commun	Genome-wide association analysis of plasma lipidome identifies 495 genetic associations.	Ceramide (d42:1) levels	level of Ceramide (d42:1) in blood serum	-	7174 European		2	http://ftp.ebi.ac.uk/pub/databases/gwas/summary_statistics/GCST90277001-GCST90278000/GCST90277255	no	yes	Genome-wide genotyping array	37907536	7,174 Finnish ancestry individuals	NA			https://ftp.ebi.ac.uk/pub/databases/gwas/summary_statistics/GCST90277001-GCST90278000/GCST90277255/GCST90277255.tsv.gz
Ottensmann L	GCST90277256	45230	Nat Commun	Genome-wide association analysis of plasma lipidome identifies 495 genetic associations.	Ceramide (d42:2) levels	level of Ceramide (d42:2) in blood serum	-	7173 European		6	http://ftp.ebi.ac.uk/pub/databases/gwas/summary_statistics/GCST90277001-GCST90278000/GCST90277256	no	yes	Genome-wide genotyping array	37907536	7,173 Finnish ancestry individuals	NA			https://ftp.ebi.ac.uk/pub/databases/gwas/summary_statistics/GCST90277001-GCST90278000/GCST90277256/GCST90277256.tsv.gz
Ottensmann L	GCST90277257	45230	Nat Commun	Genome-wide association analysis of plasma lipidome identifies 495 genetic associations.	Cholesterol levels	total cholesterol measurement	-	7166 European		2	http://ftp.ebi.ac.uk/pub/databases/gwas/summary_statistics/GCST90277001-GCST90278000/GCST90277257	no	yes	Genome-wide genotyping array	37907536	7,166 Finnish ancestry individuals	NA			https://ftp.ebi.ac.uk/pub/databases/gwas/summary_statistics/GCST90277001-GCST90278000/GCST90277257/GCST90277257.tsv.gz
Ottensmann L	GCST90277258	45230	Nat Commun	Genome-wide association analysis of plasma lipidome identifies 495 genetic associations.	Diacylglycerol (16:0_18:1) levels	level of Diacylglycerol (16:0_18:1) in blood serum	-	6293 European		1	http://ftp.ebi.ac.uk/pub/databases/gwas/summary_statistics/GCST90277001-GCST90278000/GCST90277258	no	yes	Genome-wide genotyping array	37907536	6,293 Finnish ancestry individuals	NA			https://ftp.ebi.ac.uk/pub/databases/gwas/summary_statistics/GCST90277001-GCST90278000/GCST90277258/GCST90277258.tsv.gz
Ottensmann L	GCST90277259	45230	Nat Commun	Genome-wide association analysis of plasma lipidome identifies 495 genetic associations.	Diacylglycerol (16:0_18:2) levels	level of Diacylglycerol (16:0_18:2) in blood serum	-	6075 European		1	http://ftp.ebi.ac.uk/pub/databases/gwas/summary_statistics/GCST90277001-GCST90278000/GCST90277259	no	yes	Genome-wide genotyping array	37907536	6,075 Finnish ancestry individuals	NA			https://ftp.ebi.ac.uk/pub/databases/gwas/summary_statistics/GCST90277001-GCST90278000/GCST90277259/GCST90277259.tsv.gz
Ottensmann L	GCST90277260	45230	Nat Commun	Genome-wide association analysis of plasma lipidome identifies 495 genetic associations.	Diacylglycerol (16:1_18:1) levels	level of Diacylglycerol (16:1_18:1) in blood serum	-	6215 European		2	http://ftp.ebi.ac.uk/pub/databases/gwas/summary_statistics/GCST90277001-GCST90278000/GCST90277260	no	yes	Genome-wide genotyping array	37907536	6,215 Finnish ancestry individuals	NA			https://ftp.ebi.ac.uk/pub/databases/gwas/summary_statistics/GCST90277001-GCST90278000/GCST90277260/GCST90277260.tsv.gz
Ottensmann L	GCST90277261	45230	Nat Commun	Genome-wide association analysis of plasma lipidome identifies 495 genetic associations.	Diacylglycerol (18:1_18:1) levels	level of Diacylglycerol (18:1_18:1) in blood serum	-	6884 European		5	http://ftp.ebi.ac.uk/pub/databases/gwas/summary_statistics/GCST90277001-GCST90278000/GCST90277261	no	yes	Genome-wide genotyping array	37907536	6,884 Finnish ancestry individuals	NA			https://ftp.ebi.ac.uk/pub/databases/gwas/summary_statistics/GCST90277001-GCST90278000/GCST90277261/GCST90277261.tsv.gz
Ottensmann L	GCST90277262	45230	Nat Commun	Genome-wide association analysis of plasma lipidome identifies 495 genetic associations.	Diacylglycerol (18:1_18:2) levels	level of Diacylglycerol (18:1_18:2) in blood serum	-	6613 European		6	http://ftp.ebi.ac.uk/pub/databases/gwas/summary_statistics/GCST90277001-GCST90278000/GCST90277262	no	yes	Genome-wide genotyping array	37907536	6,613 Finnish ancestry individuals	NA			https://ftp.ebi.ac.uk/pub/databases/gwas/summary_statistics/GCST90277001-GCST90278000/GCST90277262/GCST90277262.tsv.gz
Ottensmann L	GCST90277338	45230	Nat Commun	Genome-wide association analysis of plasma lipidome identifies 495 genetic associations.	Phosphatidylcholine (O-18:1_18:2) levels	level of Phosphatidylcholine (O-18:1_18:2) in blood serum	-	6718 European		1	http://ftp.ebi.ac.uk/pub/databases/gwas/summary_statistics/GCST90277001-GCST90278000/GCST90277338	no	yes	Genome-wide genotyping array	37907536	6,718 Finnish ancestry individuals	NA			https://ftp.ebi.ac.uk/pub/databases/gwas/summary_statistics/GCST90277001-GCST90278000/GCST90277263/GCST90277263.tsv.gz
Ottensmann L	GCST90277339	45230	Nat Commun	Genome-wide association analysis of plasma lipidome identifies 495 genetic associations.	Phosphatidylcholine (O-18:1_20:3) levels	level of Phosphatidylcholine (O-18:1_20:3) in blood serum	-	6836 European		2	http://ftp.ebi.ac.uk/pub/databases/gwas/summary_statistics/GCST90277001-GCST90278000/GCST90277339	no	yes	Genome-wide genotyping array	37907536	6,836 Finnish ancestry individuals	NA			https://ftp.ebi.ac.uk/pub/databases/gwas/summary_statistics/GCST90277001-GCST90278000/GCST90277264/GCST90277264.tsv.gz
Ottensmann L	GCST90277340	45230	Nat Commun	Genome-wide association analysis of plasma lipidome identifies 495 genetic associations.	Phosphatidylcholine (O-18:1_20:4) levels	level of Phosphatidylcholine (O-18:1_20:4) in blood serum	-	7173 European		4	http://ftp.ebi.ac.uk/pub/databases/gwas/summary_statistics/GCST90277001-GCST90278000/GCST90277340	no	yes	Genome-wide genotyping array	37907536	7,173 Finnish ancestry individuals	NA			https://ftp.ebi.ac.uk/pub/databases/gwas/summary_statistics/GCST90277001-GCST90278000/GCST90277265/GCST90277265.tsv.gz
Ottensmann L	GCST90277341	45230	Nat Commun	Genome-wide association analysis of plasma lipidome identifies 495 genetic associations.	Phosphatidylcholine (O-18:2_16:0) levels	level of Phosphatidylcholine (O-18:2_16:0) in blood serum	-	7158 European		3	http://ftp.ebi.ac.uk/pub/databases/gwas/summary_statistics/GCST90277001-GCST90278000/GCST90277341	no	yes	Genome-wide genotyping array	37907536	7,158 Finnish ancestry individuals	NA			https://ftp.ebi.ac.uk/pub/databases/gwas/summary_statistics/GCST90277001-GCST90278000/GCST90277266/GCST90277266.tsv.gz
Ottensmann L	GCST90277342	45230	Nat Commun	Genome-wide association analysis of plasma lipidome identifies 495 genetic associations.	Phosphatidylcholine (O-18:2_18:1) levels	level of Phosphatidylcholine (O-18:2_18:1) in blood serum	-	6677 European		1	http://ftp.ebi.ac.uk/pub/databases/gwas/summary_statistics/GCST90277001-GCST90278000/GCST90277342	no	yes	Genome-wide genotyping array	37907536	6,677 Finnish ancestry individuals	NA			https://ftp.ebi.ac.uk/pub/databases/gwas/summary_statistics/GCST90277001-GCST90278000/GCST90277267/GCST90277267.tsv.gz
Ottensmann L	GCST90277343	45230	Nat Commun	Genome-wide association analysis of plasma lipidome identifies 495 genetic associations.	Phosphatidylcholine (O-18:2_18:2) levels	level of Phosphatidylcholine (O-18:2_18:2) in blood serum	-	7153 European		2	http://ftp.ebi.ac.uk/pub/databases/gwas/summary_statistics/GCST90277001-GCST90278000/GCST90277343	no	yes	Genome-wide genotyping array	37907536	7,153 Finnish ancestry individuals	NA			https://ftp.ebi.ac.uk/pub/databases/gwas/summary_statistics/GCST90277001-GCST90278000/GCST90277268/GCST90277268.tsv.gz
Ottensmann L	GCST90277344	45230	Nat Commun	Genome-wide association analysis of plasma lipidome identifies 495 genetic associations.	Phosphatidylcholine (O-18:2_20:4) levels	level of Phosphatidylcholine (O-18:2_20:4) in blood serum	-	6127 European		2	http://ftp.ebi.ac.uk/pub/databases/gwas/summary_statistics/GCST90277001-GCST90278000/GCST90277344	no	yes	Genome-wide genotyping array	37907536	6,127 Finnish ancestry individuals	NA			https://ftp.ebi.ac.uk/pub/databases/gwas/summary_statistics/GCST90277001-GCST90278000/GCST90277269/GCST90277269.tsv.gz
Ottensmann L	GCST90277345	45230	Nat Commun	Genome-wide association analysis of plasma lipidome identifies 495 genetic associations.	Phosphatidylethanolamine (16:0_18:2) levels	level of Phosphatidylethanolamine (16:0_18:2) in blood serum	-	5462 European		5	http://ftp.ebi.ac.uk/pub/databases/gwas/summary_statistics/GCST90277001-GCST90278000/GCST90277345	no	yes	Genome-wide genotyping array	37907536	5,462 Finnish ancestry individuals	NA			https://ftp.ebi.ac.uk/pub/databases/gwas/summary_statistics/GCST90277001-GCST90278000/GCST90277270/GCST90277270.tsv.gz
Ottensmann L	GCST90277346	45230	Nat Commun	Genome-wide association analysis of plasma lipidome identifies 495 genetic associations.	Phosphatidylethanolamine (16:0_20:4) levels	level of Phosphatidylethanolamine (16:0_20:4) in blood serum	-	6666 European		1	http://ftp.ebi.ac.uk/pub/databases/gwas/summary_statistics/GCST90277001-GCST90278000/GCST90277346	no	yes	Genome-wide genotyping array	37907536	6,666 Finnish ancestry individuals	NA			https://ftp.ebi.ac.uk/pub/databases/gwas/summary_statistics/GCST90277001-GCST90278000/GCST90277271/GCST90277271.tsv.gz
Ottensmann L	GCST90277347	45230	Nat Commun	Genome-wide association analysis of plasma lipidome identifies 495 genetic associations.	Phosphatidylethanolamine (18:0_18:2) levels	level of Phosphatidylethanolamine (18:0_18:2) in blood serum	-	7128 European		6	http://ftp.ebi.ac.uk/pub/databases/gwas/summary_statistics/GCST90277001-GCST90278000/GCST90277347	no	yes	Genome-wide genotyping array	37907536	7,128 Finnish ancestry individuals	NA			https://ftp.ebi.ac.uk/pub/databases/gwas/summary_statistics/GCST90277001-GCST90278000/GCST90277272/GCST90277272.tsv.gz
Ottensmann L	GCST90277348	45230	Nat Commun	Genome-wide association analysis of plasma lipidome identifies 495 genetic associations.	Phosphatidylethanolamine (18:0_20:4) levels	level of Phosphatidylethanolamine (18:0_20:4) in blood serum	-	7164 European		3	http://ftp.ebi.ac.uk/pub/databases/gwas/summary_statistics/GCST90277001-GCST90278000/GCST90277348	no	yes	Genome-wide genotyping array	37907536	7,164 Finnish ancestry individuals	NA			https://ftp.ebi.ac.uk/pub/databases/gwas/summary_statistics/GCST90277001-GCST90278000/GCST90277273/GCST90277273.tsv.gz
Ottensmann L	GCST90277349	45230	Nat Commun	Genome-wide association analysis of plasma lipidome identifies 495 genetic associations.	Phosphatidylethanolamine (18:1_18:1) levels	level of Phosphatidylethanolamine (18:1_18:1) in blood serum	-	7045 European		4	http://ftp.ebi.ac.uk/pub/databases/gwas/summary_statistics/GCST90277001-GCST90278000/GCST90277349	no	yes	Genome-wide genotyping array	37907536	7,045 Finnish ancestry individuals	NA			https://ftp.ebi.ac.uk/pub/databases/gwas/summary_statistics/GCST90277001-GCST90278000/GCST90277274/GCST90277274.tsv.gz
Ottensmann L	GCST90277350	45230	Nat Commun	Genome-wide association analysis of plasma lipidome identifies 495 genetic associations.	Phosphatidylethanolamine (O-16:1_18:2) levels	level of Phosphatidylethanolamine (O-16:1_18:2) in blood serum	-	5430 European		1	http://ftp.ebi.ac.uk/pub/databases/gwas/summary_statistics/GCST90277001-GCST90278000/GCST90277350	no	yes	Genome-wide genotyping array	37907536	5,430 Finnish ancestry individuals	NA			https://ftp.ebi.ac.uk/pub/databases/gwas/summary_statistics/GCST90277001-GCST90278000/GCST90277275/GCST90277275.tsv.gz
Ottensmann L	GCST90277351	45230	Nat Commun	Genome-wide association analysis of plasma lipidome identifies 495 genetic associations.	Phosphatidylethanolamine (O-16:1_20:4) levels	level of Phosphatidylethanolamine (O-16:1_20:4) in blood serum	-	7169 European		2	http://ftp.ebi.ac.uk/pub/databases/gwas/summary_statistics/GCST90277001-GCST90278000/GCST90277351	no	yes	Genome-wide genotyping array	37907536	7,169 Finnish ancestry individuals	NA			https://ftp.ebi.ac.uk/pub/databases/gwas/summary_statistics/GCST90277001-GCST90278000/GCST90277276/GCST90277276.tsv.gz
Ottensmann L	GCST90277352	45230	Nat Commun	Genome-wide association analysis of plasma lipidome identifies 495 genetic associations.	Phosphatidylethanolamine (O-16:1_22:5) levels	level of Phosphatidylethanolamine (O-16:1_22:5) in blood serum	-	5609 European		0	http://ftp.ebi.ac.uk/pub/databases/gwas/summary_statistics/GCST90277001-GCST90278000/GCST90277352	no	yes	Genome-wide genotyping array	37907536	5,609 Finnish ancestry individuals	NA			https://ftp.ebi.ac.uk/pub/databases/gwas/summary_statistics/GCST90277001-GCST90278000/GCST90277277/GCST90277277.tsv.gz
Ottensmann L	GCST90277353	45230	Nat Commun	Genome-wide association analysis of plasma lipidome identifies 495 genetic associations.	Phosphatidylethanolamine (O-18:1_18:2) levels	level of Phosphatidylethanolamine (O-18:1_18:2) in blood serum	-	6870 European		1	http://ftp.ebi.ac.uk/pub/databases/gwas/summary_statistics/GCST90277001-GCST90278000/GCST90277353	no	yes	Genome-wide genotyping array	37907536	6,870 Finnish ancestry individuals	NA			https://ftp.ebi.ac.uk/pub/databases/gwas/summary_statistics/GCST90277001-GCST90278000/GCST90277278/GCST90277278.tsv.gz
Ottensmann L	GCST90277354	45230	Nat Commun	Genome-wide association analysis of plasma lipidome identifies 495 genetic associations.	Phosphatidylethanolamine (O-18:1_20:4) levels	level of Phosphatidylethanolamine (O-18:1_20:4) in blood serum	-	7172 European		2	http://ftp.ebi.ac.uk/pub/databases/gwas/summary_statistics/GCST90277001-GCST90278000/GCST90277354	no	yes	Genome-wide genotyping array	37907536	7,172 Finnish ancestry individuals	NA			https://ftp.ebi.ac.uk/pub/databases/gwas/summary_statistics/GCST90277001-GCST90278000/GCST90277279/GCST90277279.tsv.gz
Ottensmann L	GCST90277355	45230	Nat Commun	Genome-wide association analysis of plasma lipidome identifies 495 genetic associations.	Phosphatidylethanolamine (O-18:2_18:1) levels	level of Phosphatidylethanolamine (O-18:2_18:1) in blood serum	-	6717 European		0	http://ftp.ebi.ac.uk/pub/databases/gwas/summary_statistics/GCST90277001-GCST90278000/GCST90277355	no	yes	Genome-wide genotyping array	37907536	6,717 Finnish ancestry individuals	NA			https://ftp.ebi.ac.uk/pub/databases/gwas/summary_statistics/GCST90277001-GCST90278000/GCST90277280/GCST90277280.tsv.gz
Ottensmann L	GCST90277356	45230	Nat Commun	Genome-wide association analysis of plasma lipidome identifies 495 genetic associations.	Phosphatidylethanolamine (O-18:2_18:2) levels	level of Phosphatidylethanolamine (O-18:2_18:2) in blood serum	-	6337 European		1	http://ftp.ebi.ac.uk/pub/databases/gwas/summary_statistics/GCST90277001-GCST90278000/GCST90277356	no	yes	Genome-wide genotyping array	37907536	6,337 Finnish ancestry individuals	NA			https://ftp.ebi.ac.uk/pub/databases/gwas/summary_statistics/GCST90277001-GCST90278000/GCST90277281/GCST90277281.tsv.gz
Ottensmann L	GCST90277357	45230	Nat Commun	Genome-wide association analysis of plasma lipidome identifies 495 genetic associations.	Phosphatidylethanolamine (O-18:2_20:4) levels	level of Phosphatidylethanolamine (O-18:2_20:4) in blood serum	-	7154 European		2	http://ftp.ebi.ac.uk/pub/databases/gwas/summary_statistics/GCST90277001-GCST90278000/GCST90277357	no	yes	Genome-wide genotyping array	37907536	7,154 Finnish ancestry individuals	NA			https://ftp.ebi.ac.uk/pub/databases/gwas/summary_statistics/GCST90277001-GCST90278000/GCST90277282/GCST90277282.tsv.gz
Ottensmann L	GCST90277358	45230	Nat Commun	Genome-wide association analysis of plasma lipidome identifies 495 genetic associations.	Phosphatidylinositol (16:0_18:1) levels	level of Phosphatidylinositol (16:0_18:1) in blood serum	-	7157 European		2	http://ftp.ebi.ac.uk/pub/databases/gwas/summary_statistics/GCST90277001-GCST90278000/GCST90277358	no	yes	Genome-wide genotyping array	37907536	7,157 Finnish ancestry individuals	NA			https://ftp.ebi.ac.uk/pub/databases/gwas/summary_statistics/GCST90277001-GCST90278000/GCST90277283/GCST90277283.tsv.gz
Ottensmann L	GCST90277359	45230	Nat Commun	Genome-wide association analysis of plasma lipidome identifies 495 genetic associations.	Phosphatidylinositol (16:0_18:2) levels	level of Phosphatidylinositol (16:0_18:2) in blood serum	-	6998 European		4	http://ftp.ebi.ac.uk/pub/databases/gwas/summary_statistics/GCST90277001-GCST90278000/GCST90277359	no	yes	Genome-wide genotyping array	37907536	6,998 Finnish ancestry individuals	NA			https://ftp.ebi.ac.uk/pub/databases/gwas/summary_statistics/GCST90277001-GCST90278000/GCST90277284/GCST90277284.tsv.gz
Ottensmann L	GCST90277360	45230	Nat Commun	Genome-wide association analysis of plasma lipidome identifies 495 genetic associations.	Phosphatidylinositol (16:0_20:4) levels	level of Phosphatidylinositol (16:0_20:4) in blood serum	-	5519 European		3	http://ftp.ebi.ac.uk/pub/databases/gwas/summary_statistics/GCST90277001-GCST90278000/GCST90277360	no	yes	Genome-wide genotyping array	37907536	5,519 Finnish ancestry individuals	NA			https://ftp.ebi.ac.uk/pub/databases/gwas/summary_statistics/GCST90277001-GCST90278000/GCST90277285/GCST90277285.tsv.gz
Ottensmann L	GCST90277361	45230	Nat Commun	Genome-wide association analysis of plasma lipidome identifies 495 genetic associations.	Phosphatidylinositol (18:0_18:1) levels	level of Phosphatidylinositol (18:0_18:1) in blood serum	-	7162 European		6	http://ftp.ebi.ac.uk/pub/databases/gwas/summary_statistics/GCST90277001-GCST90278000/GCST90277361	no	yes	Genome-wide genotyping array	37907536	7,162 Finnish ancestry individuals	NA			https://ftp.ebi.ac.uk/pub/databases/gwas/summary_statistics/GCST90277001-GCST90278000/GCST90277286/GCST90277286.tsv.gz
Ottensmann L	GCST90277362	45230	Nat Commun	Genome-wide association analysis of plasma lipidome identifies 495 genetic associations.	Phosphatidylinositol (18:0_18:2) levels	level of Phosphatidylinositol (18:0_18:2) in blood serum	-	7170 European		6	http://ftp.ebi.ac.uk/pub/databases/gwas/summary_statistics/GCST90277001-GCST90278000/GCST90277362	no	yes	Genome-wide genotyping array	37907536	7,170 Finnish ancestry individuals	NA			https://ftp.ebi.ac.uk/pub/databases/gwas/summary_statistics/GCST90277001-GCST90278000/GCST90277287/GCST90277287.tsv.gz
Ottensmann L	GCST90277288	45230	Nat Commun	Genome-wide association analysis of plasma lipidome identifies 495 genetic associations.	Phosphatidylcholine (16:0_20:5) levels	level of Phosphatidylcholine (16:0_20:5) in blood serum	-	7173 European		1	http://ftp.ebi.ac.uk/pub/databases/gwas/summary_statistics/GCST90277001-GCST90278000/GCST90277288	no	yes	Genome-wide genotyping array	37907536	7,173 Finnish ancestry individuals	NA			https://ftp.ebi.ac.uk/pub/databases/gwas/summary_statistics/GCST90277001-GCST90278000/GCST90277288/GCST90277288.tsv.gz
Ottensmann L	GCST90277289	45230	Nat Commun	Genome-wide association analysis of plasma lipidome identifies 495 genetic associations.	Phosphatidylcholine (16:0_22:4) levels	level of Phosphatidylcholine (16:0_22:4) in blood serum	-	6874 European		2	http://ftp.ebi.ac.uk/pub/databases/gwas/summary_statistics/GCST90277001-GCST90278000/GCST90277289	no	yes	Genome-wide genotyping array	37907536	6,874 Finnish ancestry individuals	NA			https://ftp.ebi.ac.uk/pub/databases/gwas/summary_statistics/GCST90277001-GCST90278000/GCST90277289/GCST90277289.tsv.gz
Ottensmann L	GCST90277290	45230	Nat Commun	Genome-wide association analysis of plasma lipidome identifies 495 genetic associations.	Phosphatidylcholine (16:0_22:5) levels	level of Phosphatidylcholine (16:0_22:5) in blood serum	-	7172 European		4	http://ftp.ebi.ac.uk/pub/databases/gwas/summary_statistics/GCST90277001-GCST90278000/GCST90277290	no	yes	Genome-wide genotyping array	37907536	7,172 Finnish ancestry individuals	NA			https://ftp.ebi.ac.uk/pub/databases/gwas/summary_statistics/GCST90277001-GCST90278000/GCST90277290/GCST90277290.tsv.gz
Ottensmann L	GCST90277291	45230	Nat Commun	Genome-wide association analysis of plasma lipidome identifies 495 genetic associations.	Phosphatidylcholine (16:0_22:6) levels	level of Phosphatidylcholine (16:0_22:6) in blood serum	-	7170 European		1	http://ftp.ebi.ac.uk/pub/databases/gwas/summary_statistics/GCST90277001-GCST90278000/GCST90277291	no	yes	Genome-wide genotyping array	37907536	7,170 Finnish ancestry individuals	NA			https://ftp.ebi.ac.uk/pub/databases/gwas/summary_statistics/GCST90277001-GCST90278000/GCST90277291/GCST90277291.tsv.gz
Ottensmann L	GCST90277292	45230	Nat Commun	Genome-wide association analysis of plasma lipidome identifies 495 genetic associations.	Phosphatidylcholine (16:1_18:0) levels	level of Phosphatidylcholine (16:1_18:0) in blood serum	-	6524 European		1	http://ftp.ebi.ac.uk/pub/databases/gwas/summary_statistics/GCST90277001-GCST90278000/GCST90277292	no	yes	Genome-wide genotyping array	37907536	6,524 Finnish ancestry individuals	NA			https://ftp.ebi.ac.uk/pub/databases/gwas/summary_statistics/GCST90277001-GCST90278000/GCST90277292/GCST90277292.tsv.gz
Ottensmann L	GCST90277293	45230	Nat Commun	Genome-wide association analysis of plasma lipidome identifies 495 genetic associations.	Phosphatidylcholine (16:1_18:1) levels	level of Phosphatidylcholine (16:1_18:1) in blood serum	-	7166 European		6	http://ftp.ebi.ac.uk/pub/databases/gwas/summary_statistics/GCST90277001-GCST90278000/GCST90277293	no	yes	Genome-wide genotyping array	37907536	7,166 Finnish ancestry individuals	NA			https://ftp.ebi.ac.uk/pub/databases/gwas/summary_statistics/GCST90277001-GCST90278000/GCST90277293/GCST90277293.tsv.gz
Ottensmann L	GCST90277294	45230	Nat Commun	Genome-wide association analysis of plasma lipidome identifies 495 genetic associations.	Phosphatidylcholine (16:1_18:2) levels	level of Phosphatidylcholine (16:1_18:2) in blood serum	-	7165 European		7	http://ftp.ebi.ac.uk/pub/databases/gwas/summary_statistics/GCST90277001-GCST90278000/GCST90277294	no	yes	Genome-wide genotyping array	37907536	7,165 Finnish ancestry individuals	NA			https://ftp.ebi.ac.uk/pub/databases/gwas/summary_statistics/GCST90277001-GCST90278000/GCST90277294/GCST90277294.tsv.gz
Ottensmann L	GCST90277295	45230	Nat Commun	Genome-wide association analysis of plasma lipidome identifies 495 genetic associations.	Phosphatidylcholine (16:1_20:4) levels	level of Phosphatidylcholine (16:1_20:4) in blood serum	-	5564 European		1	http://ftp.ebi.ac.uk/pub/databases/gwas/summary_statistics/GCST90277001-GCST90278000/GCST90277295	no	yes	Genome-wide genotyping array	37907536	5,564 Finnish ancestry individuals	NA			https://ftp.ebi.ac.uk/pub/databases/gwas/summary_statistics/GCST90277001-GCST90278000/GCST90277295/GCST90277295.tsv.gz
Ottensmann L	GCST90277296	45230	Nat Commun	Genome-wide association analysis of plasma lipidome identifies 495 genetic associations.	Phosphatidylcholine (17:0_18:1) levels	level of Phosphatidylcholine (17:0_18:1) in blood serum	-	7073 European		1	http://ftp.ebi.ac.uk/pub/databases/gwas/summary_statistics/GCST90277001-GCST90278000/GCST90277296	no	yes	Genome-wide genotyping array	37907536	7,073 Finnish ancestry individuals	NA			https://ftp.ebi.ac.uk/pub/databases/gwas/summary_statistics/GCST90277001-GCST90278000/GCST90277296/GCST90277296.tsv.gz
Ottensmann L	GCST90277297	45230	Nat Commun	Genome-wide association analysis of plasma lipidome identifies 495 genetic associations.	Phosphatidylcholine (17:0_18:2) levels	level of Phosphatidylcholine (17:0_18:2) in blood serum	-	7170 European		3	http://ftp.ebi.ac.uk/pub/databases/gwas/summary_statistics/GCST90277001-GCST90278000/GCST90277297	no	yes	Genome-wide genotyping array	37907536	7,170 Finnish ancestry individuals	NA			https://ftp.ebi.ac.uk/pub/databases/gwas/summary_statistics/GCST90277001-GCST90278000/GCST90277297/GCST90277297.tsv.gz
Ottensmann L	GCST90277298	45230	Nat Commun	Genome-wide association analysis of plasma lipidome identifies 495 genetic associations.	Phosphatidylcholine (17:0_20:4) levels	level of Phosphatidylcholine (17:0_20:4) in blood serum	-	7106 European		3	http://ftp.ebi.ac.uk/pub/databases/gwas/summary_statistics/GCST90277001-GCST90278000/GCST90277298	no	yes	Genome-wide genotyping array	37907536	7,106 Finnish ancestry individuals	NA			https://ftp.ebi.ac.uk/pub/databases/gwas/summary_statistics/GCST90277001-GCST90278000/GCST90277298/GCST90277298.tsv.gz
Ottensmann L	GCST90277299	45230	Nat Commun	Genome-wide association analysis of plasma lipidome identifies 495 genetic associations.	Phosphatidylcholine (18:0_18:1) levels	level of Phosphatidylcholine (18:0_18:1) in blood serum	-	7173 European		2	http://ftp.ebi.ac.uk/pub/databases/gwas/summary_statistics/GCST90277001-GCST90278000/GCST90277299	no	yes	Genome-wide genotyping array	37907536	7,173 Finnish ancestry individuals	NA			https://ftp.ebi.ac.uk/pub/databases/gwas/summary_statistics/GCST90277001-GCST90278000/GCST90277299/GCST90277299.tsv.gz
Ottensmann L	GCST90277300	45230	Nat Commun	Genome-wide association analysis of plasma lipidome identifies 495 genetic associations.	Phosphatidylcholine (18:0_18:2) levels	level of Phosphatidylcholine (18:0_18:2) in blood serum	-	7174 European		5	http://ftp.ebi.ac.uk/pub/databases/gwas/summary_statistics/GCST90277001-GCST90278000/GCST90277300	no	yes	Genome-wide genotyping array	37907536	7,174 Finnish ancestry individuals	NA			https://ftp.ebi.ac.uk/pub/databases/gwas/summary_statistics/GCST90277001-GCST90278000/GCST90277300/GCST90277300.tsv.gz
Ottensmann L	GCST90277301	45230	Nat Commun	Genome-wide association analysis of plasma lipidome identifies 495 genetic associations.	Phosphatidylcholine (18:0_18:3) levels	level of Phosphatidylcholine (18:0_18:3) in blood serum	-	6692 European		1	http://ftp.ebi.ac.uk/pub/databases/gwas/summary_statistics/GCST90277001-GCST90278000/GCST90277301	no	yes	Genome-wide genotyping array	37907536	6,692 Finnish ancestry individuals	NA			https://ftp.ebi.ac.uk/pub/databases/gwas/summary_statistics/GCST90277001-GCST90278000/GCST90277301/GCST90277301.tsv.gz
Ottensmann L	GCST90277302	45230	Nat Commun	Genome-wide association analysis of plasma lipidome identifies 495 genetic associations.	Phosphatidylcholine (18:0_20:2) levels	level of Phosphatidylcholine (18:0_20:2) in blood serum	-	5778 European		1	http://ftp.ebi.ac.uk/pub/databases/gwas/summary_statistics/GCST90277001-GCST90278000/GCST90277302	no	yes	Genome-wide genotyping array	37907536	5,778 Finnish ancestry individuals	NA			https://ftp.ebi.ac.uk/pub/databases/gwas/summary_statistics/GCST90277001-GCST90278000/GCST90277302/GCST90277302.tsv.gz
Ottensmann L	GCST90277303	45230	Nat Commun	Genome-wide association analysis of plasma lipidome identifies 495 genetic associations.	Phosphatidylcholine (18:0_20:3) levels	level of Phosphatidylcholine (18:0_20:3) in blood serum	-	7169 European		3	http://ftp.ebi.ac.uk/pub/databases/gwas/summary_statistics/GCST90277001-GCST90278000/GCST90277303	no	yes	Genome-wide genotyping array	37907536	7,169 Finnish ancestry individuals	NA			https://ftp.ebi.ac.uk/pub/databases/gwas/summary_statistics/GCST90277001-GCST90278000/GCST90277303/GCST90277303.tsv.gz
Ottensmann L	GCST90277304	45230	Nat Commun	Genome-wide association analysis of plasma lipidome identifies 495 genetic associations.	Phosphatidylcholine (18:0_20:4) levels	level of Phosphatidylcholine (18:0_20:4) in blood serum	-	7174 European		4	http://ftp.ebi.ac.uk/pub/databases/gwas/summary_statistics/GCST90277001-GCST90278000/GCST90277304	no	yes	Genome-wide genotyping array	37907536	7,174 Finnish ancestry individuals	NA			https://ftp.ebi.ac.uk/pub/databases/gwas/summary_statistics/GCST90277001-GCST90278000/GCST90277304/GCST90277304.tsv.gz
Ottensmann L	GCST90277305	45230	Nat Commun	Genome-wide association analysis of plasma lipidome identifies 495 genetic associations.	Phosphatidylcholine (18:0_20:5) levels	level of Phosphatidylcholine (18:0_20:5) in blood serum	-	7121 European		1	http://ftp.ebi.ac.uk/pub/databases/gwas/summary_statistics/GCST90277001-GCST90278000/GCST90277305	no	yes	Genome-wide genotyping array	37907536	7,121 Finnish ancestry individuals	NA			https://ftp.ebi.ac.uk/pub/databases/gwas/summary_statistics/GCST90277001-GCST90278000/GCST90277305/GCST90277305.tsv.gz
Ottensmann L	GCST90277306	45230	Nat Commun	Genome-wide association analysis of plasma lipidome identifies 495 genetic associations.	Phosphatidylcholine (18:0_22:5) levels	level of Phosphatidylcholine (18:0_22:5) in blood serum	-	6805 European		3	http://ftp.ebi.ac.uk/pub/databases/gwas/summary_statistics/GCST90277001-GCST90278000/GCST90277306	no	yes	Genome-wide genotyping array	37907536	6,805 Finnish ancestry individuals	NA			https://ftp.ebi.ac.uk/pub/databases/gwas/summary_statistics/GCST90277001-GCST90278000/GCST90277306/GCST90277306.tsv.gz
Ottensmann L	GCST90277307	45230	Nat Commun	Genome-wide association analysis of plasma lipidome identifies 495 genetic associations.	Phosphatidylcholine (18:0_22:6) levels	level of Phosphatidylcholine (18:0_22:6) in blood serum	-	7004 European		2	http://ftp.ebi.ac.uk/pub/databases/gwas/summary_statistics/GCST90277001-GCST90278000/GCST90277307	no	yes	Genome-wide genotyping array	37907536	7,004 Finnish ancestry individuals	NA			https://ftp.ebi.ac.uk/pub/databases/gwas/summary_statistics/GCST90277001-GCST90278000/GCST90277307/GCST90277307.tsv.gz
Ottensmann L	GCST90277308	45230	Nat Commun	Genome-wide association analysis of plasma lipidome identifies 495 genetic associations.	Phosphatidylcholine (18:1_18:1) levels	level of Phosphatidylcholine (18:1_18:1) in blood serum	-	7174 European		5	http://ftp.ebi.ac.uk/pub/databases/gwas/summary_statistics/GCST90277001-GCST90278000/GCST90277308	no	yes	Genome-wide genotyping array	37907536	7,174 Finnish ancestry individuals	NA			https://ftp.ebi.ac.uk/pub/databases/gwas/summary_statistics/GCST90277001-GCST90278000/GCST90277308/GCST90277308.tsv.gz
Ottensmann L	GCST90277309	45230	Nat Commun	Genome-wide association analysis of plasma lipidome identifies 495 genetic associations.	Phosphatidylcholine (18:1_18:2) levels	level of Phosphatidylcholine (18:1_18:2) in blood serum	-	7174 European		4	http://ftp.ebi.ac.uk/pub/databases/gwas/summary_statistics/GCST90277001-GCST90278000/GCST90277309	no	yes	Genome-wide genotyping array	37907536	7,174 Finnish ancestry individuals	NA			https://ftp.ebi.ac.uk/pub/databases/gwas/summary_statistics/GCST90277001-GCST90278000/GCST90277309/GCST90277309.tsv.gz
Ottensmann L	GCST90277310	45230	Nat Commun	Genome-wide association analysis of plasma lipidome identifies 495 genetic associations.	Phosphatidylcholine (18:1_18:3) levels	level of Phosphatidylcholine (18:1_18:3) in blood serum	-	6339 European		0	http://ftp.ebi.ac.uk/pub/databases/gwas/summary_statistics/GCST90277001-GCST90278000/GCST90277310	no	yes	Genome-wide genotyping array	37907536	6,339 Finnish ancestry individuals	NA			https://ftp.ebi.ac.uk/pub/databases/gwas/summary_statistics/GCST90277001-GCST90278000/GCST90277310/GCST90277310.tsv.gz
Ottensmann L	GCST90277311	45230	Nat Commun	Genome-wide association analysis of plasma lipidome identifies 495 genetic associations.	Phosphatidylcholine (18:1_20:2) levels	level of Phosphatidylcholine (18:1_20:2) in blood serum	-	5852 European		2	http://ftp.ebi.ac.uk/pub/databases/gwas/summary_statistics/GCST90277001-GCST90278000/GCST90277311	no	yes	Genome-wide genotyping array	37907536	5,852 Finnish ancestry individuals	NA			https://ftp.ebi.ac.uk/pub/databases/gwas/summary_statistics/GCST90277001-GCST90278000/GCST90277311/GCST90277311.tsv.gz
Ottensmann L	GCST90277312	45230	Nat Commun	Genome-wide association analysis of plasma lipidome identifies 495 genetic associations.	Phosphatidylcholine (18:1_20:3) levels	level of Phosphatidylcholine (18:1_20:3) in blood serum	-	7171 European		4	http://ftp.ebi.ac.uk/pub/databases/gwas/summary_statistics/GCST90277001-GCST90278000/GCST90277312	no	yes	Genome-wide genotyping array	37907536	7,171 Finnish ancestry individuals	NA			https://ftp.ebi.ac.uk/pub/databases/gwas/summary_statistics/GCST90277001-GCST90278000/GCST90277312/GCST90277312.tsv.gz
Ottensmann L	GCST90277313	45230	Nat Commun	Genome-wide association analysis of plasma lipidome identifies 495 genetic associations.	Phosphatidylcholine (18:1_20:4) levels	level of Phosphatidylcholine (18:1_20:4) in blood serum	-	7173 European		4	http://ftp.ebi.ac.uk/pub/databases/gwas/summary_statistics/GCST90277001-GCST90278000/GCST90277313	no	yes	Genome-wide genotyping array	37907536	7,173 Finnish ancestry individuals	NA			https://ftp.ebi.ac.uk/pub/databases/gwas/summary_statistics/GCST90277001-GCST90278000/GCST90277313/GCST90277313.tsv.gz
Ottensmann L	GCST90277314	45230	Nat Commun	Genome-wide association analysis of plasma lipidome identifies 495 genetic associations.	Phosphatidylcholine (18:2_18:2) levels	level of Phosphatidylcholine (18:2_18:2) in blood serum	-	7174 European		2	http://ftp.ebi.ac.uk/pub/databases/gwas/summary_statistics/GCST90277001-GCST90278000/GCST90277314	no	yes	Genome-wide genotyping array	37907536	7,174 Finnish ancestry individuals	NA			https://ftp.ebi.ac.uk/pub/databases/gwas/summary_statistics/GCST90277001-GCST90278000/GCST90277314/GCST90277314.tsv.gz
Ottensmann L	GCST90277315	45230	Nat Commun	Genome-wide association analysis of plasma lipidome identifies 495 genetic associations.	Phosphatidylcholine (18:2_20:1) levels	level of Phosphatidylcholine (18:2_20:1) in blood serum	-	5521 European		1	http://ftp.ebi.ac.uk/pub/databases/gwas/summary_statistics/GCST90277001-GCST90278000/GCST90277315	no	yes	Genome-wide genotyping array	37907536	5,521 Finnish ancestry individuals	NA			https://ftp.ebi.ac.uk/pub/databases/gwas/summary_statistics/GCST90277001-GCST90278000/GCST90277315/GCST90277315.tsv.gz
Ottensmann L	GCST90277316	45230	Nat Commun	Genome-wide association analysis of plasma lipidome identifies 495 genetic associations.	Phosphatidylcholine (18:2_20:3) levels	level of Phosphatidylcholine (18:2_20:3) in blood serum	-	6615 European		2	http://ftp.ebi.ac.uk/pub/databases/gwas/summary_statistics/GCST90277001-GCST90278000/GCST90277316	no	yes	Genome-wide genotyping array	37907536	6,615 Finnish ancestry individuals	NA			https://ftp.ebi.ac.uk/pub/databases/gwas/summary_statistics/GCST90277001-GCST90278000/GCST90277316/GCST90277316.tsv.gz
Ottensmann L	GCST90277317	45230	Nat Commun	Genome-wide association analysis of plasma lipidome identifies 495 genetic associations.	Phosphatidylcholine (18:2_20:4) levels	level of Phosphatidylcholine (18:2_20:4) in blood serum	-	7049 European		5	http://ftp.ebi.ac.uk/pub/databases/gwas/summary_statistics/GCST90277001-GCST90278000/GCST90277317	no	yes	Genome-wide genotyping array	37907536	7,049 Finnish ancestry individuals	NA			https://ftp.ebi.ac.uk/pub/databases/gwas/summary_statistics/GCST90277001-GCST90278000/GCST90277317/GCST90277317.tsv.gz
Ottensmann L	GCST90277318	45230	Nat Commun	Genome-wide association analysis of plasma lipidome identifies 495 genetic associations.	Phosphatidylcholine (O-16:0_16:0) levels	level of Phosphatidylcholine (O-16:0_16:0) in blood serum	-	6605 European		0	http://ftp.ebi.ac.uk/pub/databases/gwas/summary_statistics/GCST90277001-GCST90278000/GCST90277318	no	yes	Genome-wide genotyping array	37907536	6,605 Finnish ancestry individuals	NA			https://ftp.ebi.ac.uk/pub/databases/gwas/summary_statistics/GCST90277001-GCST90278000/GCST90277318/GCST90277318.tsv.gz
Ottensmann L	GCST90277319	45230	Nat Commun	Genome-wide association analysis of plasma lipidome identifies 495 genetic associations.	Phosphatidylcholine (O-16:0_16:1) levels	level of Phosphatidylcholine (O-16:0_16:1) in blood serum	-	5658 European		2	http://ftp.ebi.ac.uk/pub/databases/gwas/summary_statistics/GCST90277001-GCST90278000/GCST90277319	no	yes	Genome-wide genotyping array	37907536	5,658 Finnish ancestry individuals	NA			https://ftp.ebi.ac.uk/pub/databases/gwas/summary_statistics/GCST90277001-GCST90278000/GCST90277319/GCST90277319.tsv.gz
Ottensmann L	GCST90277320	45230	Nat Commun	Genome-wide association analysis of plasma lipidome identifies 495 genetic associations.	Phosphatidylcholine (O-16:0_18:1) levels	level of Phosphatidylcholine (O-16:0_18:1) in blood serum	-	6956 European		2	http://ftp.ebi.ac.uk/pub/databases/gwas/summary_statistics/GCST90277001-GCST90278000/GCST90277320	no	yes	Genome-wide genotyping array	37907536	6,956 Finnish ancestry individuals	NA			https://ftp.ebi.ac.uk/pub/databases/gwas/summary_statistics/GCST90277001-GCST90278000/GCST90277320/GCST90277320.tsv.gz
Ottensmann L	GCST90277321	45230	Nat Commun	Genome-wide association analysis of plasma lipidome identifies 495 genetic associations.	Phosphatidylcholine (O-16:0_18:2) levels	level of Phosphatidylcholine (O-16:0_18:2) in blood serum	-	7158 European		2	http://ftp.ebi.ac.uk/pub/databases/gwas/summary_statistics/GCST90277001-GCST90278000/GCST90277321	no	yes	Genome-wide genotyping array	37907536	7,158 Finnish ancestry individuals	NA			https://ftp.ebi.ac.uk/pub/databases/gwas/summary_statistics/GCST90277001-GCST90278000/GCST90277321/GCST90277321.tsv.gz
Ottensmann L	GCST90277322	45230	Nat Commun	Genome-wide association analysis of plasma lipidome identifies 495 genetic associations.	Phosphatidylcholine (O-16:0_20:3) levels	level of Phosphatidylcholine (O-16:0_20:3) in blood serum	-	6709 European		3	http://ftp.ebi.ac.uk/pub/databases/gwas/summary_statistics/GCST90277001-GCST90278000/GCST90277322	no	yes	Genome-wide genotyping array	37907536	6,709 Finnish ancestry individuals	NA			https://ftp.ebi.ac.uk/pub/databases/gwas/summary_statistics/GCST90277001-GCST90278000/GCST90277322/GCST90277322.tsv.gz
Ottensmann L	GCST90277323	45230	Nat Commun	Genome-wide association analysis of plasma lipidome identifies 495 genetic associations.	Phosphatidylcholine (O-16:0_20:4) levels	level of Phosphatidylcholine (O-16:0_20:4) in blood serum	-	7174 European		2	http://ftp.ebi.ac.uk/pub/databases/gwas/summary_statistics/GCST90277001-GCST90278000/GCST90277323	no	yes	Genome-wide genotyping array	37907536	7,174 Finnish ancestry individuals	NA			https://ftp.ebi.ac.uk/pub/databases/gwas/summary_statistics/GCST90277001-GCST90278000/GCST90277323/GCST90277323.tsv.gz
Ottensmann L	GCST90277324	45230	Nat Commun	Genome-wide association analysis of plasma lipidome identifies 495 genetic associations.	Phosphatidylcholine (O-16:0_22:5) levels	level of Phosphatidylcholine (O-16:0_22:5) in blood serum	-	5988 European		1	http://ftp.ebi.ac.uk/pub/databases/gwas/summary_statistics/GCST90277001-GCST90278000/GCST90277324	no	yes	Genome-wide genotyping array	37907536	5,988 Finnish ancestry individuals	NA			https://ftp.ebi.ac.uk/pub/databases/gwas/summary_statistics/GCST90277001-GCST90278000/GCST90277324/GCST90277324.tsv.gz
Ottensmann L	GCST90277325	45230	Nat Commun	Genome-wide association analysis of plasma lipidome identifies 495 genetic associations.	Phosphatidylcholine (O-16:1_16:0) levels	level of Phosphatidylcholine (O-16:1_16:0) in blood serum	-	5868 European		1	http://ftp.ebi.ac.uk/pub/databases/gwas/summary_statistics/GCST90277001-GCST90278000/GCST90277325	no	yes	Genome-wide genotyping array	37907536	5,868 Finnish ancestry individuals	NA			https://ftp.ebi.ac.uk/pub/databases/gwas/summary_statistics/GCST90277001-GCST90278000/GCST90277325/GCST90277325.tsv.gz
Ottensmann L	GCST90277326	45230	Nat Commun	Genome-wide association analysis of plasma lipidome identifies 495 genetic associations.	Phosphatidylcholine (O-16:1_18:0) levels	level of Phosphatidylcholine (O-16:1_18:0) in blood serum	-	6751 European		0	http://ftp.ebi.ac.uk/pub/databases/gwas/summary_statistics/GCST90277001-GCST90278000/GCST90277326	no	yes	Genome-wide genotyping array	37907536	6,751 Finnish ancestry individuals	NA			https://ftp.ebi.ac.uk/pub/databases/gwas/summary_statistics/GCST90277001-GCST90278000/GCST90277326/GCST90277326.tsv.gz
Ottensmann L	GCST90277327	45230	Nat Commun	Genome-wide association analysis of plasma lipidome identifies 495 genetic associations.	Phosphatidylcholine (O-16:1_18:1) levels	level of Phosphatidylcholine (O-16:1_18:1) in blood serum	-	7154 European		3	http://ftp.ebi.ac.uk/pub/databases/gwas/summary_statistics/GCST90277001-GCST90278000/GCST90277327	no	yes	Genome-wide genotyping array	37907536	7,154 Finnish ancestry individuals	NA			https://ftp.ebi.ac.uk/pub/databases/gwas/summary_statistics/GCST90277001-GCST90278000/GCST90277327/GCST90277327.tsv.gz
Ottensmann L	GCST90277328	45230	Nat Commun	Genome-wide association analysis of plasma lipidome identifies 495 genetic associations.	Phosphatidylcholine (O-16:1_18:2) levels	level of Phosphatidylcholine (O-16:1_18:2) in blood serum	-	7096 European		2	http://ftp.ebi.ac.uk/pub/databases/gwas/summary_statistics/GCST90277001-GCST90278000/GCST90277328	no	yes	Genome-wide genotyping array	37907536	7,096 Finnish ancestry individuals	NA			https://ftp.ebi.ac.uk/pub/databases/gwas/summary_statistics/GCST90277001-GCST90278000/GCST90277328/GCST90277328.tsv.gz
Ottensmann L	GCST90277329	45230	Nat Commun	Genome-wide association analysis of plasma lipidome identifies 495 genetic associations.	Phosphatidylcholine (O-16:1_20:3) levels	level of Phosphatidylcholine (O-16:1_20:3) in blood serum	-	6770 European		3	http://ftp.ebi.ac.uk/pub/databases/gwas/summary_statistics/GCST90277001-GCST90278000/GCST90277329	no	yes	Genome-wide genotyping array	37907536	6,770 Finnish ancestry individuals	NA			https://ftp.ebi.ac.uk/pub/databases/gwas/summary_statistics/GCST90277001-GCST90278000/GCST90277329/GCST90277329.tsv.gz
Ottensmann L	GCST90277330	45230	Nat Commun	Genome-wide association analysis of plasma lipidome identifies 495 genetic associations.	Phosphatidylcholine (O-16:1_20:4) levels	level of Phosphatidylcholine (O-16:1_20:4) in blood serum	-	6025 European		3	http://ftp.ebi.ac.uk/pub/databases/gwas/summary_statistics/GCST90277001-GCST90278000/GCST90277330	no	yes	Genome-wide genotyping array	37907536	6,025 Finnish ancestry individuals	NA			https://ftp.ebi.ac.uk/pub/databases/gwas/summary_statistics/GCST90277001-GCST90278000/GCST90277330/GCST90277330.tsv.gz
Ottensmann L	GCST90277331	45230	Nat Commun	Genome-wide association analysis of plasma lipidome identifies 495 genetic associations.	Phosphatidylcholine (O-16:2_18:0) levels	level of phosphatidylcholine	-	6672 European		1	http://ftp.ebi.ac.uk/pub/databases/gwas/summary_statistics/GCST90277001-GCST90278000/GCST90277331	no	yes	Genome-wide genotyping array	37907536	6,672 Finnish ancestry individuals	NA			https://ftp.ebi.ac.uk/pub/databases/gwas/summary_statistics/GCST90277001-GCST90278000/GCST90277331/GCST90277331.tsv.gz
Ottensmann L	GCST90277332	45230	Nat Commun	Genome-wide association analysis of plasma lipidome identifies 495 genetic associations.	Phosphatidylcholine (O-17:0_15:0) levels	level of Phosphatidylcholine (O-17:0_15:0) in blood serum	-	6140 European		0	http://ftp.ebi.ac.uk/pub/databases/gwas/summary_statistics/GCST90277001-GCST90278000/GCST90277332	no	yes	Genome-wide genotyping array	37907536	6,140 Finnish ancestry individuals	NA			https://ftp.ebi.ac.uk/pub/databases/gwas/summary_statistics/GCST90277001-GCST90278000/GCST90277332/GCST90277332.tsv.gz
Ottensmann L	GCST90277333	45230	Nat Commun	Genome-wide association analysis of plasma lipidome identifies 495 genetic associations.	Phosphatidylcholine (O-17:0_17:1) levels	level of phosphatidylcholine	-	6880 European		1	http://ftp.ebi.ac.uk/pub/databases/gwas/summary_statistics/GCST90277001-GCST90278000/GCST90277333	no	yes	Genome-wide genotyping array	37907536	6,880 Finnish ancestry individuals	NA			https://ftp.ebi.ac.uk/pub/databases/gwas/summary_statistics/GCST90277001-GCST90278000/GCST90277333/GCST90277333.tsv.gz
Ottensmann L	GCST90277334	45230	Nat Commun	Genome-wide association analysis of plasma lipidome identifies 495 genetic associations.	Phosphatidylcholine (O-18:0_14:0) levels	level of Phosphatidylcholine (O-18:0_14:0) in blood serum	-	6462 European		0	http://ftp.ebi.ac.uk/pub/databases/gwas/summary_statistics/GCST90277001-GCST90278000/GCST90277334	no	yes	Genome-wide genotyping array	37907536	6,462 Finnish ancestry individuals	NA			https://ftp.ebi.ac.uk/pub/databases/gwas/summary_statistics/GCST90277001-GCST90278000/GCST90277334/GCST90277334.tsv.gz
Ottensmann L	GCST90277335	45230	Nat Commun	Genome-wide association analysis of plasma lipidome identifies 495 genetic associations.	Phosphatidylcholine (O-18:0_16:1) levels	level of Phosphatidylcholine (O-18:0_16:1) in blood serum	-	5959 European		1	http://ftp.ebi.ac.uk/pub/databases/gwas/summary_statistics/GCST90277001-GCST90278000/GCST90277335	no	yes	Genome-wide genotyping array	37907536	5,959 Finnish ancestry individuals	NA			https://ftp.ebi.ac.uk/pub/databases/gwas/summary_statistics/GCST90277001-GCST90278000/GCST90277335/GCST90277335.tsv.gz
Ottensmann L	GCST90277336	45230	Nat Commun	Genome-wide association analysis of plasma lipidome identifies 495 genetic associations.	Phosphatidylcholine (O-18:0_20:4) levels	level of Phosphatidylcholine (O-18:0_20:4) in blood serum	-	6956 European		1	http://ftp.ebi.ac.uk/pub/databases/gwas/summary_statistics/GCST90277001-GCST90278000/GCST90277336	no	yes	Genome-wide genotyping array	37907536	6,956 Finnish ancestry individuals	NA			https://ftp.ebi.ac.uk/pub/databases/gwas/summary_statistics/GCST90277001-GCST90278000/GCST90277336/GCST90277336.tsv.gz
Ottensmann L	GCST90277337	45230	Nat Commun	Genome-wide association analysis of plasma lipidome identifies 495 genetic associations.	Phosphatidylcholine (O-18:1_16:0) levels	level of Phosphatidylcholine (O-18:1_16:0) in blood serum	-	6956 European		2	http://ftp.ebi.ac.uk/pub/databases/gwas/summary_statistics/GCST90277001-GCST90278000/GCST90277337	no	yes	Genome-wide genotyping array	37907536	6,956 Finnish ancestry individuals	NA			https://ftp.ebi.ac.uk/pub/databases/gwas/summary_statistics/GCST90277001-GCST90278000/GCST90277337/GCST90277337.tsv.gz
Ottensmann L	GCST90277363	45230	Nat Commun	Genome-wide association analysis of plasma lipidome identifies 495 genetic associations.	Phosphatidylinositol (18:0_20:3) levels	level of Phosphatidylinositol (18:0_20:3) in blood serum	-	6784 European		5	http://ftp.ebi.ac.uk/pub/databases/gwas/summary_statistics/GCST90277001-GCST90278000/GCST90277363	no	yes	Genome-wide genotyping array	37907536	6,784 Finnish ancestry individuals	NA			https://ftp.ebi.ac.uk/pub/databases/gwas/summary_statistics/GCST90277001-GCST90278000/GCST90277338/GCST90277338.tsv.gz
Ottensmann L	GCST90277364	45230	Nat Commun	Genome-wide association analysis of plasma lipidome identifies 495 genetic associations.	Phosphatidylinositol (18:0_20:4) levels	level of Phosphatidylinositol (18:0_20:4) in blood serum	-	7174 European		7	http://ftp.ebi.ac.uk/pub/databases/gwas/summary_statistics/GCST90277001-GCST90278000/GCST90277364	no	yes	Genome-wide genotyping array	37907536	7,174 Finnish ancestry individuals	NA			https://ftp.ebi.ac.uk/pub/databases/gwas/summary_statistics/GCST90277001-GCST90278000/GCST90277339/GCST90277339.tsv.gz
Ottensmann L	GCST90277365	45230	Nat Commun	Genome-wide association analysis of plasma lipidome identifies 495 genetic associations.	Phosphatidylinositol (18:1_18:1) levels	level of Phosphatidylinositol (18:1_18:1) in blood serum	-	7164 European		5	http://ftp.ebi.ac.uk/pub/databases/gwas/summary_statistics/GCST90277001-GCST90278000/GCST90277365	no	yes	Genome-wide genotyping array	37907536	7,164 Finnish ancestry individuals	NA			https://ftp.ebi.ac.uk/pub/databases/gwas/summary_statistics/GCST90277001-GCST90278000/GCST90277340/GCST90277340.tsv.gz
Ottensmann L	GCST90277366	45230	Nat Commun	Genome-wide association analysis of plasma lipidome identifies 495 genetic associations.	Phosphatidylinositol (18:1_18:2) levels	level of Phosphatidylinositol (18:1_18:2) in blood serum	-	6489 European		3	http://ftp.ebi.ac.uk/pub/databases/gwas/summary_statistics/GCST90277001-GCST90278000/GCST90277366	no	yes	Genome-wide genotyping array	37907536	6,489 Finnish ancestry individuals	NA			https://ftp.ebi.ac.uk/pub/databases/gwas/summary_statistics/GCST90277001-GCST90278000/GCST90277341/GCST90277341.tsv.gz
Ottensmann L	GCST90277367	45230	Nat Commun	Genome-wide association analysis of plasma lipidome identifies 495 genetic associations.	Phosphatidylinositol (18:1_20:4) levels	level of Phosphatidylinositol (18:1_20:4) in blood serum	-	5882 European		2	http://ftp.ebi.ac.uk/pub/databases/gwas/summary_statistics/GCST90277001-GCST90278000/GCST90277367	no	yes	Genome-wide genotyping array	37907536	5,882 Finnish ancestry individuals	NA			https://ftp.ebi.ac.uk/pub/databases/gwas/summary_statistics/GCST90277001-GCST90278000/GCST90277342/GCST90277342.tsv.gz
Ottensmann L	GCST90277368	45230	Nat Commun	Genome-wide association analysis of plasma lipidome identifies 495 genetic associations.	Sphingomyelin (d32:1) levels	level of Sphingomyelin (d32:1) in blood serum	-	7174 European		4	http://ftp.ebi.ac.uk/pub/databases/gwas/summary_statistics/GCST90277001-GCST90278000/GCST90277368	no	yes	Genome-wide genotyping array	37907536	7,174 Finnish ancestry individuals	NA			https://ftp.ebi.ac.uk/pub/databases/gwas/summary_statistics/GCST90277001-GCST90278000/GCST90277343/GCST90277343.tsv.gz
Ottensmann L	GCST90277369	45230	Nat Commun	Genome-wide association analysis of plasma lipidome identifies 495 genetic associations.	Sphingomyelin (d34:0) levels	level of Sphingomyelin (d34:0) in blood serum	-	6207 European		2	http://ftp.ebi.ac.uk/pub/databases/gwas/summary_statistics/GCST90277001-GCST90278000/GCST90277369	no	yes	Genome-wide genotyping array	37907536	6,207 Finnish ancestry individuals	NA			https://ftp.ebi.ac.uk/pub/databases/gwas/summary_statistics/GCST90277001-GCST90278000/GCST90277344/GCST90277344.tsv.gz
Ottensmann L	GCST90277370	45230	Nat Commun	Genome-wide association analysis of plasma lipidome identifies 495 genetic associations.	Sphingomyelin (d34:1) levels	level of Sphingomyelin (d34:1) in blood serum	-	7174 European		5	http://ftp.ebi.ac.uk/pub/databases/gwas/summary_statistics/GCST90277001-GCST90278000/GCST90277370	no	yes	Genome-wide genotyping array	37907536	7,174 Finnish ancestry individuals	NA			https://ftp.ebi.ac.uk/pub/databases/gwas/summary_statistics/GCST90277001-GCST90278000/GCST90277345/GCST90277345.tsv.gz
Ottensmann L	GCST90277371	45230	Nat Commun	Genome-wide association analysis of plasma lipidome identifies 495 genetic associations.	Sphingomyelin (d34:2) levels	level of Sphingomyelin (d34:2) in blood serum	-	7174 European		6	http://ftp.ebi.ac.uk/pub/databases/gwas/summary_statistics/GCST90277001-GCST90278000/GCST90277371	no	yes	Genome-wide genotyping array	37907536	7,174 Finnish ancestry individuals	NA			https://ftp.ebi.ac.uk/pub/databases/gwas/summary_statistics/GCST90277001-GCST90278000/GCST90277346/GCST90277346.tsv.gz
Ottensmann L	GCST90277372	45230	Nat Commun	Genome-wide association analysis of plasma lipidome identifies 495 genetic associations.	Sphingomyelin (d36:1) levels	level of Sphingomyelin (d36:1) in blood serum	-	7174 European		5	http://ftp.ebi.ac.uk/pub/databases/gwas/summary_statistics/GCST90277001-GCST90278000/GCST90277372	no	yes	Genome-wide genotyping array	37907536	7,174 Finnish ancestry individuals	NA			https://ftp.ebi.ac.uk/pub/databases/gwas/summary_statistics/GCST90277001-GCST90278000/GCST90277347/GCST90277347.tsv.gz
Ottensmann L	GCST90277373	45230	Nat Commun	Genome-wide association analysis of plasma lipidome identifies 495 genetic associations.	Sphingomyelin (d36:2) levels	level of Sphingomyelin (d36:2) in blood serum	-	7173 European		4	http://ftp.ebi.ac.uk/pub/databases/gwas/summary_statistics/GCST90277001-GCST90278000/GCST90277373	no	yes	Genome-wide genotyping array	37907536	7,173 Finnish ancestry individuals	NA			https://ftp.ebi.ac.uk/pub/databases/gwas/summary_statistics/GCST90277001-GCST90278000/GCST90277348/GCST90277348.tsv.gz
Ottensmann L	GCST90277374	45230	Nat Commun	Genome-wide association analysis of plasma lipidome identifies 495 genetic associations.	Sphingomyelin (d38:1) levels	level of Sphingomyelin (d38:1) in blood serum	-	7174 European		6	http://ftp.ebi.ac.uk/pub/databases/gwas/summary_statistics/GCST90277001-GCST90278000/GCST90277374	no	yes	Genome-wide genotyping array	37907536	7,174 Finnish ancestry individuals	NA			https://ftp.ebi.ac.uk/pub/databases/gwas/summary_statistics/GCST90277001-GCST90278000/GCST90277349/GCST90277349.tsv.gz
Ottensmann L	GCST90277375	45230	Nat Commun	Genome-wide association analysis of plasma lipidome identifies 495 genetic associations.	Sphingomyelin (d38:2) levels	level of Sphingomyelin (d38:2) in blood serum	-	7150 European		5	http://ftp.ebi.ac.uk/pub/databases/gwas/summary_statistics/GCST90277001-GCST90278000/GCST90277375	no	yes	Genome-wide genotyping array	37907536	7,150 Finnish ancestry individuals	NA			https://ftp.ebi.ac.uk/pub/databases/gwas/summary_statistics/GCST90277001-GCST90278000/GCST90277350/GCST90277350.tsv.gz
Ottensmann L	GCST90277376	45230	Nat Commun	Genome-wide association analysis of plasma lipidome identifies 495 genetic associations.	Sphingomyelin (d40:1) levels	level of Sphingomyelin (d40:1) in blood serum	-	7174 European		3	http://ftp.ebi.ac.uk/pub/databases/gwas/summary_statistics/GCST90277001-GCST90278000/GCST90277376	no	yes	Genome-wide genotyping array	37907536	7,174 Finnish ancestry individuals	NA			https://ftp.ebi.ac.uk/pub/databases/gwas/summary_statistics/GCST90277001-GCST90278000/GCST90277351/GCST90277351.tsv.gz
Ottensmann L	GCST90277377	45230	Nat Commun	Genome-wide association analysis of plasma lipidome identifies 495 genetic associations.	Sphingomyelin (d40:2) levels	level of Sphingomyelin (d40:2) in blood serum	-	7174 European		6	http://ftp.ebi.ac.uk/pub/databases/gwas/summary_statistics/GCST90277001-GCST90278000/GCST90277377	no	yes	Genome-wide genotyping array	37907536	7,174 Finnish ancestry individuals	NA			https://ftp.ebi.ac.uk/pub/databases/gwas/summary_statistics/GCST90277001-GCST90278000/GCST90277352/GCST90277352.tsv.gz
Ottensmann L	GCST90277378	45230	Nat Commun	Genome-wide association analysis of plasma lipidome identifies 495 genetic associations.	Sphingomyelin (d42:2) levels	level of Sphingomyelin (d42:2) in blood serum	-	7174 European		6	http://ftp.ebi.ac.uk/pub/databases/gwas/summary_statistics/GCST90277001-GCST90278000/GCST90277378	no	yes	Genome-wide genotyping array	37907536	7,174 Finnish ancestry individuals	NA			https://ftp.ebi.ac.uk/pub/databases/gwas/summary_statistics/GCST90277001-GCST90278000/GCST90277353/GCST90277353.tsv.gz
Ottensmann L	GCST90277379	45230	Nat Commun	Genome-wide association analysis of plasma lipidome identifies 495 genetic associations.	Triacylglycerol (46:1) levels	triacylglycerol 46:1 measurement	-	6070 European		0	http://ftp.ebi.ac.uk/pub/databases/gwas/summary_statistics/GCST90277001-GCST90278000/GCST90277379	no	yes	Genome-wide genotyping array	37907536	6,070 Finnish ancestry individuals	NA			https://ftp.ebi.ac.uk/pub/databases/gwas/summary_statistics/GCST90277001-GCST90278000/GCST90277354/GCST90277354.tsv.gz
Ottensmann L	GCST90277380	45230	Nat Commun	Genome-wide association analysis of plasma lipidome identifies 495 genetic associations.	Triacylglycerol (46:2) levels	triacylglycerol 46:2 measurement	-	5448 European		1	http://ftp.ebi.ac.uk/pub/databases/gwas/summary_statistics/GCST90277001-GCST90278000/GCST90277380	no	yes	Genome-wide genotyping array	37907536	5,448 Finnish ancestry individuals	NA			https://ftp.ebi.ac.uk/pub/databases/gwas/summary_statistics/GCST90277001-GCST90278000/GCST90277355/GCST90277355.tsv.gz
Ottensmann L	GCST90277381	45230	Nat Commun	Genome-wide association analysis of plasma lipidome identifies 495 genetic associations.	Triacylglycerol (48:0) levels	triacylglycerol 48:0 measurement	-	5463 European		0	http://ftp.ebi.ac.uk/pub/databases/gwas/summary_statistics/GCST90277001-GCST90278000/GCST90277381	no	yes	Genome-wide genotyping array	37907536	5,463 Finnish ancestry individuals	NA			https://ftp.ebi.ac.uk/pub/databases/gwas/summary_statistics/GCST90277001-GCST90278000/GCST90277356/GCST90277356.tsv.gz
Ottensmann L	GCST90277382	45230	Nat Commun	Genome-wide association analysis of plasma lipidome identifies 495 genetic associations.	Triacylglycerol (48:1) levels	triacylglycerol 48:1 measurement	-	7019 European		2	http://ftp.ebi.ac.uk/pub/databases/gwas/summary_statistics/GCST90277001-GCST90278000/GCST90277382	no	yes	Genome-wide genotyping array	37907536	7,019 Finnish ancestry individuals	NA			https://ftp.ebi.ac.uk/pub/databases/gwas/summary_statistics/GCST90277001-GCST90278000/GCST90277357/GCST90277357.tsv.gz
Ottensmann L	GCST90277383	45230	Nat Commun	Genome-wide association analysis of plasma lipidome identifies 495 genetic associations.	Triacylglycerol (48:2) levels	triacylglycerol 48:2 measurement	-	7071 European		2	http://ftp.ebi.ac.uk/pub/databases/gwas/summary_statistics/GCST90277001-GCST90278000/GCST90277383	no	yes	Genome-wide genotyping array	37907536	7,071 Finnish ancestry individuals	NA			https://ftp.ebi.ac.uk/pub/databases/gwas/summary_statistics/GCST90277001-GCST90278000/GCST90277358/GCST90277358.tsv.gz
Ottensmann L	GCST90277384	45230	Nat Commun	Genome-wide association analysis of plasma lipidome identifies 495 genetic associations.	Triacylglycerol (48:3) levels	triacylglycerol 48:3 measurement	-	6855 European		2	http://ftp.ebi.ac.uk/pub/databases/gwas/summary_statistics/GCST90277001-GCST90278000/GCST90277384	no	yes	Genome-wide genotyping array	37907536	6,855 Finnish ancestry individuals	NA			https://ftp.ebi.ac.uk/pub/databases/gwas/summary_statistics/GCST90277001-GCST90278000/GCST90277359/GCST90277359.tsv.gz
Ottensmann L	GCST90277385	45230	Nat Commun	Genome-wide association analysis of plasma lipidome identifies 495 genetic associations.	Triacylglycerol (49:1) levels	triacylglycerol 49:1 measurement	-	5843 European		0	http://ftp.ebi.ac.uk/pub/databases/gwas/summary_statistics/GCST90277001-GCST90278000/GCST90277385	no	yes	Genome-wide genotyping array	37907536	5,843 Finnish ancestry individuals	NA			https://ftp.ebi.ac.uk/pub/databases/gwas/summary_statistics/GCST90277001-GCST90278000/GCST90277360/GCST90277360.tsv.gz
Ottensmann L	GCST90277386	45230	Nat Commun	Genome-wide association analysis of plasma lipidome identifies 495 genetic associations.	Triacylglycerol (49:2) levels	level of Triacylglycerol (49:2) in blood serum	-	6076 European		3	http://ftp.ebi.ac.uk/pub/databases/gwas/summary_statistics/GCST90277001-GCST90278000/GCST90277386	no	yes	Genome-wide genotyping array	37907536	6,076 Finnish ancestry individuals	NA			https://ftp.ebi.ac.uk/pub/databases/gwas/summary_statistics/GCST90277001-GCST90278000/GCST90277361/GCST90277361.tsv.gz
Ottensmann L	GCST90277387	45230	Nat Commun	Genome-wide association analysis of plasma lipidome identifies 495 genetic associations.	Triacylglycerol (50:1) levels	triacylglycerol 50:1 measurement	-	7143 European		3	http://ftp.ebi.ac.uk/pub/databases/gwas/summary_statistics/GCST90277001-GCST90278000/GCST90277387	no	yes	Genome-wide genotyping array	37907536	7,143 Finnish ancestry individuals	NA			https://ftp.ebi.ac.uk/pub/databases/gwas/summary_statistics/GCST90277001-GCST90278000/GCST90277362/GCST90277362.tsv.gz
Ottensmann L	GCST90277388	45230	Nat Commun	Genome-wide association analysis of plasma lipidome identifies 495 genetic associations.	Triacylglycerol (50:2) levels	triacylglycerol 50:2 measurement	-	7172 European		2	http://ftp.ebi.ac.uk/pub/databases/gwas/summary_statistics/GCST90277001-GCST90278000/GCST90277388	no	yes	Genome-wide genotyping array	37907536	7,172 Finnish ancestry individuals	NA			https://ftp.ebi.ac.uk/pub/databases/gwas/summary_statistics/GCST90277001-GCST90278000/GCST90277363/GCST90277363.tsv.gz
Ottensmann L	GCST90277389	45230	Nat Commun	Genome-wide association analysis of plasma lipidome identifies 495 genetic associations.	Triacylglycerol (50:3) levels	triacylglycerol 50:3 measurement	-	7161 European		3	http://ftp.ebi.ac.uk/pub/databases/gwas/summary_statistics/GCST90277001-GCST90278000/GCST90277389	no	yes	Genome-wide genotyping array	37907536	7,161 Finnish ancestry individuals	NA			https://ftp.ebi.ac.uk/pub/databases/gwas/summary_statistics/GCST90277001-GCST90278000/GCST90277364/GCST90277364.tsv.gz
Ottensmann L	GCST90277390	45230	Nat Commun	Genome-wide association analysis of plasma lipidome identifies 495 genetic associations.	Triacylglycerol (50:4) levels	triacylglycerol 50:4 measurement	-	7166 European		3	http://ftp.ebi.ac.uk/pub/databases/gwas/summary_statistics/GCST90277001-GCST90278000/GCST90277390	no	yes	Genome-wide genotyping array	37907536	7,166 Finnish ancestry individuals	NA			https://ftp.ebi.ac.uk/pub/databases/gwas/summary_statistics/GCST90277001-GCST90278000/GCST90277365/GCST90277365.tsv.gz
Ottensmann L	GCST90277391	45230	Nat Commun	Genome-wide association analysis of plasma lipidome identifies 495 genetic associations.	Triacylglycerol (50:5) levels	triacylglycerol 50:5 measurement	-	5491 European		3	http://ftp.ebi.ac.uk/pub/databases/gwas/summary_statistics/GCST90277001-GCST90278000/GCST90277391	no	yes	Genome-wide genotyping array	37907536	5,491 Finnish ancestry individuals	NA			https://ftp.ebi.ac.uk/pub/databases/gwas/summary_statistics/GCST90277001-GCST90278000/GCST90277366/GCST90277366.tsv.gz
Ottensmann L	GCST90277392	45230	Nat Commun	Genome-wide association analysis of plasma lipidome identifies 495 genetic associations.	Triacylglycerol (51:1) levels	triacylglycerol 51:1 measurement	-	5495 European		0	http://ftp.ebi.ac.uk/pub/databases/gwas/summary_statistics/GCST90277001-GCST90278000/GCST90277392	no	yes	Genome-wide genotyping array	37907536	5,495 Finnish ancestry individuals	NA			https://ftp.ebi.ac.uk/pub/databases/gwas/summary_statistics/GCST90277001-GCST90278000/GCST90277367/GCST90277367.tsv.gz
Ottensmann L	GCST90277393	45230	Nat Commun	Genome-wide association analysis of plasma lipidome identifies 495 genetic associations.	Triacylglycerol (51:2) levels	triacylglycerol 51:2 measurement	-	7149 European		2	http://ftp.ebi.ac.uk/pub/databases/gwas/summary_statistics/GCST90277001-GCST90278000/GCST90277393	no	yes	Genome-wide genotyping array	37907536	7,149 Finnish ancestry individuals	NA			https://ftp.ebi.ac.uk/pub/databases/gwas/summary_statistics/GCST90277001-GCST90278000/GCST90277368/GCST90277368.tsv.gz
Ottensmann L	GCST90277394	45230	Nat Commun	Genome-wide association analysis of plasma lipidome identifies 495 genetic associations.	Triacylglycerol (51:3) levels	level of Triacylglycerol (51:3) in blood serum	-	7119 European		6	http://ftp.ebi.ac.uk/pub/databases/gwas/summary_statistics/GCST90277001-GCST90278000/GCST90277394	no	yes	Genome-wide genotyping array	37907536	7,119 Finnish ancestry individuals	NA			https://ftp.ebi.ac.uk/pub/databases/gwas/summary_statistics/GCST90277001-GCST90278000/GCST90277369/GCST90277369.tsv.gz
Ottensmann L	GCST90277395	45230	Nat Commun	Genome-wide association analysis of plasma lipidome identifies 495 genetic associations.	Triacylglycerol (51:4) levels	level of Triacylglycerol (51:4) in blood serum	-	5237 European		2	http://ftp.ebi.ac.uk/pub/databases/gwas/summary_statistics/GCST90277001-GCST90278000/GCST90277395	no	yes	Genome-wide genotyping array	37907536	5,237 Finnish ancestry individuals	NA			https://ftp.ebi.ac.uk/pub/databases/gwas/summary_statistics/GCST90277001-GCST90278000/GCST90277370/GCST90277370.tsv.gz
Ottensmann L	GCST90277396	45230	Nat Commun	Genome-wide association analysis of plasma lipidome identifies 495 genetic associations.	Triacylglycerol (52:2) levels	triacylglycerol 52:2 measurement	-	7168 European		4	http://ftp.ebi.ac.uk/pub/databases/gwas/summary_statistics/GCST90277001-GCST90278000/GCST90277396	no	yes	Genome-wide genotyping array	37907536	7,168 Finnish ancestry individuals	NA			https://ftp.ebi.ac.uk/pub/databases/gwas/summary_statistics/GCST90277001-GCST90278000/GCST90277371/GCST90277371.tsv.gz
Ottensmann L	GCST90277397	45230	Nat Commun	Genome-wide association analysis of plasma lipidome identifies 495 genetic associations.	Triacylglycerol (52:3) levels	triacylglycerol 52:3 measurement	-	7173 European		6	http://ftp.ebi.ac.uk/pub/databases/gwas/summary_statistics/GCST90277001-GCST90278000/GCST90277397	no	yes	Genome-wide genotyping array	37907536	7,173 Finnish ancestry individuals	NA			https://ftp.ebi.ac.uk/pub/databases/gwas/summary_statistics/GCST90277001-GCST90278000/GCST90277372/GCST90277372.tsv.gz
Ottensmann L	GCST90277398	45230	Nat Commun	Genome-wide association analysis of plasma lipidome identifies 495 genetic associations.	Triacylglycerol (52:4) levels	triacylglycerol 52:4 measurement	-	7174 European		7	http://ftp.ebi.ac.uk/pub/databases/gwas/summary_statistics/GCST90277001-GCST90278000/GCST90277398	no	yes	Genome-wide genotyping array	37907536	7,174 Finnish ancestry individuals	NA			https://ftp.ebi.ac.uk/pub/databases/gwas/summary_statistics/GCST90277001-GCST90278000/GCST90277373/GCST90277373.tsv.gz
Ottensmann L	GCST90277399	45230	Nat Commun	Genome-wide association analysis of plasma lipidome identifies 495 genetic associations.	Triacylglycerol (52:5) levels	triacylglycerol 52:5 measurement	-	7172 European		4	http://ftp.ebi.ac.uk/pub/databases/gwas/summary_statistics/GCST90277001-GCST90278000/GCST90277399	no	yes	Genome-wide genotyping array	37907536	7,172 Finnish ancestry individuals	NA			https://ftp.ebi.ac.uk/pub/databases/gwas/summary_statistics/GCST90277001-GCST90278000/GCST90277374/GCST90277374.tsv.gz
Ottensmann L	GCST90277400	45230	Nat Commun	Genome-wide association analysis of plasma lipidome identifies 495 genetic associations.	Triacylglycerol (52:6) levels	triacylglycerol 52:6 measurement	-	6554 European		4	http://ftp.ebi.ac.uk/pub/databases/gwas/summary_statistics/GCST90277001-GCST90278000/GCST90277400	no	yes	Genome-wide genotyping array	37907536	6,554 Finnish ancestry individuals	NA			https://ftp.ebi.ac.uk/pub/databases/gwas/summary_statistics/GCST90277001-GCST90278000/GCST90277375/GCST90277375.tsv.gz
Ottensmann L	GCST90277401	45230	Nat Commun	Genome-wide association analysis of plasma lipidome identifies 495 genetic associations.	Triacylglycerol (53:2) levels	triacylglycerol 53:2 measurement	-	6996 European		3	http://ftp.ebi.ac.uk/pub/databases/gwas/summary_statistics/GCST90277001-GCST90278000/GCST90277401	no	yes	Genome-wide genotyping array	37907536	6,996 Finnish ancestry individuals	NA			https://ftp.ebi.ac.uk/pub/databases/gwas/summary_statistics/GCST90277001-GCST90278000/GCST90277376/GCST90277376.tsv.gz
Ottensmann L	GCST90277402	45230	Nat Commun	Genome-wide association analysis of plasma lipidome identifies 495 genetic associations.	Triacylglycerol (53:3) levels	level of Triacylglycerol (53:3) in blood serum	-	7113 European		6	http://ftp.ebi.ac.uk/pub/databases/gwas/summary_statistics/GCST90277001-GCST90278000/GCST90277402	no	yes	Genome-wide genotyping array	37907536	7,113 Finnish ancestry individuals	NA			https://ftp.ebi.ac.uk/pub/databases/gwas/summary_statistics/GCST90277001-GCST90278000/GCST90277377/GCST90277377.tsv.gz
Ottensmann L	GCST90277403	45230	Nat Commun	Genome-wide association analysis of plasma lipidome identifies 495 genetic associations.	Triacylglycerol (53:4) levels	level of Triacylglycerol (53:4) in blood serum	-	6479 European		4	http://ftp.ebi.ac.uk/pub/databases/gwas/summary_statistics/GCST90277001-GCST90278000/GCST90277403	no	yes	Genome-wide genotyping array	37907536	6,479 Finnish ancestry individuals	NA			https://ftp.ebi.ac.uk/pub/databases/gwas/summary_statistics/GCST90277001-GCST90278000/GCST90277378/GCST90277378.tsv.gz
Ottensmann L	GCST90277404	45230	Nat Commun	Genome-wide association analysis of plasma lipidome identifies 495 genetic associations.	Triacylglycerol (54:3) levels	triacylglycerol 54:3 measurement	-	7162 European		4	http://ftp.ebi.ac.uk/pub/databases/gwas/summary_statistics/GCST90277001-GCST90278000/GCST90277404	no	yes	Genome-wide genotyping array	37907536	7,162 Finnish ancestry individuals	NA			https://ftp.ebi.ac.uk/pub/databases/gwas/summary_statistics/GCST90277001-GCST90278000/GCST90277379/GCST90277379.tsv.gz
Ottensmann L	GCST90277405	45230	Nat Commun	Genome-wide association analysis of plasma lipidome identifies 495 genetic associations.	Triacylglycerol (54:4) levels	triacylglycerol 54:4 measurement	-	7165 European		7	http://ftp.ebi.ac.uk/pub/databases/gwas/summary_statistics/GCST90277001-GCST90278000/GCST90277405	no	yes	Genome-wide genotyping array	37907536	7,165 Finnish ancestry individuals	NA			https://ftp.ebi.ac.uk/pub/databases/gwas/summary_statistics/GCST90277001-GCST90278000/GCST90277380/GCST90277380.tsv.gz
Ottensmann L	GCST90277406	45230	Nat Commun	Genome-wide association analysis of plasma lipidome identifies 495 genetic associations.	Triacylglycerol (54:5) levels	triacylglycerol 54:5 measurement	-	7146 European		4	http://ftp.ebi.ac.uk/pub/databases/gwas/summary_statistics/GCST90277001-GCST90278000/GCST90277406	no	yes	Genome-wide genotyping array	37907536	7,146 Finnish ancestry individuals	NA			https://ftp.ebi.ac.uk/pub/databases/gwas/summary_statistics/GCST90277001-GCST90278000/GCST90277381/GCST90277381.tsv.gz
Ottensmann L	GCST90277407	45230	Nat Commun	Genome-wide association analysis of plasma lipidome identifies 495 genetic associations.	Triacylglycerol (54:6) levels	triacylglycerol 54:6 measurement	-	7066 European		3	http://ftp.ebi.ac.uk/pub/databases/gwas/summary_statistics/GCST90277001-GCST90278000/GCST90277407	no	yes	Genome-wide genotyping array	37907536	7,066 Finnish ancestry individuals	NA			https://ftp.ebi.ac.uk/pub/databases/gwas/summary_statistics/GCST90277001-GCST90278000/GCST90277382/GCST90277382.tsv.gz
Ottensmann L	GCST90277408	45230	Nat Commun	Genome-wide association analysis of plasma lipidome identifies 495 genetic associations.	Triacylglycerol (54:7) levels	triacylglycerol 54:7 measurement	-	6828 European		4	http://ftp.ebi.ac.uk/pub/databases/gwas/summary_statistics/GCST90277001-GCST90278000/GCST90277408	no	yes	Genome-wide genotyping array	37907536	6,828 Finnish ancestry individuals	NA			https://ftp.ebi.ac.uk/pub/databases/gwas/summary_statistics/GCST90277001-GCST90278000/GCST90277383/GCST90277383.tsv.gz
Ottensmann L	GCST90277409	45230	Nat Commun	Genome-wide association analysis of plasma lipidome identifies 495 genetic associations.	Triacylglycerol (56:3) levels	triacylglycerol 56:3 measurement	-	6172 European		4	http://ftp.ebi.ac.uk/pub/databases/gwas/summary_statistics/GCST90277001-GCST90278000/GCST90277409	no	yes	Genome-wide genotyping array	37907536	6,172 Finnish ancestry individuals	NA			https://ftp.ebi.ac.uk/pub/databases/gwas/summary_statistics/GCST90277001-GCST90278000/GCST90277384/GCST90277384.tsv.gz
Ottensmann L	GCST90277410	45230	Nat Commun	Genome-wide association analysis of plasma lipidome identifies 495 genetic associations.	Triacylglycerol (56:4) levels	triacylglycerol 56:4 measurement	-	5820 European		3	http://ftp.ebi.ac.uk/pub/databases/gwas/summary_statistics/GCST90277001-GCST90278000/GCST90277410	no	yes	Genome-wide genotyping array	37907536	5,820 Finnish ancestry individuals	NA			https://ftp.ebi.ac.uk/pub/databases/gwas/summary_statistics/GCST90277001-GCST90278000/GCST90277385/GCST90277385.tsv.gz
Ottensmann L	GCST90277411	45230	Nat Commun	Genome-wide association analysis of plasma lipidome identifies 495 genetic associations.	Triacylglycerol (56:5) levels	triacylglycerol 56:5 measurement	-	5490 European		4	http://ftp.ebi.ac.uk/pub/databases/gwas/summary_statistics/GCST90277001-GCST90278000/GCST90277411	no	yes	Genome-wide genotyping array	37907536	5,490 Finnish ancestry individuals	NA			https://ftp.ebi.ac.uk/pub/databases/gwas/summary_statistics/GCST90277001-GCST90278000/GCST90277386/GCST90277386.tsv.gz
Ottensmann L	GCST90277412	45230	Nat Commun	Genome-wide association analysis of plasma lipidome identifies 495 genetic associations.	Triacylglycerol (56:6) levels	triacylglycerol 56:6 measurement	-	7151 European		7	http://ftp.ebi.ac.uk/pub/databases/gwas/summary_statistics/GCST90277001-GCST90278000/GCST90277412	no	yes	Genome-wide genotyping array	37907536	7,151 Finnish ancestry individuals	NA			https://ftp.ebi.ac.uk/pub/databases/gwas/summary_statistics/GCST90277001-GCST90278000/GCST90277387/GCST90277387.tsv.gz
Ottensmann L	GCST90277413	45230	Nat Commun	Genome-wide association analysis of plasma lipidome identifies 495 genetic associations.	Triacylglycerol (56:7) levels	triacylglycerol 56:7 measurement	-	7148 European		5	http://ftp.ebi.ac.uk/pub/databases/gwas/summary_statistics/GCST90277001-GCST90278000/GCST90277413	no	yes	Genome-wide genotyping array	37907536	7,148 Finnish ancestry individuals	NA			https://ftp.ebi.ac.uk/pub/databases/gwas/summary_statistics/GCST90277001-GCST90278000/GCST90277388/GCST90277388.tsv.gz
Ottensmann L	GCST90277414	45230	Nat Commun	Genome-wide association analysis of plasma lipidome identifies 495 genetic associations.	Triacylglycerol (56:8) levels	triacylglycerol 56:8 measurement	-	6800 European		5	http://ftp.ebi.ac.uk/pub/databases/gwas/summary_statistics/GCST90277001-GCST90278000/GCST90277414	no	yes	Genome-wide genotyping array	37907536	6,800 Finnish ancestry individuals	NA			https://ftp.ebi.ac.uk/pub/databases/gwas/summary_statistics/GCST90277001-GCST90278000/GCST90277389/GCST90277389.tsv.gz
Ottensmann L	GCST90277415	45230	Nat Commun	Genome-wide association analysis of plasma lipidome identifies 495 genetic associations.	Triacylglycerol (58:7) levels	triacylglycerol 58:7 measurement	-	5403 European		6	http://ftp.ebi.ac.uk/pub/databases/gwas/summary_statistics/GCST90277001-GCST90278000/GCST90277415	no	yes	Genome-wide genotyping array	37907536	5,403 Finnish ancestry individuals	NA			https://ftp.ebi.ac.uk/pub/databases/gwas/summary_statistics/GCST90277001-GCST90278000/GCST90277390/GCST90277390.tsv.gz
Ottensmann L	GCST90277416	45230	Nat Commun	Genome-wide association analysis of plasma lipidome identifies 495 genetic associations.	Triacylglycerol (58:8) levels	triacylglycerol 58:8 measurement	-	6384 European		2	http://ftp.ebi.ac.uk/pub/databases/gwas/summary_statistics/GCST90277001-GCST90278000/GCST90277416	no	yes	Genome-wide genotyping array	37907536	6,384 Finnish ancestry individuals	NA			https://ftp.ebi.ac.uk/pub/databases/gwas/summary_statistics/GCST90277001-GCST90278000/GCST90277391/GCST90277391.tsv.gz
Ottensmann L	GCST90277263	45230	Nat Commun	Genome-wide association analysis of plasma lipidome identifies 495 genetic associations.	Diacylglycerol (18:1_18:3) levels	level of Diacylglycerol (18:1_18:3) in blood serum	-	6572 European		1	http://ftp.ebi.ac.uk/pub/databases/gwas/summary_statistics/GCST90277001-GCST90278000/GCST90277263	no	yes	Genome-wide genotyping array	37907536	6,572 Finnish ancestry individuals	NA			https://ftp.ebi.ac.uk/pub/databases/gwas/summary_statistics/GCST90277001-GCST90278000/GCST90277392/GCST90277392.tsv.gz
Ottensmann L	GCST90277264	45230	Nat Commun	Genome-wide association analysis of plasma lipidome identifies 495 genetic associations.	Phosphatidylcholine (16:0_0:0) levels	level of Phosphatidylcholine (16:0_0:0) in blood serum	-	7174 European		2	http://ftp.ebi.ac.uk/pub/databases/gwas/summary_statistics/GCST90277001-GCST90278000/GCST90277264	no	yes	Genome-wide genotyping array	37907536	7,174 Finnish ancestry individuals	NA			https://ftp.ebi.ac.uk/pub/databases/gwas/summary_statistics/GCST90277001-GCST90278000/GCST90277393/GCST90277393.tsv.gz
Ottensmann L	GCST90277265	45230	Nat Commun	Genome-wide association analysis of plasma lipidome identifies 495 genetic associations.	Phosphatidylcholine (18:0_0:0) levels	level of Phosphatidylcholine (18:0_0:0) in blood serum	-	7173 European		0	http://ftp.ebi.ac.uk/pub/databases/gwas/summary_statistics/GCST90277001-GCST90278000/GCST90277265	no	yes	Genome-wide genotyping array	37907536	7,173 Finnish ancestry individuals	NA			https://ftp.ebi.ac.uk/pub/databases/gwas/summary_statistics/GCST90277001-GCST90278000/GCST90277394/GCST90277394.tsv.gz
Ottensmann L	GCST90277266	45230	Nat Commun	Genome-wide association analysis of plasma lipidome identifies 495 genetic associations.	Phosphatidylcholine (18:1_0:0) levels	level of Phosphatidylcholine (18:1_0:0) in blood serum	-	7174 European		1	http://ftp.ebi.ac.uk/pub/databases/gwas/summary_statistics/GCST90277001-GCST90278000/GCST90277266	no	yes	Genome-wide genotyping array	37907536	7,174 Finnish ancestry individuals	NA			https://ftp.ebi.ac.uk/pub/databases/gwas/summary_statistics/GCST90277001-GCST90278000/GCST90277395/GCST90277395.tsv.gz
Ottensmann L	GCST90277267	45230	Nat Commun	Genome-wide association analysis of plasma lipidome identifies 495 genetic associations.	Phosphatidylcholine (18:2_0:0) levels	level of Phosphatidylcholine (18:2_0:0) in blood serum	-	7174 European		4	http://ftp.ebi.ac.uk/pub/databases/gwas/summary_statistics/GCST90277001-GCST90278000/GCST90277267	no	yes	Genome-wide genotyping array	37907536	7,174 Finnish ancestry individuals	NA			https://ftp.ebi.ac.uk/pub/databases/gwas/summary_statistics/GCST90277001-GCST90278000/GCST90277396/GCST90277396.tsv.gz
Ottensmann L	GCST90277268	45230	Nat Commun	Genome-wide association analysis of plasma lipidome identifies 495 genetic associations.	Phosphatidylcholine (20:4_0:0) levels	level of Phosphatidylcholine (20:4_0:0) in blood serum	-	6235 European		2	http://ftp.ebi.ac.uk/pub/databases/gwas/summary_statistics/GCST90277001-GCST90278000/GCST90277268	no	yes	Genome-wide genotyping array	37907536	6,235 Finnish ancestry individuals	NA			https://ftp.ebi.ac.uk/pub/databases/gwas/summary_statistics/GCST90277001-GCST90278000/GCST90277397/GCST90277397.tsv.gz
Ottensmann L	GCST90277269	45230	Nat Commun	Genome-wide association analysis of plasma lipidome identifies 495 genetic associations.	Phosphatidylethanolamine (18:0_0:0) levels	level of Phosphatidylethanolamine (18:0_0:0) in blood serum	-	6258 European		2	http://ftp.ebi.ac.uk/pub/databases/gwas/summary_statistics/GCST90277001-GCST90278000/GCST90277269	no	yes	Genome-wide genotyping array	37907536	6,258 Finnish ancestry individuals	NA			https://ftp.ebi.ac.uk/pub/databases/gwas/summary_statistics/GCST90277001-GCST90278000/GCST90277398/GCST90277398.tsv.gz
Ottensmann L	GCST90277270	45230	Nat Commun	Genome-wide association analysis of plasma lipidome identifies 495 genetic associations.	Phosphatidylethanolamine (18:1_0:0) levels	level of Phosphatidylethanolamine (18:1_0:0) in blood serum	-	5172 European		0	http://ftp.ebi.ac.uk/pub/databases/gwas/summary_statistics/GCST90277001-GCST90278000/GCST90277270	no	yes	Genome-wide genotyping array	37907536	5,172 Finnish ancestry individuals	NA			https://ftp.ebi.ac.uk/pub/databases/gwas/summary_statistics/GCST90277001-GCST90278000/GCST90277399/GCST90277399.tsv.gz
Ottensmann L	GCST90277271	45230	Nat Commun	Genome-wide association analysis of plasma lipidome identifies 495 genetic associations.	Phosphatidylethanolamine (18:2_0:0) levels	level of Phosphatidylethanolamine (18:2_0:0) in blood serum	-	6905 European		2	http://ftp.ebi.ac.uk/pub/databases/gwas/summary_statistics/GCST90277001-GCST90278000/GCST90277271	no	yes	Genome-wide genotyping array	37907536	6,905 Finnish ancestry individuals	NA			https://ftp.ebi.ac.uk/pub/databases/gwas/summary_statistics/GCST90277001-GCST90278000/GCST90277400/GCST90277400.tsv.gz
Ottensmann L	GCST90277272	45230	Nat Commun	Genome-wide association analysis of plasma lipidome identifies 495 genetic associations.	Phosphatidylcholine (14:0_16:0) levels	level of Phosphatidylcholine (14:0_16:0) in blood serum	-	5497 European		0	http://ftp.ebi.ac.uk/pub/databases/gwas/summary_statistics/GCST90277001-GCST90278000/GCST90277272	no	yes	Genome-wide genotyping array	37907536	5,497 Finnish ancestry individuals	NA			https://ftp.ebi.ac.uk/pub/databases/gwas/summary_statistics/GCST90277001-GCST90278000/GCST90277401/GCST90277401.tsv.gz
Ottensmann L	GCST90277273	45230	Nat Commun	Genome-wide association analysis of plasma lipidome identifies 495 genetic associations.	Phosphatidylcholine (14:0_18:1) levels	level of Phosphatidylcholine (14:0_18:1) in blood serum	-	7064 European		4	http://ftp.ebi.ac.uk/pub/databases/gwas/summary_statistics/GCST90277001-GCST90278000/GCST90277273	no	yes	Genome-wide genotyping array	37907536	7,064 Finnish ancestry individuals	NA			https://ftp.ebi.ac.uk/pub/databases/gwas/summary_statistics/GCST90277001-GCST90278000/GCST90277402/GCST90277402.tsv.gz
Ottensmann L	GCST90277274	45230	Nat Commun	Genome-wide association analysis of plasma lipidome identifies 495 genetic associations.	Phosphatidylcholine (14:0_18:2) levels	level of Phosphatidylcholine (14:0_18:2) in blood serum	-	6866 European		5	http://ftp.ebi.ac.uk/pub/databases/gwas/summary_statistics/GCST90277001-GCST90278000/GCST90277274	no	yes	Genome-wide genotyping array	37907536	6,866 Finnish ancestry individuals	NA			https://ftp.ebi.ac.uk/pub/databases/gwas/summary_statistics/GCST90277001-GCST90278000/GCST90277403/GCST90277403.tsv.gz
Ottensmann L	GCST90277275	45230	Nat Commun	Genome-wide association analysis of plasma lipidome identifies 495 genetic associations.	Phosphatidylcholine (15:0_18:1) levels	level of Phosphatidylcholine (15:0_18:1) in blood serum	-	6468 European		0	http://ftp.ebi.ac.uk/pub/databases/gwas/summary_statistics/GCST90277001-GCST90278000/GCST90277275	no	yes	Genome-wide genotyping array	37907536	6,468 Finnish ancestry individuals	NA			https://ftp.ebi.ac.uk/pub/databases/gwas/summary_statistics/GCST90277001-GCST90278000/GCST90277404/GCST90277404.tsv.gz
Ottensmann L	GCST90277276	45230	Nat Commun	Genome-wide association analysis of plasma lipidome identifies 495 genetic associations.	Phosphatidylcholine (15:0_18:2) levels	level of Phosphatidylcholine (15:0_18:2) in blood serum	-	6639 European		6	http://ftp.ebi.ac.uk/pub/databases/gwas/summary_statistics/GCST90277001-GCST90278000/GCST90277276	no	yes	Genome-wide genotyping array	37907536	6,639 Finnish ancestry individuals	NA			https://ftp.ebi.ac.uk/pub/databases/gwas/summary_statistics/GCST90277001-GCST90278000/GCST90277405/GCST90277405.tsv.gz
Ottensmann L	GCST90277277	45230	Nat Commun	Genome-wide association analysis of plasma lipidome identifies 495 genetic associations.	Phosphatidylcholine (16:0_16:0) levels	level of Phosphatidylcholine (16:0_16:0) in blood serum	-	7174 European		5	http://ftp.ebi.ac.uk/pub/databases/gwas/summary_statistics/GCST90277001-GCST90278000/GCST90277277	no	yes	Genome-wide genotyping array	37907536	7,174 Finnish ancestry individuals	NA			https://ftp.ebi.ac.uk/pub/databases/gwas/summary_statistics/GCST90277001-GCST90278000/GCST90277406/GCST90277406.tsv.gz
Ottensmann L	GCST90277278	45230	Nat Commun	Genome-wide association analysis of plasma lipidome identifies 495 genetic associations.	Phosphatidylcholine (16:0_16:1) levels	level of Phosphatidylcholine (16:0_16:1) in blood serum	-	7172 European		1	http://ftp.ebi.ac.uk/pub/databases/gwas/summary_statistics/GCST90277001-GCST90278000/GCST90277278	no	yes	Genome-wide genotyping array	37907536	7,172 Finnish ancestry individuals	NA			https://ftp.ebi.ac.uk/pub/databases/gwas/summary_statistics/GCST90277001-GCST90278000/GCST90277407/GCST90277407.tsv.gz
Ottensmann L	GCST90277279	45230	Nat Commun	Genome-wide association analysis of plasma lipidome identifies 495 genetic associations.	Phosphatidylcholine (16:0_17:1) levels	level of phosphatidylcholine	-	7076 European		0	http://ftp.ebi.ac.uk/pub/databases/gwas/summary_statistics/GCST90277001-GCST90278000/GCST90277279	no	yes	Genome-wide genotyping array	37907536	7,076 Finnish ancestry individuals	NA			https://ftp.ebi.ac.uk/pub/databases/gwas/summary_statistics/GCST90277001-GCST90278000/GCST90277408/GCST90277408.tsv.gz
Ottensmann L	GCST90277280	45230	Nat Commun	Genome-wide association analysis of plasma lipidome identifies 495 genetic associations.	Phosphatidylcholine (16:0_18:0) levels	level of Phosphatidylcholine (16:0_18:0) in blood serum	-	7154 European		1	http://ftp.ebi.ac.uk/pub/databases/gwas/summary_statistics/GCST90277001-GCST90278000/GCST90277280	no	yes	Genome-wide genotyping array	37907536	7,154 Finnish ancestry individuals	NA			https://ftp.ebi.ac.uk/pub/databases/gwas/summary_statistics/GCST90277001-GCST90278000/GCST90277409/GCST90277409.tsv.gz
Ottensmann L	GCST90277281	45230	Nat Commun	Genome-wide association analysis of plasma lipidome identifies 495 genetic associations.	Phosphatidylcholine (16:0_18:1) levels	level of Phosphatidylcholine (16:0_18:1) in blood serum	-	7174 European		2	http://ftp.ebi.ac.uk/pub/databases/gwas/summary_statistics/GCST90277001-GCST90278000/GCST90277281	no	yes	Genome-wide genotyping array	37907536	7,174 Finnish ancestry individuals	NA			https://ftp.ebi.ac.uk/pub/databases/gwas/summary_statistics/GCST90277001-GCST90278000/GCST90277410/GCST90277410.tsv.gz
Ottensmann L	GCST90277282	45230	Nat Commun	Genome-wide association analysis of plasma lipidome identifies 495 genetic associations.	Phosphatidylcholine (16:0_18:2) levels	level of Phosphatidylcholine (16:0_18:2) in blood serum	-	7174 European		6	http://ftp.ebi.ac.uk/pub/databases/gwas/summary_statistics/GCST90277001-GCST90278000/GCST90277282	no	yes	Genome-wide genotyping array	37907536	7,174 Finnish ancestry individuals	NA			https://ftp.ebi.ac.uk/pub/databases/gwas/summary_statistics/GCST90277001-GCST90278000/GCST90277411/GCST90277411.tsv.gz
Ottensmann L	GCST90277283	45230	Nat Commun	Genome-wide association analysis of plasma lipidome identifies 495 genetic associations.	Phosphatidylcholine (16:0_18:3) levels	level of Phosphatidylcholine (16:0_18:3) in blood serum	-	7174 European		3	http://ftp.ebi.ac.uk/pub/databases/gwas/summary_statistics/GCST90277001-GCST90278000/GCST90277283	no	yes	Genome-wide genotyping array	37907536	7,174 Finnish ancestry individuals	NA			https://ftp.ebi.ac.uk/pub/databases/gwas/summary_statistics/GCST90277001-GCST90278000/GCST90277412/GCST90277412.tsv.gz
Ottensmann L	GCST90277284	45230	Nat Commun	Genome-wide association analysis of plasma lipidome identifies 495 genetic associations.	Phosphatidylcholine (16:0_20:1) levels	level of Phosphatidylcholine (16:0_20:1) in blood serum	-	6882 European		1	http://ftp.ebi.ac.uk/pub/databases/gwas/summary_statistics/GCST90277001-GCST90278000/GCST90277284	no	yes	Genome-wide genotyping array	37907536	6,882 Finnish ancestry individuals	NA			https://ftp.ebi.ac.uk/pub/databases/gwas/summary_statistics/GCST90277001-GCST90278000/GCST90277413/GCST90277413.tsv.gz
Ottensmann L	GCST90277285	45230	Nat Commun	Genome-wide association analysis of plasma lipidome identifies 495 genetic associations.	Phosphatidylcholine (16:0_20:2) levels	level of Phosphatidylcholine (16:0_20:2) in blood serum	-	7135 European		5	http://ftp.ebi.ac.uk/pub/databases/gwas/summary_statistics/GCST90277001-GCST90278000/GCST90277285	no	yes	Genome-wide genotyping array	37907536	7,135 Finnish ancestry individuals	NA			https://ftp.ebi.ac.uk/pub/databases/gwas/summary_statistics/GCST90277001-GCST90278000/GCST90277414/GCST90277414.tsv.gz
Ottensmann L	GCST90277286	45230	Nat Commun	Genome-wide association analysis of plasma lipidome identifies 495 genetic associations.	Phosphatidylcholine (16:0_20:3) levels	level of Phosphatidylcholine (16:0_20:3) in blood serum	-	7174 European		2	http://ftp.ebi.ac.uk/pub/databases/gwas/summary_statistics/GCST90277001-GCST90278000/GCST90277286	no	yes	Genome-wide genotyping array	37907536	7,174 Finnish ancestry individuals	NA			https://ftp.ebi.ac.uk/pub/databases/gwas/summary_statistics/GCST90277001-GCST90278000/GCST90277415/GCST90277415.tsv.gz
Ottensmann L	GCST90277287	45230	Nat Commun	Genome-wide association analysis of plasma lipidome identifies 495 genetic associations.	Phosphatidylcholine (16:0_20:4) levels	level of Phosphatidylcholine (16:0_20:4) in blood serum	-	7174 European		2	http://ftp.ebi.ac.uk/pub/databases/gwas/summary_statistics/GCST90277001-GCST90278000/GCST90277287	no	yes	Genome-wide genotyping array	37907536	7,174 Finnish ancestry individuals	NA			https://ftp.ebi.ac.uk/pub/databases/gwas/summary_statistics/GCST90277001-GCST90278000/GCST90277416/GCST90277416.tsv.gz
