# Supplementary material for: Lipid have a direct effect on multiple myeloma: a Mendelian randomization study
Source: Front Oncol. 2024 Jun 11;14:1404744. doi: 10.3389/fonc.2024.1404744 (PMC11200114; doi:10.3389/fonc.2024.1404744)
Supplement: Supplementary file 2 [file Table_2.xls]

SNP	effect_allele.outcome	other_allele.outcome	beta.outcome	se.outcome	pval.outcome	samplesize.outcome	outcome	eaf.outcome	id.outcome
rs11608	A	G	-0.0436	0.0658	0.5075	1e+05	Multiple myeloma and malignant plasma cell neoplasms || id:finn-b-CD2_MULTIPLE_MYELOMA_PLASMA_CELL	0.7314	finn-b-CD2_MULTIPLE_MYELOMA_PLASMA_CELL
rs116778355	T	A	0.0684	0.2628	0.7948	1e+05	Multiple myeloma and malignant plasma cell neoplasms || id:finn-b-CD2_MULTIPLE_MYELOMA_PLASMA_CELL	0.01299	finn-b-CD2_MULTIPLE_MYELOMA_PLASMA_CELL
rs2686446	G	C	-0.0456	0.0659	0.489	1e+05	Multiple myeloma and malignant plasma cell neoplasms || id:finn-b-CD2_MULTIPLE_MYELOMA_PLASMA_CELL	0.2834	finn-b-CD2_MULTIPLE_MYELOMA_PLASMA_CELL
rs55764039	C	G	-0.1978	0.1348	0.1423	1e+05	Multiple myeloma and malignant plasma cell neoplasms || id:finn-b-CD2_MULTIPLE_MYELOMA_PLASMA_CELL	0.05043	finn-b-CD2_MULTIPLE_MYELOMA_PLASMA_CELL
rs28601761	G	C	0.0092	0.0593	0.8767	1e+05	Multiple myeloma and malignant plasma cell neoplasms || id:finn-b-CD2_MULTIPLE_MYELOMA_PLASMA_CELL	0.4123	finn-b-CD2_MULTIPLE_MYELOMA_PLASMA_CELL
rs4246215	T	G	0.0759	0.0588	0.1963	1e+05	Multiple myeloma and malignant plasma cell neoplasms || id:finn-b-CD2_MULTIPLE_MYELOMA_PLASMA_CELL	0.4433	finn-b-CD2_MULTIPLE_MYELOMA_PLASMA_CELL
rs7957768	T	G	0.0091	0.0585	0.876	1e+05	Multiple myeloma and malignant plasma cell neoplasms || id:finn-b-CD2_MULTIPLE_MYELOMA_PLASMA_CELL	0.5104	finn-b-CD2_MULTIPLE_MYELOMA_PLASMA_CELL
rs1696359	C	T	0.0093	0.0598	0.8762	1e+05	Multiple myeloma and malignant plasma cell neoplasms || id:finn-b-CD2_MULTIPLE_MYELOMA_PLASMA_CELL	0.585	finn-b-CD2_MULTIPLE_MYELOMA_PLASMA_CELL
rs75922719	C	T	-0.2564	0.323	0.4272	1e+05	Multiple myeloma and malignant plasma cell neoplasms || id:finn-b-CD2_MULTIPLE_MYELOMA_PLASMA_CELL	0.008261	finn-b-CD2_MULTIPLE_MYELOMA_PLASMA_CELL
rs187429064	G	A	0.1055	0.1363	0.4387	1e+05	Multiple myeloma and malignant plasma cell neoplasms || id:finn-b-CD2_MULTIPLE_MYELOMA_PLASMA_CELL	0.05081	finn-b-CD2_MULTIPLE_MYELOMA_PLASMA_CELL
rs429358	C	T	-0.0892	0.0773	0.2483	1e+05	Multiple myeloma and malignant plasma cell neoplasms || id:finn-b-CD2_MULTIPLE_MYELOMA_PLASMA_CELL	0.1826	finn-b-CD2_MULTIPLE_MYELOMA_PLASMA_CELL
rs6045698	C	A	0.0672	0.0667	0.3134	1e+05	Multiple myeloma and malignant plasma cell neoplasms || id:finn-b-CD2_MULTIPLE_MYELOMA_PLASMA_CELL	0.2616	finn-b-CD2_MULTIPLE_MYELOMA_PLASMA_CELL
rs1800961	T	C	0.0868	0.1399	0.535	1e+05	Multiple myeloma and malignant plasma cell neoplasms || id:finn-b-CD2_MULTIPLE_MYELOMA_PLASMA_CELL	0.04537	finn-b-CD2_MULTIPLE_MYELOMA_PLASMA_CELL
rs62232045	C	T	0.0151	0.0623	0.809	1e+05	Multiple myeloma and malignant plasma cell neoplasms || id:finn-b-CD2_MULTIPLE_MYELOMA_PLASMA_CELL	0.3358	finn-b-CD2_MULTIPLE_MYELOMA_PLASMA_CELL
rs139857433	T	A	-0.2792	0.3336	0.4026	1e+05	Multiple myeloma and malignant plasma cell neoplasms || id:finn-b-CD2_MULTIPLE_MYELOMA_PLASMA_CELL	0.008166	finn-b-CD2_MULTIPLE_MYELOMA_PLASMA_CELL
rs113844909	C	G	-0.0524	0.224	0.815	1e+05	Multiple myeloma and malignant plasma cell neoplasms || id:finn-b-CD2_MULTIPLE_MYELOMA_PLASMA_CELL	0.01757	finn-b-CD2_MULTIPLE_MYELOMA_PLASMA_CELL
rs115686032	T	C	-0.0079	0.1482	0.9572	1e+05	Multiple myeloma and malignant plasma cell neoplasms || id:finn-b-CD2_MULTIPLE_MYELOMA_PLASMA_CELL	0.04118	finn-b-CD2_MULTIPLE_MYELOMA_PLASMA_CELL
rs55662279	T	C	0.1722	0.4425	0.697199	1e+05	Multiple myeloma and malignant plasma cell neoplasms || id:finn-b-CD2_MULTIPLE_MYELOMA_PLASMA_CELL	0.004841	finn-b-CD2_MULTIPLE_MYELOMA_PLASMA_CELL
rs2237478	T	C	0.0538	0.0729	0.4604	1e+05	Multiple myeloma and malignant plasma cell neoplasms || id:finn-b-CD2_MULTIPLE_MYELOMA_PLASMA_CELL	0.2002	finn-b-CD2_MULTIPLE_MYELOMA_PLASMA_CELL
rs146236963	C	T	-0.337	0.2358	0.153	1e+05	Multiple myeloma and malignant plasma cell neoplasms || id:finn-b-CD2_MULTIPLE_MYELOMA_PLASMA_CELL	0.01582	finn-b-CD2_MULTIPLE_MYELOMA_PLASMA_CELL
rs61859797	T	C	-0.0348	0.0784	0.657201	1e+05	Multiple myeloma and malignant plasma cell neoplasms || id:finn-b-CD2_MULTIPLE_MYELOMA_PLASMA_CELL	0.1695	finn-b-CD2_MULTIPLE_MYELOMA_PLASMA_CELL
rs11591147	T	G	-0.0362	0.1597	0.8206	1e+05	Multiple myeloma and malignant plasma cell neoplasms || id:finn-b-CD2_MULTIPLE_MYELOMA_PLASMA_CELL	0.03609	finn-b-CD2_MULTIPLE_MYELOMA_PLASMA_CELL
rs3005923	A	G	0.0214	0.1894	0.9099	1e+05	Multiple myeloma and malignant plasma cell neoplasms || id:finn-b-CD2_MULTIPLE_MYELOMA_PLASMA_CELL	0.02593	finn-b-CD2_MULTIPLE_MYELOMA_PLASMA_CELL
rs1367117	A	G	0.0503	0.0647	0.4373	1e+05	Multiple myeloma and malignant plasma cell neoplasms || id:finn-b-CD2_MULTIPLE_MYELOMA_PLASMA_CELL	0.281	finn-b-CD2_MULTIPLE_MYELOMA_PLASMA_CELL
rs73115258	C	A	-0.3069	0.4247	0.4698	1e+05	Multiple myeloma and malignant plasma cell neoplasms || id:finn-b-CD2_MULTIPLE_MYELOMA_PLASMA_CELL	0.004808	finn-b-CD2_MULTIPLE_MYELOMA_PLASMA_CELL
rs10031375	G	C	-0.1182	0.0588	0.0444396	1e+05	Multiple myeloma and malignant plasma cell neoplasms || id:finn-b-CD2_MULTIPLE_MYELOMA_PLASMA_CELL	0.5541	finn-b-CD2_MULTIPLE_MYELOMA_PLASMA_CELL
rs74915447	A	G	0.0206	0.158	0.896	1e+05	Multiple myeloma and malignant plasma cell neoplasms || id:finn-b-CD2_MULTIPLE_MYELOMA_PLASMA_CELL	0.03618	finn-b-CD2_MULTIPLE_MYELOMA_PLASMA_CELL
rs79146711	T	C	-0.0086	0.1473	0.9536	1e+05	Multiple myeloma and malignant plasma cell neoplasms || id:finn-b-CD2_MULTIPLE_MYELOMA_PLASMA_CELL	0.04299	finn-b-CD2_MULTIPLE_MYELOMA_PLASMA_CELL
rs138270540	C	A	-0.0919	0.1655	0.578801	1e+05	Multiple myeloma and malignant plasma cell neoplasms || id:finn-b-CD2_MULTIPLE_MYELOMA_PLASMA_CELL	0.03293	finn-b-CD2_MULTIPLE_MYELOMA_PLASMA_CELL
rs28627829	G	T	-0.1687	0.0905	0.0623606	1e+05	Multiple myeloma and malignant plasma cell neoplasms || id:finn-b-CD2_MULTIPLE_MYELOMA_PLASMA_CELL	0.1251	finn-b-CD2_MULTIPLE_MYELOMA_PLASMA_CELL
rs1336770	G	A	-0.0274	0.0593	0.643701	1e+05	Multiple myeloma and malignant plasma cell neoplasms || id:finn-b-CD2_MULTIPLE_MYELOMA_PLASMA_CELL	0.5711	finn-b-CD2_MULTIPLE_MYELOMA_PLASMA_CELL
rs141836086	T	C	0.1359	0.1562	0.3842	1e+05	Multiple myeloma and malignant plasma cell neoplasms || id:finn-b-CD2_MULTIPLE_MYELOMA_PLASMA_CELL	0.03631	finn-b-CD2_MULTIPLE_MYELOMA_PLASMA_CELL
rs2236514	G	C	0.0585	0.0621	0.3458	1e+05	Multiple myeloma and malignant plasma cell neoplasms || id:finn-b-CD2_MULTIPLE_MYELOMA_PLASMA_CELL	0.6546	finn-b-CD2_MULTIPLE_MYELOMA_PLASMA_CELL
rs7932326	A	G	0.0437	0.0604	0.4689	1e+05	Multiple myeloma and malignant plasma cell neoplasms || id:finn-b-CD2_MULTIPLE_MYELOMA_PLASMA_CELL	0.6177	finn-b-CD2_MULTIPLE_MYELOMA_PLASMA_CELL
rs174527	C	G	0.0641	0.0594	0.2801	1e+05	Multiple myeloma and malignant plasma cell neoplasms || id:finn-b-CD2_MULTIPLE_MYELOMA_PLASMA_CELL	0.4519	finn-b-CD2_MULTIPLE_MYELOMA_PLASMA_CELL
rs174550	C	T	0.0819	0.0594	0.1675	1e+05	Multiple myeloma and malignant plasma cell neoplasms || id:finn-b-CD2_MULTIPLE_MYELOMA_PLASMA_CELL	0.4138	finn-b-CD2_MULTIPLE_MYELOMA_PLASMA_CELL
rs11604424	T	C	0.0067	0.0678	0.9212	1e+05	Multiple myeloma and malignant plasma cell neoplasms || id:finn-b-CD2_MULTIPLE_MYELOMA_PLASMA_CELL	0.7547	finn-b-CD2_MULTIPLE_MYELOMA_PLASMA_CELL
rs9788072	G	A	0.0353	0.1248	0.777	1e+05	Multiple myeloma and malignant plasma cell neoplasms || id:finn-b-CD2_MULTIPLE_MYELOMA_PLASMA_CELL	0.05847	finn-b-CD2_MULTIPLE_MYELOMA_PLASMA_CELL
rs10841310	T	G	0.0786	0.0702	0.2625	1e+05	Multiple myeloma and malignant plasma cell neoplasms || id:finn-b-CD2_MULTIPLE_MYELOMA_PLASMA_CELL	0.231	finn-b-CD2_MULTIPLE_MYELOMA_PLASMA_CELL
rs7487904	G	C	0.1326	0.0847	0.1172	1e+05	Multiple myeloma and malignant plasma cell neoplasms || id:finn-b-CD2_MULTIPLE_MYELOMA_PLASMA_CELL	0.1402	finn-b-CD2_MULTIPLE_MYELOMA_PLASMA_CELL
rs10860778	T	C	0.047	0.0587	0.4232	1e+05	Multiple myeloma and malignant plasma cell neoplasms || id:finn-b-CD2_MULTIPLE_MYELOMA_PLASMA_CELL	0.477	finn-b-CD2_MULTIPLE_MYELOMA_PLASMA_CELL
rs7167665	C	T	-0.0636	0.0588	0.279	1e+05	Multiple myeloma and malignant plasma cell neoplasms || id:finn-b-CD2_MULTIPLE_MYELOMA_PLASMA_CELL	0.5472	finn-b-CD2_MULTIPLE_MYELOMA_PLASMA_CELL
rs9924448	T	C	0.1132	0.0596	0.0574103	1e+05	Multiple myeloma and malignant plasma cell neoplasms || id:finn-b-CD2_MULTIPLE_MYELOMA_PLASMA_CELL	0.5643	finn-b-CD2_MULTIPLE_MYELOMA_PLASMA_CELL
rs118068660	T	C	-0.0486	0.0973	0.6175	1e+05	Multiple myeloma and malignant plasma cell neoplasms || id:finn-b-CD2_MULTIPLE_MYELOMA_PLASMA_CELL	0.1026	finn-b-CD2_MULTIPLE_MYELOMA_PLASMA_CELL
rs73005445	G	A	0.1018	0.0674	0.1309	1e+05	Multiple myeloma and malignant plasma cell neoplasms || id:finn-b-CD2_MULTIPLE_MYELOMA_PLASMA_CELL	0.2519	finn-b-CD2_MULTIPLE_MYELOMA_PLASMA_CELL
rs7412	T	C	0.2201	0.1286	0.0869801	1e+05	Multiple myeloma and malignant plasma cell neoplasms || id:finn-b-CD2_MULTIPLE_MYELOMA_PLASMA_CELL	0.05351	finn-b-CD2_MULTIPLE_MYELOMA_PLASMA_CELL
rs56336136	T	C	-0.0174	0.0982	0.8595	1e+05	Multiple myeloma and malignant plasma cell neoplasms || id:finn-b-CD2_MULTIPLE_MYELOMA_PLASMA_CELL	0.0983	finn-b-CD2_MULTIPLE_MYELOMA_PLASMA_CELL
rs148991554	A	G	0.137	0.1243	0.2705	1e+05	Multiple myeloma and malignant plasma cell neoplasms || id:finn-b-CD2_MULTIPLE_MYELOMA_PLASMA_CELL	0.06144	finn-b-CD2_MULTIPLE_MYELOMA_PLASMA_CELL
rs111656006	T	C	-0.1099	0.1351	0.4157	1e+05	Multiple myeloma and malignant plasma cell neoplasms || id:finn-b-CD2_MULTIPLE_MYELOMA_PLASMA_CELL	0.04907	finn-b-CD2_MULTIPLE_MYELOMA_PLASMA_CELL
rs11119973	A	C	0.0764	0.081	0.3454	1e+05	Multiple myeloma and malignant plasma cell neoplasms || id:finn-b-CD2_MULTIPLE_MYELOMA_PLASMA_CELL	0.1538	finn-b-CD2_MULTIPLE_MYELOMA_PLASMA_CELL
rs1260326	C	T	-0.0165	0.0615	0.788501	1e+05	Multiple myeloma and malignant plasma cell neoplasms || id:finn-b-CD2_MULTIPLE_MYELOMA_PLASMA_CELL	0.6493	finn-b-CD2_MULTIPLE_MYELOMA_PLASMA_CELL
rs7355269	C	T	-0.1739	0.18	0.3341	1e+05	Multiple myeloma and malignant plasma cell neoplasms || id:finn-b-CD2_MULTIPLE_MYELOMA_PLASMA_CELL	0.02641	finn-b-CD2_MULTIPLE_MYELOMA_PLASMA_CELL
rs80227620	T	C	-0.0138	0.0837	0.8693	1e+05	Multiple myeloma and malignant plasma cell neoplasms || id:finn-b-CD2_MULTIPLE_MYELOMA_PLASMA_CELL	0.1501	finn-b-CD2_MULTIPLE_MYELOMA_PLASMA_CELL
rs5022521	T	C	0.0599	0.0758	0.429	1e+05	Multiple myeloma and malignant plasma cell neoplasms || id:finn-b-CD2_MULTIPLE_MYELOMA_PLASMA_CELL	0.8058	finn-b-CD2_MULTIPLE_MYELOMA_PLASMA_CELL
rs274673	C	T	0.0344	0.1359	0.8002	1e+05	Multiple myeloma and malignant plasma cell neoplasms || id:finn-b-CD2_MULTIPLE_MYELOMA_PLASMA_CELL	0.9518	finn-b-CD2_MULTIPLE_MYELOMA_PLASMA_CELL
rs17603855	T	C	0.1079	0.1255	0.3898	1e+05	Multiple myeloma and malignant plasma cell neoplasms || id:finn-b-CD2_MULTIPLE_MYELOMA_PLASMA_CELL	0.05962	finn-b-CD2_MULTIPLE_MYELOMA_PLASMA_CELL
rs10760286	C	T	0.0122	0.0593	0.8373	1e+05	Multiple myeloma and malignant plasma cell neoplasms || id:finn-b-CD2_MULTIPLE_MYELOMA_PLASMA_CELL	0.5089	finn-b-CD2_MULTIPLE_MYELOMA_PLASMA_CELL
rs603424	A	G	0.0239	0.0916	0.7941	1e+05	Multiple myeloma and malignant plasma cell neoplasms || id:finn-b-CD2_MULTIPLE_MYELOMA_PLASMA_CELL	0.1167	finn-b-CD2_MULTIPLE_MYELOMA_PLASMA_CELL
rs4447106	A	G	-0.0065	0.0841	0.9387	1e+05	Multiple myeloma and malignant plasma cell neoplasms || id:finn-b-CD2_MULTIPLE_MYELOMA_PLASMA_CELL	0.1412	finn-b-CD2_MULTIPLE_MYELOMA_PLASMA_CELL
rs113130033	G	A	0.2152	0.1387	0.1206	1e+05	Multiple myeloma and malignant plasma cell neoplasms || id:finn-b-CD2_MULTIPLE_MYELOMA_PLASMA_CELL	0.04705	finn-b-CD2_MULTIPLE_MYELOMA_PLASMA_CELL
rs11647818	T	C	-0.0245	0.0592	0.679401	1e+05	Multiple myeloma and malignant plasma cell neoplasms || id:finn-b-CD2_MULTIPLE_MYELOMA_PLASMA_CELL	0.5727	finn-b-CD2_MULTIPLE_MYELOMA_PLASMA_CELL
rs201714080	A	C	0.0933	0.1361	0.4931	1e+05	Multiple myeloma and malignant plasma cell neoplasms || id:finn-b-CD2_MULTIPLE_MYELOMA_PLASMA_CELL	0.04927	finn-b-CD2_MULTIPLE_MYELOMA_PLASMA_CELL
rs116917626	T	C	-0.1508	0.2032	0.4581	1e+05	Multiple myeloma and malignant plasma cell neoplasms || id:finn-b-CD2_MULTIPLE_MYELOMA_PLASMA_CELL	0.02238	finn-b-CD2_MULTIPLE_MYELOMA_PLASMA_CELL
rs11265455	G	A	-0.027	0.0874	0.757	1e+05	Multiple myeloma and malignant plasma cell neoplasms || id:finn-b-CD2_MULTIPLE_MYELOMA_PLASMA_CELL	0.1357	finn-b-CD2_MULTIPLE_MYELOMA_PLASMA_CELL
rs13125535	G	T	-0.0257	0.0595	0.6655	1e+05	Multiple myeloma and malignant plasma cell neoplasms || id:finn-b-CD2_MULTIPLE_MYELOMA_PLASMA_CELL	0.5951	finn-b-CD2_MULTIPLE_MYELOMA_PLASMA_CELL
rs17791425	A	G	-0.0255	0.1275	0.8416	1e+05	Multiple myeloma and malignant plasma cell neoplasms || id:finn-b-CD2_MULTIPLE_MYELOMA_PLASMA_CELL	0.0568	finn-b-CD2_MULTIPLE_MYELOMA_PLASMA_CELL
rs77943189	G	A	0.0245	0.2394	0.9184	1e+05	Multiple myeloma and malignant plasma cell neoplasms || id:finn-b-CD2_MULTIPLE_MYELOMA_PLASMA_CELL	0.01461	finn-b-CD2_MULTIPLE_MYELOMA_PLASMA_CELL
rs10241012	G	A	-0.0219	0.0913	0.8106	1e+05	Multiple myeloma and malignant plasma cell neoplasms || id:finn-b-CD2_MULTIPLE_MYELOMA_PLASMA_CELL	0.1153	finn-b-CD2_MULTIPLE_MYELOMA_PLASMA_CELL
rs635634	T	C	0.0761	0.0732	0.2985	1e+05	Multiple myeloma and malignant plasma cell neoplasms || id:finn-b-CD2_MULTIPLE_MYELOMA_PLASMA_CELL	0.2003	finn-b-CD2_MULTIPLE_MYELOMA_PLASMA_CELL
rs140015624	C	T	0.1891	0.2491	0.448	1e+05	Multiple myeloma and malignant plasma cell neoplasms || id:finn-b-CD2_MULTIPLE_MYELOMA_PLASMA_CELL	0.01452	finn-b-CD2_MULTIPLE_MYELOMA_PLASMA_CELL
rs2280696	T	A	0.0675	0.0888	0.4472	1e+05	Multiple myeloma and malignant plasma cell neoplasms || id:finn-b-CD2_MULTIPLE_MYELOMA_PLASMA_CELL	0.1235	finn-b-CD2_MULTIPLE_MYELOMA_PLASMA_CELL
rs12296850	G	A	-0.058	0.1306	0.6569	1e+05	Multiple myeloma and malignant plasma cell neoplasms || id:finn-b-CD2_MULTIPLE_MYELOMA_PLASMA_CELL	0.05341	finn-b-CD2_MULTIPLE_MYELOMA_PLASMA_CELL
rs79528439	A	T	0.2575	0.0902	0.00428499	1e+05	Multiple myeloma and malignant plasma cell neoplasms || id:finn-b-CD2_MULTIPLE_MYELOMA_PLASMA_CELL	0.1207	finn-b-CD2_MULTIPLE_MYELOMA_PLASMA_CELL
rs12921107	C	T	0.0357	0.0831	0.6675	1e+05	Multiple myeloma and malignant plasma cell neoplasms || id:finn-b-CD2_MULTIPLE_MYELOMA_PLASMA_CELL	0.1466	finn-b-CD2_MULTIPLE_MYELOMA_PLASMA_CELL
rs10775274	C	T	0.0644	0.1255	0.608001	1e+05	Multiple myeloma and malignant plasma cell neoplasms || id:finn-b-CD2_MULTIPLE_MYELOMA_PLASMA_CELL	0.9406	finn-b-CD2_MULTIPLE_MYELOMA_PLASMA_CELL
rs1002079	G	C	-0.0404	0.0968	0.676799	1e+05	Multiple myeloma and malignant plasma cell neoplasms || id:finn-b-CD2_MULTIPLE_MYELOMA_PLASMA_CELL	0.102	finn-b-CD2_MULTIPLE_MYELOMA_PLASMA_CELL
rs28582101	G	C	-0.0542	0.0766	0.4793	1e+05	Multiple myeloma and malignant plasma cell neoplasms || id:finn-b-CD2_MULTIPLE_MYELOMA_PLASMA_CELL	0.8182	finn-b-CD2_MULTIPLE_MYELOMA_PLASMA_CELL
rs40435	T	A	0.0526	0.0594	0.3754	1e+05	Multiple myeloma and malignant plasma cell neoplasms || id:finn-b-CD2_MULTIPLE_MYELOMA_PLASMA_CELL	0.4056	finn-b-CD2_MULTIPLE_MYELOMA_PLASMA_CELL
rs10812660	A	T	-0.0039	0.0612	0.9495	1e+05	Multiple myeloma and malignant plasma cell neoplasms || id:finn-b-CD2_MULTIPLE_MYELOMA_PLASMA_CELL	0.3765	finn-b-CD2_MULTIPLE_MYELOMA_PLASMA_CELL
rs7957655	A	G	0.0092	0.0585	0.8754	1e+05	Multiple myeloma and malignant plasma cell neoplasms || id:finn-b-CD2_MULTIPLE_MYELOMA_PLASMA_CELL	0.5103	finn-b-CD2_MULTIPLE_MYELOMA_PLASMA_CELL
rs7151696	T	C	0.0503	0.0592	0.3952	1e+05	Multiple myeloma and malignant plasma cell neoplasms || id:finn-b-CD2_MULTIPLE_MYELOMA_PLASMA_CELL	0.5766	finn-b-CD2_MULTIPLE_MYELOMA_PLASMA_CELL
rs217184	C	T	0.0586	0.0714	0.4119	1e+05	Multiple myeloma and malignant plasma cell neoplasms || id:finn-b-CD2_MULTIPLE_MYELOMA_PLASMA_CELL	0.2138	finn-b-CD2_MULTIPLE_MYELOMA_PLASMA_CELL
rs76492272	A	G	0.1266	0.1787	0.4786	1e+05	Multiple myeloma and malignant plasma cell neoplasms || id:finn-b-CD2_MULTIPLE_MYELOMA_PLASMA_CELL	0.02909	finn-b-CD2_MULTIPLE_MYELOMA_PLASMA_CELL
rs193228861	C	A	0.6088	0.2827	0.0312702	1e+05	Multiple myeloma and malignant plasma cell neoplasms || id:finn-b-CD2_MULTIPLE_MYELOMA_PLASMA_CELL	0.01053	finn-b-CD2_MULTIPLE_MYELOMA_PLASMA_CELL
rs144944992	T	C	1.1606	0.3342	0.000515205	1e+05	Multiple myeloma and malignant plasma cell neoplasms || id:finn-b-CD2_MULTIPLE_MYELOMA_PLASMA_CELL	0.008881	finn-b-CD2_MULTIPLE_MYELOMA_PLASMA_CELL
rs192928655	T	C	-0.1142	0.1947	0.5575	1e+05	Multiple myeloma and malignant plasma cell neoplasms || id:finn-b-CD2_MULTIPLE_MYELOMA_PLASMA_CELL	0.02458	finn-b-CD2_MULTIPLE_MYELOMA_PLASMA_CELL
rs13405349	T	G	-0.0291	0.0785	0.710901	1e+05	Multiple myeloma and malignant plasma cell neoplasms || id:finn-b-CD2_MULTIPLE_MYELOMA_PLASMA_CELL	0.1689	finn-b-CD2_MULTIPLE_MYELOMA_PLASMA_CELL
rs55721138	T	C	0.0426	0.1376	0.7567	1e+05	Multiple myeloma and malignant plasma cell neoplasms || id:finn-b-CD2_MULTIPLE_MYELOMA_PLASMA_CELL	0.04853	finn-b-CD2_MULTIPLE_MYELOMA_PLASMA_CELL
rs11130797	A	G	-0.0817	0.0633	0.1969	1e+05	Multiple myeloma and malignant plasma cell neoplasms || id:finn-b-CD2_MULTIPLE_MYELOMA_PLASMA_CELL	0.3108	finn-b-CD2_MULTIPLE_MYELOMA_PLASMA_CELL
rs17482800	A	G	0.0829	0.0952	0.3839	1e+05	Multiple myeloma and malignant plasma cell neoplasms || id:finn-b-CD2_MULTIPLE_MYELOMA_PLASMA_CELL	0.1053	finn-b-CD2_MULTIPLE_MYELOMA_PLASMA_CELL
rs30743	C	T	-0.0777	0.0687	0.2581	1e+05	Multiple myeloma and malignant plasma cell neoplasms || id:finn-b-CD2_MULTIPLE_MYELOMA_PLASMA_CELL	0.7587	finn-b-CD2_MULTIPLE_MYELOMA_PLASMA_CELL
rs11154240	C	T	-0.0056	0.0704	0.9362	1e+05	Multiple myeloma and malignant plasma cell neoplasms || id:finn-b-CD2_MULTIPLE_MYELOMA_PLASMA_CELL	0.7775	finn-b-CD2_MULTIPLE_MYELOMA_PLASMA_CELL
rs17725246	C	T	0.0266	0.0625	0.6704	1e+05	Multiple myeloma and malignant plasma cell neoplasms || id:finn-b-CD2_MULTIPLE_MYELOMA_PLASMA_CELL	0.3266	finn-b-CD2_MULTIPLE_MYELOMA_PLASMA_CELL
rs3741298	T	C	-0.0046	0.0691	0.9468	1e+05	Multiple myeloma and malignant plasma cell neoplasms || id:finn-b-CD2_MULTIPLE_MYELOMA_PLASMA_CELL	0.7678	finn-b-CD2_MULTIPLE_MYELOMA_PLASMA_CELL
rs10735853	C	T	0.0681	0.0585	0.2448	1e+05	Multiple myeloma and malignant plasma cell neoplasms || id:finn-b-CD2_MULTIPLE_MYELOMA_PLASMA_CELL	0.477	finn-b-CD2_MULTIPLE_MYELOMA_PLASMA_CELL
rs11646327	G	A	0.0032	0.0676	0.9621	1e+05	Multiple myeloma and malignant plasma cell neoplasms || id:finn-b-CD2_MULTIPLE_MYELOMA_PLASMA_CELL	0.2553	finn-b-CD2_MULTIPLE_MYELOMA_PLASMA_CELL
rs56228609	T	C	0.0175	0.0659	0.7904	1e+05	Multiple myeloma and malignant plasma cell neoplasms || id:finn-b-CD2_MULTIPLE_MYELOMA_PLASMA_CELL	0.2765	finn-b-CD2_MULTIPLE_MYELOMA_PLASMA_CELL
rs134783	C	T	-0.0531	0.0599	0.3757	1e+05	Multiple myeloma and malignant plasma cell neoplasms || id:finn-b-CD2_MULTIPLE_MYELOMA_PLASMA_CELL	0.3929	finn-b-CD2_MULTIPLE_MYELOMA_PLASMA_CELL
rs4845593	C	T	0.2762	0.2021	0.1718	1e+05	Multiple myeloma and malignant plasma cell neoplasms || id:finn-b-CD2_MULTIPLE_MYELOMA_PLASMA_CELL	0.02096	finn-b-CD2_MULTIPLE_MYELOMA_PLASMA_CELL
rs11687710	C	T	-0.0432	0.0663	0.5149	1e+05	Multiple myeloma and malignant plasma cell neoplasms || id:finn-b-CD2_MULTIPLE_MYELOMA_PLASMA_CELL	0.2605	finn-b-CD2_MULTIPLE_MYELOMA_PLASMA_CELL
rs115419570	T	C	0.1153	0.2084	0.5799	1e+05	Multiple myeloma and malignant plasma cell neoplasms || id:finn-b-CD2_MULTIPLE_MYELOMA_PLASMA_CELL	0.02016	finn-b-CD2_MULTIPLE_MYELOMA_PLASMA_CELL
rs114483871	T	C	-0.0744	0.1611	0.643899	1e+05	Multiple myeloma and malignant plasma cell neoplasms || id:finn-b-CD2_MULTIPLE_MYELOMA_PLASMA_CELL	0.03568	finn-b-CD2_MULTIPLE_MYELOMA_PLASMA_CELL
rs182695896	C	A	0.1711	0.1873	0.3609	1e+05	Multiple myeloma and malignant plasma cell neoplasms || id:finn-b-CD2_MULTIPLE_MYELOMA_PLASMA_CELL	0.02574	finn-b-CD2_MULTIPLE_MYELOMA_PLASMA_CELL
rs10078182	C	T	0.1586	0.1972	0.4213	1e+05	Multiple myeloma and malignant plasma cell neoplasms || id:finn-b-CD2_MULTIPLE_MYELOMA_PLASMA_CELL	0.0231	finn-b-CD2_MULTIPLE_MYELOMA_PLASMA_CELL
rs1061808	G	T	-0.0174	0.064	0.785599	1e+05	Multiple myeloma and malignant plasma cell neoplasms || id:finn-b-CD2_MULTIPLE_MYELOMA_PLASMA_CELL	0.5756	finn-b-CD2_MULTIPLE_MYELOMA_PLASMA_CELL
rs151274583	A	C	-0.0391	0.2123	0.8539	1e+05	Multiple myeloma and malignant plasma cell neoplasms || id:finn-b-CD2_MULTIPLE_MYELOMA_PLASMA_CELL	0.01989	finn-b-CD2_MULTIPLE_MYELOMA_PLASMA_CELL
rs701081	G	A	0.0499	0.0596	0.4022	1e+05	Multiple myeloma and malignant plasma cell neoplasms || id:finn-b-CD2_MULTIPLE_MYELOMA_PLASMA_CELL	0.5909	finn-b-CD2_MULTIPLE_MYELOMA_PLASMA_CELL
rs73176681	G	A	-0.0705	0.1392	0.6128	1e+05	Multiple myeloma and malignant plasma cell neoplasms || id:finn-b-CD2_MULTIPLE_MYELOMA_PLASMA_CELL	0.04722	finn-b-CD2_MULTIPLE_MYELOMA_PLASMA_CELL
rs55833830	A	C	0.0284	0.0687	0.679401	1e+05	Multiple myeloma and malignant plasma cell neoplasms || id:finn-b-CD2_MULTIPLE_MYELOMA_PLASMA_CELL	0.2376	finn-b-CD2_MULTIPLE_MYELOMA_PLASMA_CELL
rs117765824	C	G	0.4569	0.253	0.0709594	1e+05	Multiple myeloma and malignant plasma cell neoplasms || id:finn-b-CD2_MULTIPLE_MYELOMA_PLASMA_CELL	0.01345	finn-b-CD2_MULTIPLE_MYELOMA_PLASMA_CELL
rs10796911	C	G	0.0737	0.087	0.3971	1e+05	Multiple myeloma and malignant plasma cell neoplasms || id:finn-b-CD2_MULTIPLE_MYELOMA_PLASMA_CELL	0.8708	finn-b-CD2_MULTIPLE_MYELOMA_PLASMA_CELL
rs17395333	G	A	-0.0408	0.0651	0.5307	1e+05	Multiple myeloma and malignant plasma cell neoplasms || id:finn-b-CD2_MULTIPLE_MYELOMA_PLASMA_CELL	0.2768	finn-b-CD2_MULTIPLE_MYELOMA_PLASMA_CELL
rs61796597	T	C	-0.0368	0.1531	0.8102	1e+05	Multiple myeloma and malignant plasma cell neoplasms || id:finn-b-CD2_MULTIPLE_MYELOMA_PLASMA_CELL	0.03851	finn-b-CD2_MULTIPLE_MYELOMA_PLASMA_CELL
rs144064722	G	A	-0.1316	0.1754	0.4533	1e+05	Multiple myeloma and malignant plasma cell neoplasms || id:finn-b-CD2_MULTIPLE_MYELOMA_PLASMA_CELL	0.02948	finn-b-CD2_MULTIPLE_MYELOMA_PLASMA_CELL
rs116302332	T	C	-0.0909	0.1656	0.5829	1e+05	Multiple myeloma and malignant plasma cell neoplasms || id:finn-b-CD2_MULTIPLE_MYELOMA_PLASMA_CELL	0.0329	finn-b-CD2_MULTIPLE_MYELOMA_PLASMA_CELL
rs73327386	C	T	0.2751	0.5129	0.591701	1e+05	Multiple myeloma and malignant plasma cell neoplasms || id:finn-b-CD2_MULTIPLE_MYELOMA_PLASMA_CELL	0.003288	finn-b-CD2_MULTIPLE_MYELOMA_PLASMA_CELL
rs9405846	G	A	0.1015	0.0601	0.0912095	1e+05	Multiple myeloma and malignant plasma cell neoplasms || id:finn-b-CD2_MULTIPLE_MYELOMA_PLASMA_CELL	0.5995	finn-b-CD2_MULTIPLE_MYELOMA_PLASMA_CELL
rs7012814	A	G	0.036	0.0666	0.5891	1e+05	Multiple myeloma and malignant plasma cell neoplasms || id:finn-b-CD2_MULTIPLE_MYELOMA_PLASMA_CELL	0.5083	finn-b-CD2_MULTIPLE_MYELOMA_PLASMA_CELL
rs9330455	A	C	-0.0763	0.079	0.3345	1e+05	Multiple myeloma and malignant plasma cell neoplasms || id:finn-b-CD2_MULTIPLE_MYELOMA_PLASMA_CELL	0.8327	finn-b-CD2_MULTIPLE_MYELOMA_PLASMA_CELL
rs117806675	A	G	-0.0148	0.3354	0.9648	1e+05	Multiple myeloma and malignant plasma cell neoplasms || id:finn-b-CD2_MULTIPLE_MYELOMA_PLASMA_CELL	0.007537	finn-b-CD2_MULTIPLE_MYELOMA_PLASMA_CELL
rs2524299	T	A	0.0145	0.0659	0.8256	1e+05	Multiple myeloma and malignant plasma cell neoplasms || id:finn-b-CD2_MULTIPLE_MYELOMA_PLASMA_CELL	0.2694	finn-b-CD2_MULTIPLE_MYELOMA_PLASMA_CELL
rs9304645	A	G	-0.0595	0.0799	0.4563	1e+05	Multiple myeloma and malignant plasma cell neoplasms || id:finn-b-CD2_MULTIPLE_MYELOMA_PLASMA_CELL	0.1589	finn-b-CD2_MULTIPLE_MYELOMA_PLASMA_CELL
rs13396724	C	T	-0.1739	0.18	0.3341	1e+05	Multiple myeloma and malignant plasma cell neoplasms || id:finn-b-CD2_MULTIPLE_MYELOMA_PLASMA_CELL	0.02641	finn-b-CD2_MULTIPLE_MYELOMA_PLASMA_CELL
rs13172653	G	A	0.0152	0.0705	0.8296	1e+05	Multiple myeloma and malignant plasma cell neoplasms || id:finn-b-CD2_MULTIPLE_MYELOMA_PLASMA_CELL	0.2277	finn-b-CD2_MULTIPLE_MYELOMA_PLASMA_CELL
rs34500711	T	C	-0.0891	0.1503	0.5533	1e+05	Multiple myeloma and malignant plasma cell neoplasms || id:finn-b-CD2_MULTIPLE_MYELOMA_PLASMA_CELL	0.04036	finn-b-CD2_MULTIPLE_MYELOMA_PLASMA_CELL
rs174584	A	G	0.077	0.0594	0.1949	1e+05	Multiple myeloma and malignant plasma cell neoplasms || id:finn-b-CD2_MULTIPLE_MYELOMA_PLASMA_CELL	0.415	finn-b-CD2_MULTIPLE_MYELOMA_PLASMA_CELL
rs2255531	A	G	-0.0323	0.06	0.590599	1e+05	Multiple myeloma and malignant plasma cell neoplasms || id:finn-b-CD2_MULTIPLE_MYELOMA_PLASMA_CELL	0.3937	finn-b-CD2_MULTIPLE_MYELOMA_PLASMA_CELL
rs1980102	A	C	-0.0231	0.0604	0.702399	1e+05	Multiple myeloma and malignant plasma cell neoplasms || id:finn-b-CD2_MULTIPLE_MYELOMA_PLASMA_CELL	0.3753	finn-b-CD2_MULTIPLE_MYELOMA_PLASMA_CELL
rs58542926	T	C	0.1315	0.1195	0.2713	1e+05	Multiple myeloma and malignant plasma cell neoplasms || id:finn-b-CD2_MULTIPLE_MYELOMA_PLASMA_CELL	0.06423	finn-b-CD2_MULTIPLE_MYELOMA_PLASMA_CELL
rs182611493	G	A	0.0945	0.1361	0.4876	1e+05	Multiple myeloma and malignant plasma cell neoplasms || id:finn-b-CD2_MULTIPLE_MYELOMA_PLASMA_CELL	0.0509	finn-b-CD2_MULTIPLE_MYELOMA_PLASMA_CELL
rs6755057	C	G	-0.0458	0.1165	0.6945	1e+05	Multiple myeloma and malignant plasma cell neoplasms || id:finn-b-CD2_MULTIPLE_MYELOMA_PLASMA_CELL	0.932	finn-b-CD2_MULTIPLE_MYELOMA_PLASMA_CELL
rs7933	G	A	0.0801	0.0631	0.2049	1e+05	Multiple myeloma and malignant plasma cell neoplasms || id:finn-b-CD2_MULTIPLE_MYELOMA_PLASMA_CELL	0.3163	finn-b-CD2_MULTIPLE_MYELOMA_PLASMA_CELL
rs4245791	T	C	-0.037	0.0707	0.6004	1e+05	Multiple myeloma and malignant plasma cell neoplasms || id:finn-b-CD2_MULTIPLE_MYELOMA_PLASMA_CELL	0.7814	finn-b-CD2_MULTIPLE_MYELOMA_PLASMA_CELL
rs6709904	G	A	-0.0464	0.0969	0.631899	1e+05	Multiple myeloma and malignant plasma cell neoplasms || id:finn-b-CD2_MULTIPLE_MYELOMA_PLASMA_CELL	0.1025	finn-b-CD2_MULTIPLE_MYELOMA_PLASMA_CELL
rs567249312	A	G	-0.2289	0.2134	0.2835	1e+05	Multiple myeloma and malignant plasma cell neoplasms || id:finn-b-CD2_MULTIPLE_MYELOMA_PLASMA_CELL	0.019	finn-b-CD2_MULTIPLE_MYELOMA_PLASMA_CELL
rs36194627	A	G	0.067	0.1974	0.7345	1e+05	Multiple myeloma and malignant plasma cell neoplasms || id:finn-b-CD2_MULTIPLE_MYELOMA_PLASMA_CELL	0.02272	finn-b-CD2_MULTIPLE_MYELOMA_PLASMA_CELL
rs75823353	G	A	-0.0121	0.1095	0.9118	1e+05	Multiple myeloma and malignant plasma cell neoplasms || id:finn-b-CD2_MULTIPLE_MYELOMA_PLASMA_CELL	0.08142	finn-b-CD2_MULTIPLE_MYELOMA_PLASMA_CELL
rs9504426	G	C	-0.0769	0.0607	0.2049	1e+05	Multiple myeloma and malignant plasma cell neoplasms || id:finn-b-CD2_MULTIPLE_MYELOMA_PLASMA_CELL	0.3669	finn-b-CD2_MULTIPLE_MYELOMA_PLASMA_CELL
rs1404999	T	C	0.0048	0.0636	0.9393	1e+05	Multiple myeloma and malignant plasma cell neoplasms || id:finn-b-CD2_MULTIPLE_MYELOMA_PLASMA_CELL	0.3096	finn-b-CD2_MULTIPLE_MYELOMA_PLASMA_CELL
rs55837134	A	G	-0.1055	0.0698	0.1308	1e+05	Multiple myeloma and malignant plasma cell neoplasms || id:finn-b-CD2_MULTIPLE_MYELOMA_PLASMA_CELL	0.233	finn-b-CD2_MULTIPLE_MYELOMA_PLASMA_CELL
rs56276984	T	C	0.1271	0.1189	0.2852	1e+05	Multiple myeloma and malignant plasma cell neoplasms || id:finn-b-CD2_MULTIPLE_MYELOMA_PLASMA_CELL	0.06368	finn-b-CD2_MULTIPLE_MYELOMA_PLASMA_CELL
rs7853989	C	G	0.1628	0.0804	0.0429497	1e+05	Multiple myeloma and malignant plasma cell neoplasms || id:finn-b-CD2_MULTIPLE_MYELOMA_PLASMA_CELL	0.1548	finn-b-CD2_MULTIPLE_MYELOMA_PLASMA_CELL
rs118137821	T	C	-0.1066	0.1763	0.5455	1e+05	Multiple myeloma and malignant plasma cell neoplasms || id:finn-b-CD2_MULTIPLE_MYELOMA_PLASMA_CELL	0.02799	finn-b-CD2_MULTIPLE_MYELOMA_PLASMA_CELL
rs1903973	A	G	0.0195	0.0587	0.7396	1e+05	Multiple myeloma and malignant plasma cell neoplasms || id:finn-b-CD2_MULTIPLE_MYELOMA_PLASMA_CELL	0.5566	finn-b-CD2_MULTIPLE_MYELOMA_PLASMA_CELL
rs6490297	C	T	-0.0012	0.0629	0.9847	1e+05	Multiple myeloma and malignant plasma cell neoplasms || id:finn-b-CD2_MULTIPLE_MYELOMA_PLASMA_CELL	0.3179	finn-b-CD2_MULTIPLE_MYELOMA_PLASMA_CELL
rs4778971	G	A	0.019	0.0606	0.7541	1e+05	Multiple myeloma and malignant plasma cell neoplasms || id:finn-b-CD2_MULTIPLE_MYELOMA_PLASMA_CELL	0.6031	finn-b-CD2_MULTIPLE_MYELOMA_PLASMA_CELL
rs7202845	C	A	0.0252	0.0622	0.6851	1e+05	Multiple myeloma and malignant plasma cell neoplasms || id:finn-b-CD2_MULTIPLE_MYELOMA_PLASMA_CELL	0.6667	finn-b-CD2_MULTIPLE_MYELOMA_PLASMA_CELL
rs530804537	A	G	-0.0052	0.1448	0.9712	1e+05	Multiple myeloma and malignant plasma cell neoplasms || id:finn-b-CD2_MULTIPLE_MYELOMA_PLASMA_CELL	0.04339	finn-b-CD2_MULTIPLE_MYELOMA_PLASMA_CELL
rs79047909	G	C	-0.3339	0.3451	0.3333	1e+05	Multiple myeloma and malignant plasma cell neoplasms || id:finn-b-CD2_MULTIPLE_MYELOMA_PLASMA_CELL	0.00716	finn-b-CD2_MULTIPLE_MYELOMA_PLASMA_CELL
rs112478356	C	G	0.4029	0.2359	0.0876193	1e+05	Multiple myeloma and malignant plasma cell neoplasms || id:finn-b-CD2_MULTIPLE_MYELOMA_PLASMA_CELL	0.01639	finn-b-CD2_MULTIPLE_MYELOMA_PLASMA_CELL
rs79771052	G	A	0.2322	0.2802	0.4072	1e+05	Multiple myeloma and malignant plasma cell neoplasms || id:finn-b-CD2_MULTIPLE_MYELOMA_PLASMA_CELL	0.01164	finn-b-CD2_MULTIPLE_MYELOMA_PLASMA_CELL
rs77645768	A	G	0.047	0.1838	0.7981	1e+05	Multiple myeloma and malignant plasma cell neoplasms || id:finn-b-CD2_MULTIPLE_MYELOMA_PLASMA_CELL	0.02676	finn-b-CD2_MULTIPLE_MYELOMA_PLASMA_CELL
rs1428498	G	A	-0.0391	0.0615	0.525	1e+05	Multiple myeloma and malignant plasma cell neoplasms || id:finn-b-CD2_MULTIPLE_MYELOMA_PLASMA_CELL	0.3504	finn-b-CD2_MULTIPLE_MYELOMA_PLASMA_CELL
rs117754141	G	C	-0.1465	0.206	0.4768	1e+05	Multiple myeloma and malignant plasma cell neoplasms || id:finn-b-CD2_MULTIPLE_MYELOMA_PLASMA_CELL	0.02172	finn-b-CD2_MULTIPLE_MYELOMA_PLASMA_CELL
rs4977342	G	C	0.0081	0.0684	0.9055	1e+05	Multiple myeloma and malignant plasma cell neoplasms || id:finn-b-CD2_MULTIPLE_MYELOMA_PLASMA_CELL	0.2456	finn-b-CD2_MULTIPLE_MYELOMA_PLASMA_CELL
rs117079226	A	G	0.3915	0.2826	0.1659	1e+05	Multiple myeloma and malignant plasma cell neoplasms || id:finn-b-CD2_MULTIPLE_MYELOMA_PLASMA_CELL	0.01101	finn-b-CD2_MULTIPLE_MYELOMA_PLASMA_CELL
rs80325645	C	T	-0.5804	0.3356	0.0836797	1e+05	Multiple myeloma and malignant plasma cell neoplasms || id:finn-b-CD2_MULTIPLE_MYELOMA_PLASMA_CELL	0.007563	finn-b-CD2_MULTIPLE_MYELOMA_PLASMA_CELL
rs2727271	T	A	0.0178	0.066	0.7872	1e+05	Multiple myeloma and malignant plasma cell neoplasms || id:finn-b-CD2_MULTIPLE_MYELOMA_PLASMA_CELL	0.2681	finn-b-CD2_MULTIPLE_MYELOMA_PLASMA_CELL
rs624605	T	G	0.0522	0.0591	0.3771	1e+05	Multiple myeloma and malignant plasma cell neoplasms || id:finn-b-CD2_MULTIPLE_MYELOMA_PLASMA_CELL	0.44	finn-b-CD2_MULTIPLE_MYELOMA_PLASMA_CELL
rs570929	C	G	-0.0786	0.0587	0.1806	1e+05	Multiple myeloma and malignant plasma cell neoplasms || id:finn-b-CD2_MULTIPLE_MYELOMA_PLASMA_CELL	0.5492	finn-b-CD2_MULTIPLE_MYELOMA_PLASMA_CELL
rs111575978	A	G	-0.1211	0.1801	0.5015	1e+05	Multiple myeloma and malignant plasma cell neoplasms || id:finn-b-CD2_MULTIPLE_MYELOMA_PLASMA_CELL	0.02747	finn-b-CD2_MULTIPLE_MYELOMA_PLASMA_CELL
rs2352991	G	A	0.0025	0.0666	0.9698	1e+05	Multiple myeloma and malignant plasma cell neoplasms || id:finn-b-CD2_MULTIPLE_MYELOMA_PLASMA_CELL	0.737	finn-b-CD2_MULTIPLE_MYELOMA_PLASMA_CELL
rs685850	G	A	-0.0611	0.0592	0.3019	1e+05	Multiple myeloma and malignant plasma cell neoplasms || id:finn-b-CD2_MULTIPLE_MYELOMA_PLASMA_CELL	0.5663	finn-b-CD2_MULTIPLE_MYELOMA_PLASMA_CELL
rs1135999	G	A	0.0971	0.063	0.1231	1e+05	Multiple myeloma and malignant plasma cell neoplasms || id:finn-b-CD2_MULTIPLE_MYELOMA_PLASMA_CELL	0.3171	finn-b-CD2_MULTIPLE_MYELOMA_PLASMA_CELL
rs56374730	G	T	0.1091	0.0639	0.0876496	1e+05	Multiple myeloma and malignant plasma cell neoplasms || id:finn-b-CD2_MULTIPLE_MYELOMA_PLASMA_CELL	0.3016	finn-b-CD2_MULTIPLE_MYELOMA_PLASMA_CELL
rs3752149	C	A	0.0764	0.0664	0.25	1e+05	Multiple myeloma and malignant plasma cell neoplasms || id:finn-b-CD2_MULTIPLE_MYELOMA_PLASMA_CELL	0.269	finn-b-CD2_MULTIPLE_MYELOMA_PLASMA_CELL
rs62217148	T	C	0.0162	0.1399	0.9076	1e+05	Multiple myeloma and malignant plasma cell neoplasms || id:finn-b-CD2_MULTIPLE_MYELOMA_PLASMA_CELL	0.04686	finn-b-CD2_MULTIPLE_MYELOMA_PLASMA_CELL
rs7020	A	G	-0.0298	0.0586	0.6106	1e+05	Multiple myeloma and malignant plasma cell neoplasms || id:finn-b-CD2_MULTIPLE_MYELOMA_PLASMA_CELL	0.4487	finn-b-CD2_MULTIPLE_MYELOMA_PLASMA_CELL
rs3767941	T	C	-0.1064	0.0774	0.1693	1e+05	Multiple myeloma and malignant plasma cell neoplasms || id:finn-b-CD2_MULTIPLE_MYELOMA_PLASMA_CELL	0.1732	finn-b-CD2_MULTIPLE_MYELOMA_PLASMA_CELL
rs3820438	C	G	0.0465	0.065	0.4742	1e+05	Multiple myeloma and malignant plasma cell neoplasms || id:finn-b-CD2_MULTIPLE_MYELOMA_PLASMA_CELL	0.2874	finn-b-CD2_MULTIPLE_MYELOMA_PLASMA_CELL
rs186913978	T	G	0.4479	0.3119	0.1511	1e+05	Multiple myeloma and malignant plasma cell neoplasms || id:finn-b-CD2_MULTIPLE_MYELOMA_PLASMA_CELL	0.009132	finn-b-CD2_MULTIPLE_MYELOMA_PLASMA_CELL
rs6812370	A	G	-0.26	0.2434	0.2854	1e+05	Multiple myeloma and malignant plasma cell neoplasms || id:finn-b-CD2_MULTIPLE_MYELOMA_PLASMA_CELL	0.01446	finn-b-CD2_MULTIPLE_MYELOMA_PLASMA_CELL
rs9388335	A	T	0.0043	0.0588	0.9411	1e+05	Multiple myeloma and malignant plasma cell neoplasms || id:finn-b-CD2_MULTIPLE_MYELOMA_PLASMA_CELL	0.5245	finn-b-CD2_MULTIPLE_MYELOMA_PLASMA_CELL
rs7837272	C	G	-0.0691	0.7109	0.9225	1e+05	Multiple myeloma and malignant plasma cell neoplasms || id:finn-b-CD2_MULTIPLE_MYELOMA_PLASMA_CELL	0.001824	finn-b-CD2_MULTIPLE_MYELOMA_PLASMA_CELL
rs11022403	T	C	0.0267	0.0656	0.683299	1e+05	Multiple myeloma and malignant plasma cell neoplasms || id:finn-b-CD2_MULTIPLE_MYELOMA_PLASMA_CELL	0.2915	finn-b-CD2_MULTIPLE_MYELOMA_PLASMA_CELL
rs3019558	A	G	-0.0826	0.0594	0.1642	1e+05	Multiple myeloma and malignant plasma cell neoplasms || id:finn-b-CD2_MULTIPLE_MYELOMA_PLASMA_CELL	0.4281	finn-b-CD2_MULTIPLE_MYELOMA_PLASMA_CELL
rs3741259	T	C	-0.0127	0.088	0.8856	1e+05	Multiple myeloma and malignant plasma cell neoplasms || id:finn-b-CD2_MULTIPLE_MYELOMA_PLASMA_CELL	0.1284	finn-b-CD2_MULTIPLE_MYELOMA_PLASMA_CELL
rs174561	C	T	0.0776	0.06	0.1964	1e+05	Multiple myeloma and malignant plasma cell neoplasms || id:finn-b-CD2_MULTIPLE_MYELOMA_PLASMA_CELL	0.3875	finn-b-CD2_MULTIPLE_MYELOMA_PLASMA_CELL
rs58983615	T	A	0.1269	0.2067	0.5392	1e+05	Multiple myeloma and malignant plasma cell neoplasms || id:finn-b-CD2_MULTIPLE_MYELOMA_PLASMA_CELL	0.02106	finn-b-CD2_MULTIPLE_MYELOMA_PLASMA_CELL
rs113394924	G	T	0.0842	0.107	0.4317	1e+05	Multiple myeloma and malignant plasma cell neoplasms || id:finn-b-CD2_MULTIPLE_MYELOMA_PLASMA_CELL	0.08361	finn-b-CD2_MULTIPLE_MYELOMA_PLASMA_CELL
rs223841	G	A	0.1023	0.0783	0.1914	1e+05	Multiple myeloma and malignant plasma cell neoplasms || id:finn-b-CD2_MULTIPLE_MYELOMA_PLASMA_CELL	0.169	finn-b-CD2_MULTIPLE_MYELOMA_PLASMA_CELL
rs117186386	C	T	-0.0935	0.1367	0.4943	1e+05	Multiple myeloma and malignant plasma cell neoplasms || id:finn-b-CD2_MULTIPLE_MYELOMA_PLASMA_CELL	0.04752	finn-b-CD2_MULTIPLE_MYELOMA_PLASMA_CELL
rs635196	C	T	0.0449	0.0762	0.556	1e+05	Multiple myeloma and malignant plasma cell neoplasms || id:finn-b-CD2_MULTIPLE_MYELOMA_PLASMA_CELL	0.1783	finn-b-CD2_MULTIPLE_MYELOMA_PLASMA_CELL
rs138482835	A	G	0.0013	0.1359	0.9925	1e+05	Multiple myeloma and malignant plasma cell neoplasms || id:finn-b-CD2_MULTIPLE_MYELOMA_PLASMA_CELL	0.05211	finn-b-CD2_MULTIPLE_MYELOMA_PLASMA_CELL
rs34343838	A	G	-0.1293	0.0896	0.1489	1e+05	Multiple myeloma and malignant plasma cell neoplasms || id:finn-b-CD2_MULTIPLE_MYELOMA_PLASMA_CELL	0.1233	finn-b-CD2_MULTIPLE_MYELOMA_PLASMA_CELL
rs2625222	C	T	-0.1096	0.0943	0.245	1e+05	Multiple myeloma and malignant plasma cell neoplasms || id:finn-b-CD2_MULTIPLE_MYELOMA_PLASMA_CELL	0.1083	finn-b-CD2_MULTIPLE_MYELOMA_PLASMA_CELL
rs2054498	G	A	-8e-04	0.0586	0.9891	1e+05	Multiple myeloma and malignant plasma cell neoplasms || id:finn-b-CD2_MULTIPLE_MYELOMA_PLASMA_CELL	0.5388	finn-b-CD2_MULTIPLE_MYELOMA_PLASMA_CELL
rs143678376	A	C	0.0269	0.1163	0.8171	1e+05	Multiple myeloma and malignant plasma cell neoplasms || id:finn-b-CD2_MULTIPLE_MYELOMA_PLASMA_CELL	0.06992	finn-b-CD2_MULTIPLE_MYELOMA_PLASMA_CELL
rs12515163	G	A	-0.026	0.0605	0.667	1e+05	Multiple myeloma and malignant plasma cell neoplasms || id:finn-b-CD2_MULTIPLE_MYELOMA_PLASMA_CELL	0.4132	finn-b-CD2_MULTIPLE_MYELOMA_PLASMA_CELL
rs980814	G	T	-0.1074	0.0599	0.0728803	1e+05	Multiple myeloma and malignant plasma cell neoplasms || id:finn-b-CD2_MULTIPLE_MYELOMA_PLASMA_CELL	0.4511	finn-b-CD2_MULTIPLE_MYELOMA_PLASMA_CELL
rs11986253	C	G	0.0697	0.0764	0.3617	1e+05	Multiple myeloma and malignant plasma cell neoplasms || id:finn-b-CD2_MULTIPLE_MYELOMA_PLASMA_CELL	0.1795	finn-b-CD2_MULTIPLE_MYELOMA_PLASMA_CELL
rs7947954	C	T	0.0059	0.0821	0.9426	1e+05	Multiple myeloma and malignant plasma cell neoplasms || id:finn-b-CD2_MULTIPLE_MYELOMA_PLASMA_CELL	0.1513	finn-b-CD2_MULTIPLE_MYELOMA_PLASMA_CELL
rs3019200	A	C	-0.1054	0.0748	0.159	1e+05	Multiple myeloma and malignant plasma cell neoplasms || id:finn-b-CD2_MULTIPLE_MYELOMA_PLASMA_CELL	0.8088	finn-b-CD2_MULTIPLE_MYELOMA_PLASMA_CELL
rs174581	A	G	0.0744	0.0594	0.2105	1e+05	Multiple myeloma and malignant plasma cell neoplasms || id:finn-b-CD2_MULTIPLE_MYELOMA_PLASMA_CELL	0.415	finn-b-CD2_MULTIPLE_MYELOMA_PLASMA_CELL
rs7936002	G	A	-0.022	0.0693	0.7511	1e+05	Multiple myeloma and malignant plasma cell neoplasms || id:finn-b-CD2_MULTIPLE_MYELOMA_PLASMA_CELL	0.2454	finn-b-CD2_MULTIPLE_MYELOMA_PLASMA_CELL
rs508049	T	C	-0.0453	0.1025	0.6585	1e+05	Multiple myeloma and malignant plasma cell neoplasms || id:finn-b-CD2_MULTIPLE_MYELOMA_PLASMA_CELL	0.09277	finn-b-CD2_MULTIPLE_MYELOMA_PLASMA_CELL
rs1481975	T	C	0.0571	0.0838	0.4959	1e+05	Multiple myeloma and malignant plasma cell neoplasms || id:finn-b-CD2_MULTIPLE_MYELOMA_PLASMA_CELL	0.8586	finn-b-CD2_MULTIPLE_MYELOMA_PLASMA_CELL
rs62025936	G	A	-0.0633	0.0804	0.4316	1e+05	Multiple myeloma and malignant plasma cell neoplasms || id:finn-b-CD2_MULTIPLE_MYELOMA_PLASMA_CELL	0.1568	finn-b-CD2_MULTIPLE_MYELOMA_PLASMA_CELL
rs449647	T	A	-0.0096	0.0864	0.9114	1e+05	Multiple myeloma and malignant plasma cell neoplasms || id:finn-b-CD2_MULTIPLE_MYELOMA_PLASMA_CELL	0.135	finn-b-CD2_MULTIPLE_MYELOMA_PLASMA_CELL
rs17110517	T	C	0.0264	0.129	0.8375	1e+05	Multiple myeloma and malignant plasma cell neoplasms || id:finn-b-CD2_MULTIPLE_MYELOMA_PLASMA_CELL	0.05603	finn-b-CD2_MULTIPLE_MYELOMA_PLASMA_CELL
rs149229417	A	C	-0.0261	0.2278	0.9086	1e+05	Multiple myeloma and malignant plasma cell neoplasms || id:finn-b-CD2_MULTIPLE_MYELOMA_PLASMA_CELL	0.01698	finn-b-CD2_MULTIPLE_MYELOMA_PLASMA_CELL
rs116794590	C	T	-0.032	0.1918	0.8676	1e+05	Multiple myeloma and malignant plasma cell neoplasms || id:finn-b-CD2_MULTIPLE_MYELOMA_PLASMA_CELL	0.02415	finn-b-CD2_MULTIPLE_MYELOMA_PLASMA_CELL
rs115647337	T	G	-0.12	0.1488	0.4203	1e+05	Multiple myeloma and malignant plasma cell neoplasms || id:finn-b-CD2_MULTIPLE_MYELOMA_PLASMA_CELL	0.04223	finn-b-CD2_MULTIPLE_MYELOMA_PLASMA_CELL
rs75101588	C	T	-0.166	0.1757	0.3448	1e+05	Multiple myeloma and malignant plasma cell neoplasms || id:finn-b-CD2_MULTIPLE_MYELOMA_PLASMA_CELL	0.02922	finn-b-CD2_MULTIPLE_MYELOMA_PLASMA_CELL
rs174554	G	A	0.0824	0.0594	0.1651	1e+05	Multiple myeloma and malignant plasma cell neoplasms || id:finn-b-CD2_MULTIPLE_MYELOMA_PLASMA_CELL	0.4127	finn-b-CD2_MULTIPLE_MYELOMA_PLASMA_CELL
rs2229738	T	C	0.001	0.0827	0.9907	1e+05	Multiple myeloma and malignant plasma cell neoplasms || id:finn-b-CD2_MULTIPLE_MYELOMA_PLASMA_CELL	0.1551	finn-b-CD2_MULTIPLE_MYELOMA_PLASMA_CELL
rs9559135	G	A	-0.0128	0.0654	0.8448	1e+05	Multiple myeloma and malignant plasma cell neoplasms || id:finn-b-CD2_MULTIPLE_MYELOMA_PLASMA_CELL	0.2811	finn-b-CD2_MULTIPLE_MYELOMA_PLASMA_CELL
rs10150075	T	C	0.0117	0.1234	0.9247	1e+05	Multiple myeloma and malignant plasma cell neoplasms || id:finn-b-CD2_MULTIPLE_MYELOMA_PLASMA_CELL	0.06094	finn-b-CD2_MULTIPLE_MYELOMA_PLASMA_CELL
rs77456635	A	G	0.0159	0.1815	0.93	1e+05	Multiple myeloma and malignant plasma cell neoplasms || id:finn-b-CD2_MULTIPLE_MYELOMA_PLASMA_CELL	0.02727	finn-b-CD2_MULTIPLE_MYELOMA_PLASMA_CELL
rs11633878	A	G	-0.0264	0.0656	0.687	1e+05	Multiple myeloma and malignant plasma cell neoplasms || id:finn-b-CD2_MULTIPLE_MYELOMA_PLASMA_CELL	0.7159	finn-b-CD2_MULTIPLE_MYELOMA_PLASMA_CELL
rs117061362	T	G	0.0745	0.1385	0.590599	1e+05	Multiple myeloma and malignant plasma cell neoplasms || id:finn-b-CD2_MULTIPLE_MYELOMA_PLASMA_CELL	0.04819	finn-b-CD2_MULTIPLE_MYELOMA_PLASMA_CELL
rs72852391	T	C	0.0706	0.15	0.637801	1e+05	Multiple myeloma and malignant plasma cell neoplasms || id:finn-b-CD2_MULTIPLE_MYELOMA_PLASMA_CELL	0.04006	finn-b-CD2_MULTIPLE_MYELOMA_PLASMA_CELL
rs4072727	C	T	-0.0042	0.0608	0.9451	1e+05	Multiple myeloma and malignant plasma cell neoplasms || id:finn-b-CD2_MULTIPLE_MYELOMA_PLASMA_CELL	0.3688	finn-b-CD2_MULTIPLE_MYELOMA_PLASMA_CELL
rs114910162	T	C	-0.1531	0.1413	0.2785	1e+05	Multiple myeloma and malignant plasma cell neoplasms || id:finn-b-CD2_MULTIPLE_MYELOMA_PLASMA_CELL	0.04599	finn-b-CD2_MULTIPLE_MYELOMA_PLASMA_CELL
rs6535831	T	G	-0.0789	0.0847	0.3514	1e+05	Multiple myeloma and malignant plasma cell neoplasms || id:finn-b-CD2_MULTIPLE_MYELOMA_PLASMA_CELL	0.859	finn-b-CD2_MULTIPLE_MYELOMA_PLASMA_CELL
rs11982486	C	T	-0.0984	0.0684	0.1499	1e+05	Multiple myeloma and malignant plasma cell neoplasms || id:finn-b-CD2_MULTIPLE_MYELOMA_PLASMA_CELL	0.2433	finn-b-CD2_MULTIPLE_MYELOMA_PLASMA_CELL
rs28505920	A	T	-0.0052	0.0786	0.9471	1e+05	Multiple myeloma and malignant plasma cell neoplasms || id:finn-b-CD2_MULTIPLE_MYELOMA_PLASMA_CELL	0.1717	finn-b-CD2_MULTIPLE_MYELOMA_PLASMA_CELL
rs1346910	T	C	-0.0458	0.0767	0.550201	1e+05	Multiple myeloma and malignant plasma cell neoplasms || id:finn-b-CD2_MULTIPLE_MYELOMA_PLASMA_CELL	0.8251	finn-b-CD2_MULTIPLE_MYELOMA_PLASMA_CELL
rs56143221	A	G	-0.0121	0.0818	0.8825	1e+05	Multiple myeloma and malignant plasma cell neoplasms || id:finn-b-CD2_MULTIPLE_MYELOMA_PLASMA_CELL	0.1512	finn-b-CD2_MULTIPLE_MYELOMA_PLASMA_CELL
rs12366015	G	A	-0.0059	0.0656	0.9285	1e+05	Multiple myeloma and malignant plasma cell neoplasms || id:finn-b-CD2_MULTIPLE_MYELOMA_PLASMA_CELL	0.721	finn-b-CD2_MULTIPLE_MYELOMA_PLASMA_CELL
rs117873718	C	T	-0.1635	0.1724	0.3428	1e+05	Multiple myeloma and malignant plasma cell neoplasms || id:finn-b-CD2_MULTIPLE_MYELOMA_PLASMA_CELL	0.03098	finn-b-CD2_MULTIPLE_MYELOMA_PLASMA_CELL
rs7157785	T	G	0.1161	0.086	0.1769	1e+05	Multiple myeloma and malignant plasma cell neoplasms || id:finn-b-CD2_MULTIPLE_MYELOMA_PLASMA_CELL	0.1343	finn-b-CD2_MULTIPLE_MYELOMA_PLASMA_CELL
rs12927793	A	G	-0.0184	0.0589	0.7546	1e+05	Multiple myeloma and malignant plasma cell neoplasms || id:finn-b-CD2_MULTIPLE_MYELOMA_PLASMA_CELL	0.5278	finn-b-CD2_MULTIPLE_MYELOMA_PLASMA_CELL
rs58489806	T	C	0.0958	0.1074	0.3723	1e+05	Multiple myeloma and malignant plasma cell neoplasms || id:finn-b-CD2_MULTIPLE_MYELOMA_PLASMA_CELL	0.08132	finn-b-CD2_MULTIPLE_MYELOMA_PLASMA_CELL
rs364585	G	A	-0.0613	0.0615	0.3193	1e+05	Multiple myeloma and malignant plasma cell neoplasms || id:finn-b-CD2_MULTIPLE_MYELOMA_PLASMA_CELL	0.6581	finn-b-CD2_MULTIPLE_MYELOMA_PLASMA_CELL
rs2236124	C	T	-0.0126	0.0833	0.8795	1e+05	Multiple myeloma and malignant plasma cell neoplasms || id:finn-b-CD2_MULTIPLE_MYELOMA_PLASMA_CELL	0.145	finn-b-CD2_MULTIPLE_MYELOMA_PLASMA_CELL
rs56406916	A	G	-0.0623	0.1244	0.6163	1e+05	Multiple myeloma and malignant plasma cell neoplasms || id:finn-b-CD2_MULTIPLE_MYELOMA_PLASMA_CELL	0.05994	finn-b-CD2_MULTIPLE_MYELOMA_PLASMA_CELL
rs293566	C	T	0.0463	0.0588	0.4317	1e+05	Multiple myeloma and malignant plasma cell neoplasms || id:finn-b-CD2_MULTIPLE_MYELOMA_PLASMA_CELL	0.4668	finn-b-CD2_MULTIPLE_MYELOMA_PLASMA_CELL
rs5767288	A	G	0.0378	0.0749	0.6141	1e+05	Multiple myeloma and malignant plasma cell neoplasms || id:finn-b-CD2_MULTIPLE_MYELOMA_PLASMA_CELL	0.1884	finn-b-CD2_MULTIPLE_MYELOMA_PLASMA_CELL
rs61834063	G	A	0.0025	0.0708	0.9718	1e+05	Multiple myeloma and malignant plasma cell neoplasms || id:finn-b-CD2_MULTIPLE_MYELOMA_PLASMA_CELL	0.2211	finn-b-CD2_MULTIPLE_MYELOMA_PLASMA_CELL
rs115833524	T	C	-0.138	0.1473	0.3488	1e+05	Multiple myeloma and malignant plasma cell neoplasms || id:finn-b-CD2_MULTIPLE_MYELOMA_PLASMA_CELL	0.04234	finn-b-CD2_MULTIPLE_MYELOMA_PLASMA_CELL
rs147060788	C	T	0.3691	0.1763	0.0362702	1e+05	Multiple myeloma and malignant plasma cell neoplasms || id:finn-b-CD2_MULTIPLE_MYELOMA_PLASMA_CELL	0.02923	finn-b-CD2_MULTIPLE_MYELOMA_PLASMA_CELL
rs6559102	A	G	-0.1408	0.2406	0.5585	1e+05	Multiple myeloma and malignant plasma cell neoplasms || id:finn-b-CD2_MULTIPLE_MYELOMA_PLASMA_CELL	0.01507	finn-b-CD2_MULTIPLE_MYELOMA_PLASMA_CELL
rs139456652	A	G	0.0382	0.1279	0.764999	1e+05	Multiple myeloma and malignant plasma cell neoplasms || id:finn-b-CD2_MULTIPLE_MYELOMA_PLASMA_CELL	0.05947	finn-b-CD2_MULTIPLE_MYELOMA_PLASMA_CELL
rs117671667	T	C	0.058	0.1558	0.7097	1e+05	Multiple myeloma and malignant plasma cell neoplasms || id:finn-b-CD2_MULTIPLE_MYELOMA_PLASMA_CELL	0.03832	finn-b-CD2_MULTIPLE_MYELOMA_PLASMA_CELL
rs964184	C	G	0.0089	0.0824	0.9138	1e+05	Multiple myeloma and malignant plasma cell neoplasms || id:finn-b-CD2_MULTIPLE_MYELOMA_PLASMA_CELL	0.8542	finn-b-CD2_MULTIPLE_MYELOMA_PLASMA_CELL
rs17748108	C	T	-0.0841	0.0884	0.3417	1e+05	Multiple myeloma and malignant plasma cell neoplasms || id:finn-b-CD2_MULTIPLE_MYELOMA_PLASMA_CELL	0.1289	finn-b-CD2_MULTIPLE_MYELOMA_PLASMA_CELL
rs12878001	G	T	0.1229	0.0862	0.1538	1e+05	Multiple myeloma and malignant plasma cell neoplasms || id:finn-b-CD2_MULTIPLE_MYELOMA_PLASMA_CELL	0.1335	finn-b-CD2_MULTIPLE_MYELOMA_PLASMA_CELL
rs111745969	A	G	-0.0591	0.0865	0.4942	1e+05	Multiple myeloma and malignant plasma cell neoplasms || id:finn-b-CD2_MULTIPLE_MYELOMA_PLASMA_CELL	0.1362	finn-b-CD2_MULTIPLE_MYELOMA_PLASMA_CELL
rs12974674	C	G	-0.1272	0.0686	0.0638499	1e+05	Multiple myeloma and malignant plasma cell neoplasms || id:finn-b-CD2_MULTIPLE_MYELOMA_PLASMA_CELL	0.2375	finn-b-CD2_MULTIPLE_MYELOMA_PLASMA_CELL
rs61751862	C	G	0.0269	0.1624	0.8682	1e+05	Multiple myeloma and malignant plasma cell neoplasms || id:finn-b-CD2_MULTIPLE_MYELOMA_PLASMA_CELL	0.0346	finn-b-CD2_MULTIPLE_MYELOMA_PLASMA_CELL
rs438568	G	A	-0.074	0.0618	0.2312	1e+05	Multiple myeloma and malignant plasma cell neoplasms || id:finn-b-CD2_MULTIPLE_MYELOMA_PLASMA_CELL	0.6641	finn-b-CD2_MULTIPLE_MYELOMA_PLASMA_CELL
rs78573518	G	A	-0.1527	0.3576	0.6694	1e+05	Multiple myeloma and malignant plasma cell neoplasms || id:finn-b-CD2_MULTIPLE_MYELOMA_PLASMA_CELL	0.006747	finn-b-CD2_MULTIPLE_MYELOMA_PLASMA_CELL
rs10033592	G	T	0.0183	0.0612	0.7652	1e+05	Multiple myeloma and malignant plasma cell neoplasms || id:finn-b-CD2_MULTIPLE_MYELOMA_PLASMA_CELL	0.6496	finn-b-CD2_MULTIPLE_MYELOMA_PLASMA_CELL
rs114822153	A	G	0.133	0.1768	0.4519	1e+05	Multiple myeloma and malignant plasma cell neoplasms || id:finn-b-CD2_MULTIPLE_MYELOMA_PLASMA_CELL	0.02915	finn-b-CD2_MULTIPLE_MYELOMA_PLASMA_CELL
rs186176314	C	T	-0.2856	0.207	0.1677	1e+05	Multiple myeloma and malignant plasma cell neoplasms || id:finn-b-CD2_MULTIPLE_MYELOMA_PLASMA_CELL	0.0208	finn-b-CD2_MULTIPLE_MYELOMA_PLASMA_CELL
rs6977389	A	G	-0.0065	0.0592	0.9127	1e+05	Multiple myeloma and malignant plasma cell neoplasms || id:finn-b-CD2_MULTIPLE_MYELOMA_PLASMA_CELL	0.5661	finn-b-CD2_MULTIPLE_MYELOMA_PLASMA_CELL
rs117888980	G	T	-0.023	0.2258	0.919	1e+05	Multiple myeloma and malignant plasma cell neoplasms || id:finn-b-CD2_MULTIPLE_MYELOMA_PLASMA_CELL	0.01736	finn-b-CD2_MULTIPLE_MYELOMA_PLASMA_CELL
rs7123454	A	C	-0.0904	0.0771	0.2405	1e+05	Multiple myeloma and malignant plasma cell neoplasms || id:finn-b-CD2_MULTIPLE_MYELOMA_PLASMA_CELL	0.8235	finn-b-CD2_MULTIPLE_MYELOMA_PLASMA_CELL
rs11105228	A	G	-0.0098	0.0618	0.8744	1e+05	Multiple myeloma and malignant plasma cell neoplasms || id:finn-b-CD2_MULTIPLE_MYELOMA_PLASMA_CELL	0.3436	finn-b-CD2_MULTIPLE_MYELOMA_PLASMA_CELL
rs56368930	C	G	0.2872	0.2737	0.2941	1e+05	Multiple myeloma and malignant plasma cell neoplasms || id:finn-b-CD2_MULTIPLE_MYELOMA_PLASMA_CELL	0.01308	finn-b-CD2_MULTIPLE_MYELOMA_PLASMA_CELL
rs8100204	A	G	0.1498	0.0806	0.0632106	1e+05	Multiple myeloma and malignant plasma cell neoplasms || id:finn-b-CD2_MULTIPLE_MYELOMA_PLASMA_CELL	0.1599	finn-b-CD2_MULTIPLE_MYELOMA_PLASMA_CELL
rs2945048	A	T	-0.1282	0.0686	0.0614894	1e+05	Multiple myeloma and malignant plasma cell neoplasms || id:finn-b-CD2_MULTIPLE_MYELOMA_PLASMA_CELL	0.2378	finn-b-CD2_MULTIPLE_MYELOMA_PLASMA_CELL
rs673548	A	G	-0.0627	0.0662	0.3436	1e+05	Multiple myeloma and malignant plasma cell neoplasms || id:finn-b-CD2_MULTIPLE_MYELOMA_PLASMA_CELL	0.2663	finn-b-CD2_MULTIPLE_MYELOMA_PLASMA_CELL
rs55817533	C	A	0.0357	0.0921	0.6987	1e+05	Multiple myeloma and malignant plasma cell neoplasms || id:finn-b-CD2_MULTIPLE_MYELOMA_PLASMA_CELL	0.1136	finn-b-CD2_MULTIPLE_MYELOMA_PLASMA_CELL
rs116327692	T	C	-0.1586	0.2335	0.497	1e+05	Multiple myeloma and malignant plasma cell neoplasms || id:finn-b-CD2_MULTIPLE_MYELOMA_PLASMA_CELL	0.01586	finn-b-CD2_MULTIPLE_MYELOMA_PLASMA_CELL
rs779714	T	C	-0.0658	0.0866	0.4473	1e+05	Multiple myeloma and malignant plasma cell neoplasms || id:finn-b-CD2_MULTIPLE_MYELOMA_PLASMA_CELL	0.866	finn-b-CD2_MULTIPLE_MYELOMA_PLASMA_CELL
rs11713732	T	C	-0.0384	0.0802	0.631801	1e+05	Multiple myeloma and malignant plasma cell neoplasms || id:finn-b-CD2_MULTIPLE_MYELOMA_PLASMA_CELL	0.1625	finn-b-CD2_MULTIPLE_MYELOMA_PLASMA_CELL
rs142985829	T	C	-0.1916	0.2932	0.5133	1e+05	Multiple myeloma and malignant plasma cell neoplasms || id:finn-b-CD2_MULTIPLE_MYELOMA_PLASMA_CELL	0.01064	finn-b-CD2_MULTIPLE_MYELOMA_PLASMA_CELL
rs1572595	T	C	0.0332	0.0608	0.5847	1e+05	Multiple myeloma and malignant plasma cell neoplasms || id:finn-b-CD2_MULTIPLE_MYELOMA_PLASMA_CELL	0.3746	finn-b-CD2_MULTIPLE_MYELOMA_PLASMA_CELL
rs10761716	G	C	0.0568	0.0587	0.3332	1e+05	Multiple myeloma and malignant plasma cell neoplasms || id:finn-b-CD2_MULTIPLE_MYELOMA_PLASMA_CELL	0.4701	finn-b-CD2_MULTIPLE_MYELOMA_PLASMA_CELL
rs12763964	C	T	0.0362	0.0737	0.623199	1e+05	Multiple myeloma and malignant plasma cell neoplasms || id:finn-b-CD2_MULTIPLE_MYELOMA_PLASMA_CELL	0.1949	finn-b-CD2_MULTIPLE_MYELOMA_PLASMA_CELL
rs12356523	A	G	0.0434	0.0749	0.5622	1e+05	Multiple myeloma and malignant plasma cell neoplasms || id:finn-b-CD2_MULTIPLE_MYELOMA_PLASMA_CELL	0.1885	finn-b-CD2_MULTIPLE_MYELOMA_PLASMA_CELL
rs5141	C	T	-0.0221	0.0881	0.8016	1e+05	Multiple myeloma and malignant plasma cell neoplasms || id:finn-b-CD2_MULTIPLE_MYELOMA_PLASMA_CELL	0.8733	finn-b-CD2_MULTIPLE_MYELOMA_PLASMA_CELL
rs1169306	T	C	-0.0496	0.0611	0.4172	1e+05	Multiple myeloma and malignant plasma cell neoplasms || id:finn-b-CD2_MULTIPLE_MYELOMA_PLASMA_CELL	0.356	finn-b-CD2_MULTIPLE_MYELOMA_PLASMA_CELL
rs79098941	C	T	0.1147	0.1858	0.5369	1e+05	Multiple myeloma and malignant plasma cell neoplasms || id:finn-b-CD2_MULTIPLE_MYELOMA_PLASMA_CELL	0.02592	finn-b-CD2_MULTIPLE_MYELOMA_PLASMA_CELL
rs117704733	T	C	-0.0599	0.1065	0.5737	1e+05	Multiple myeloma and malignant plasma cell neoplasms || id:finn-b-CD2_MULTIPLE_MYELOMA_PLASMA_CELL	0.08342	finn-b-CD2_MULTIPLE_MYELOMA_PLASMA_CELL
rs6503695	C	T	-0.0477	0.0627	0.4466	1e+05	Multiple myeloma and malignant plasma cell neoplasms || id:finn-b-CD2_MULTIPLE_MYELOMA_PLASMA_CELL	0.3202	finn-b-CD2_MULTIPLE_MYELOMA_PLASMA_CELL
rs72999033	T	C	0.1257	0.1198	0.294	1e+05	Multiple myeloma and malignant plasma cell neoplasms || id:finn-b-CD2_MULTIPLE_MYELOMA_PLASMA_CELL	0.06394	finn-b-CD2_MULTIPLE_MYELOMA_PLASMA_CELL
rs78709083	T	C	0.0351	0.1479	0.8126	1e+05	Multiple myeloma and malignant plasma cell neoplasms || id:finn-b-CD2_MULTIPLE_MYELOMA_PLASMA_CELL	0.04135	finn-b-CD2_MULTIPLE_MYELOMA_PLASMA_CELL
rs12562141	C	T	0.0521	0.105	0.62	1e+05	Multiple myeloma and malignant plasma cell neoplasms || id:finn-b-CD2_MULTIPLE_MYELOMA_PLASMA_CELL	0.08405	finn-b-CD2_MULTIPLE_MYELOMA_PLASMA_CELL
rs180958041	T	C	-0.3979	0.251	0.1129	1e+05	Multiple myeloma and malignant plasma cell neoplasms || id:finn-b-CD2_MULTIPLE_MYELOMA_PLASMA_CELL	0.0144	finn-b-CD2_MULTIPLE_MYELOMA_PLASMA_CELL
rs669552	G	A	-0.0893	0.0836	0.2857	1e+05	Multiple myeloma and malignant plasma cell neoplasms || id:finn-b-CD2_MULTIPLE_MYELOMA_PLASMA_CELL	0.1459	finn-b-CD2_MULTIPLE_MYELOMA_PLASMA_CELL
rs11730766	T	C	0.1073	0.1797	0.550399	1e+05	Multiple myeloma and malignant plasma cell neoplasms || id:finn-b-CD2_MULTIPLE_MYELOMA_PLASMA_CELL	0.02807	finn-b-CD2_MULTIPLE_MYELOMA_PLASMA_CELL
rs112411704	G	A	0.0961	0.2297	0.6757	1e+05	Multiple myeloma and malignant plasma cell neoplasms || id:finn-b-CD2_MULTIPLE_MYELOMA_PLASMA_CELL	0.01614	finn-b-CD2_MULTIPLE_MYELOMA_PLASMA_CELL
rs78721266	G	A	0.1147	0.1467	0.4343	1e+05	Multiple myeloma and malignant plasma cell neoplasms || id:finn-b-CD2_MULTIPLE_MYELOMA_PLASMA_CELL	0.04139	finn-b-CD2_MULTIPLE_MYELOMA_PLASMA_CELL
rs12552499	G	A	-0.1033	0.1393	0.4585	1e+05	Multiple myeloma and malignant plasma cell neoplasms || id:finn-b-CD2_MULTIPLE_MYELOMA_PLASMA_CELL	0.04483	finn-b-CD2_MULTIPLE_MYELOMA_PLASMA_CELL
rs2879630	A	G	-0.1374	0.0755	0.0688494	1e+05	Multiple myeloma and malignant plasma cell neoplasms || id:finn-b-CD2_MULTIPLE_MYELOMA_PLASMA_CELL	0.1849	finn-b-CD2_MULTIPLE_MYELOMA_PLASMA_CELL
rs1271671	A	G	0.0971	0.187	0.6035	1e+05	Multiple myeloma and malignant plasma cell neoplasms || id:finn-b-CD2_MULTIPLE_MYELOMA_PLASMA_CELL	0.02446	finn-b-CD2_MULTIPLE_MYELOMA_PLASMA_CELL
rs11858279	C	T	-0.0692	0.0641	0.2803	1e+05	Multiple myeloma and malignant plasma cell neoplasms || id:finn-b-CD2_MULTIPLE_MYELOMA_PLASMA_CELL	0.2975	finn-b-CD2_MULTIPLE_MYELOMA_PLASMA_CELL
rs11857386	C	G	0.0725	0.0593	0.2213	1e+05	Multiple myeloma and malignant plasma cell neoplasms || id:finn-b-CD2_MULTIPLE_MYELOMA_PLASMA_CELL	0.4849	finn-b-CD2_MULTIPLE_MYELOMA_PLASMA_CELL
rs16963800	C	T	0.0731	0.0804	0.3634	1e+05	Multiple myeloma and malignant plasma cell neoplasms || id:finn-b-CD2_MULTIPLE_MYELOMA_PLASMA_CELL	0.1579	finn-b-CD2_MULTIPLE_MYELOMA_PLASMA_CELL
rs114243848	C	A	-0.064	0.1403	0.6486	1e+05	Multiple myeloma and malignant plasma cell neoplasms || id:finn-b-CD2_MULTIPLE_MYELOMA_PLASMA_CELL	0.04556	finn-b-CD2_MULTIPLE_MYELOMA_PLASMA_CELL
rs57405165	T	C	0.0587	0.0798	0.4618	1e+05	Multiple myeloma and malignant plasma cell neoplasms || id:finn-b-CD2_MULTIPLE_MYELOMA_PLASMA_CELL	0.163	finn-b-CD2_MULTIPLE_MYELOMA_PLASMA_CELL
rs55857911	T	C	-0.0722	0.1029	0.4829	1e+05	Multiple myeloma and malignant plasma cell neoplasms || id:finn-b-CD2_MULTIPLE_MYELOMA_PLASMA_CELL	0.09139	finn-b-CD2_MULTIPLE_MYELOMA_PLASMA_CELL
rs180999317	A	G	0.0587	0.3863	0.8792	1e+05	Multiple myeloma and malignant plasma cell neoplasms || id:finn-b-CD2_MULTIPLE_MYELOMA_PLASMA_CELL	0.006035	finn-b-CD2_MULTIPLE_MYELOMA_PLASMA_CELL
rs11778314	T	C	0.0272	0.0815	0.7387	1e+05	Multiple myeloma and malignant plasma cell neoplasms || id:finn-b-CD2_MULTIPLE_MYELOMA_PLASMA_CELL	0.1517	finn-b-CD2_MULTIPLE_MYELOMA_PLASMA_CELL
rs72753379	T	C	-0.1206	0.1575	0.4439	1e+05	Multiple myeloma and malignant plasma cell neoplasms || id:finn-b-CD2_MULTIPLE_MYELOMA_PLASMA_CELL	0.03647	finn-b-CD2_MULTIPLE_MYELOMA_PLASMA_CELL
rs118099052	T	A	-0.0994	0.2432	0.6829	1e+05	Multiple myeloma and malignant plasma cell neoplasms || id:finn-b-CD2_MULTIPLE_MYELOMA_PLASMA_CELL	0.01464	finn-b-CD2_MULTIPLE_MYELOMA_PLASMA_CELL
rs36094040	C	T	-0.0703	0.062	0.2568	1e+05	Multiple myeloma and malignant plasma cell neoplasms || id:finn-b-CD2_MULTIPLE_MYELOMA_PLASMA_CELL	0.3433	finn-b-CD2_MULTIPLE_MYELOMA_PLASMA_CELL
rs1884216	A	C	-0.0815	0.0604	0.1772	1e+05	Multiple myeloma and malignant plasma cell neoplasms || id:finn-b-CD2_MULTIPLE_MYELOMA_PLASMA_CELL	0.6248	finn-b-CD2_MULTIPLE_MYELOMA_PLASMA_CELL
rs117614422	G	C	0.0599	0.1245	0.6305	1e+05	Multiple myeloma and malignant plasma cell neoplasms || id:finn-b-CD2_MULTIPLE_MYELOMA_PLASMA_CELL	0.06127	finn-b-CD2_MULTIPLE_MYELOMA_PLASMA_CELL
rs6687291	A	G	-0.0933	0.0628	0.1372	1e+05	Multiple myeloma and malignant plasma cell neoplasms || id:finn-b-CD2_MULTIPLE_MYELOMA_PLASMA_CELL	0.3263	finn-b-CD2_MULTIPLE_MYELOMA_PLASMA_CELL
rs2004776	T	C	0.0809	0.0742	0.2757	1e+05	Multiple myeloma and malignant plasma cell neoplasms || id:finn-b-CD2_MULTIPLE_MYELOMA_PLASMA_CELL	0.1906	finn-b-CD2_MULTIPLE_MYELOMA_PLASMA_CELL
rs17030228	A	G	0.0098	0.3894	0.9799	1e+05	Multiple myeloma and malignant plasma cell neoplasms || id:finn-b-CD2_MULTIPLE_MYELOMA_PLASMA_CELL	0.005848	finn-b-CD2_MULTIPLE_MYELOMA_PLASMA_CELL
rs140314539	A	G	-0.1875	0.1856	0.3124	1e+05	Multiple myeloma and malignant plasma cell neoplasms || id:finn-b-CD2_MULTIPLE_MYELOMA_PLASMA_CELL	0.02613	finn-b-CD2_MULTIPLE_MYELOMA_PLASMA_CELL
rs6810359	T	G	0.0354	0.1301	0.7854	1e+05	Multiple myeloma and malignant plasma cell neoplasms || id:finn-b-CD2_MULTIPLE_MYELOMA_PLASMA_CELL	0.0533	finn-b-CD2_MULTIPLE_MYELOMA_PLASMA_CELL
rs34606692	T	C	-0.0305	0.0732	0.6762	1e+05	Multiple myeloma and malignant plasma cell neoplasms || id:finn-b-CD2_MULTIPLE_MYELOMA_PLASMA_CELL	0.2003	finn-b-CD2_MULTIPLE_MYELOMA_PLASMA_CELL
rs758398	T	C	0.0608	0.0777	0.4339	1e+05	Multiple myeloma and malignant plasma cell neoplasms || id:finn-b-CD2_MULTIPLE_MYELOMA_PLASMA_CELL	0.1738	finn-b-CD2_MULTIPLE_MYELOMA_PLASMA_CELL
rs9344829	T	C	-0.0113	0.0606	0.8517	1e+05	Multiple myeloma and malignant plasma cell neoplasms || id:finn-b-CD2_MULTIPLE_MYELOMA_PLASMA_CELL	0.3822	finn-b-CD2_MULTIPLE_MYELOMA_PLASMA_CELL
rs17145750	T	C	-0.0292	0.082	0.7218	1e+05	Multiple myeloma and malignant plasma cell neoplasms || id:finn-b-CD2_MULTIPLE_MYELOMA_PLASMA_CELL	0.1482	finn-b-CD2_MULTIPLE_MYELOMA_PLASMA_CELL
rs111934503	C	T	-0.0812	0.4479	0.8561	1e+05	Multiple myeloma and malignant plasma cell neoplasms || id:finn-b-CD2_MULTIPLE_MYELOMA_PLASMA_CELL	0.004397	finn-b-CD2_MULTIPLE_MYELOMA_PLASMA_CELL
rs148163011	G	C	-0.0143	0.1911	0.9403	1e+05	Multiple myeloma and malignant plasma cell neoplasms || id:finn-b-CD2_MULTIPLE_MYELOMA_PLASMA_CELL	0.02413	finn-b-CD2_MULTIPLE_MYELOMA_PLASMA_CELL
rs112122274	G	A	-0.1282	0.1717	0.4551	1e+05	Multiple myeloma and malignant plasma cell neoplasms || id:finn-b-CD2_MULTIPLE_MYELOMA_PLASMA_CELL	0.03049	finn-b-CD2_MULTIPLE_MYELOMA_PLASMA_CELL
rs57747810	A	C	-0.1375	0.2876	0.6327	1e+05	Multiple myeloma and malignant plasma cell neoplasms || id:finn-b-CD2_MULTIPLE_MYELOMA_PLASMA_CELL	0.01042	finn-b-CD2_MULTIPLE_MYELOMA_PLASMA_CELL
rs11182480	C	T	0.1198	0.2172	0.5811	1e+05	Multiple myeloma and malignant plasma cell neoplasms || id:finn-b-CD2_MULTIPLE_MYELOMA_PLASMA_CELL	0.01839	finn-b-CD2_MULTIPLE_MYELOMA_PLASMA_CELL
rs7165355	C	G	-0.0294	0.0733	0.688101	1e+05	Multiple myeloma and malignant plasma cell neoplasms || id:finn-b-CD2_MULTIPLE_MYELOMA_PLASMA_CELL	0.1974	finn-b-CD2_MULTIPLE_MYELOMA_PLASMA_CELL
rs35986054	C	T	-0.0167	0.0727	0.8188	1e+05	Multiple myeloma and malignant plasma cell neoplasms || id:finn-b-CD2_MULTIPLE_MYELOMA_PLASMA_CELL	0.2036	finn-b-CD2_MULTIPLE_MYELOMA_PLASMA_CELL
rs4806901	C	T	0.0723	0.0823	0.3798	1e+05	Multiple myeloma and malignant plasma cell neoplasms || id:finn-b-CD2_MULTIPLE_MYELOMA_PLASMA_CELL	0.1518	finn-b-CD2_MULTIPLE_MYELOMA_PLASMA_CELL
rs144838649	T	C	0.3139	0.4108	0.4449	1e+05	Multiple myeloma and malignant plasma cell neoplasms || id:finn-b-CD2_MULTIPLE_MYELOMA_PLASMA_CELL	0.004913	finn-b-CD2_MULTIPLE_MYELOMA_PLASMA_CELL
rs3130696	A	G	0.0713	0.0728	0.3271	1e+05	Multiple myeloma and malignant plasma cell neoplasms || id:finn-b-CD2_MULTIPLE_MYELOMA_PLASMA_CELL	0.2143	finn-b-CD2_MULTIPLE_MYELOMA_PLASMA_CELL
rs2182380	G	A	-0.1556	0.1713	0.3637	1e+05	Multiple myeloma and malignant plasma cell neoplasms || id:finn-b-CD2_MULTIPLE_MYELOMA_PLASMA_CELL	0.03003	finn-b-CD2_MULTIPLE_MYELOMA_PLASMA_CELL
rs77134026	A	G	0.1003	0.1719	0.5595	1e+05	Multiple myeloma and malignant plasma cell neoplasms || id:finn-b-CD2_MULTIPLE_MYELOMA_PLASMA_CELL	0.03217	finn-b-CD2_MULTIPLE_MYELOMA_PLASMA_CELL
rs7910473	T	C	-0.1571	0.211	0.4566	1e+05	Multiple myeloma and malignant plasma cell neoplasms || id:finn-b-CD2_MULTIPLE_MYELOMA_PLASMA_CELL	0.9797	finn-b-CD2_MULTIPLE_MYELOMA_PLASMA_CELL
rs7955732	T	G	-0.0806	0.0593	0.1737	1e+05	Multiple myeloma and malignant plasma cell neoplasms || id:finn-b-CD2_MULTIPLE_MYELOMA_PLASMA_CELL	0.4184	finn-b-CD2_MULTIPLE_MYELOMA_PLASMA_CELL
rs111750990	C	A	0.2919	0.1482	0.0488697	1e+05	Multiple myeloma and malignant plasma cell neoplasms || id:finn-b-CD2_MULTIPLE_MYELOMA_PLASMA_CELL	0.03985	finn-b-CD2_MULTIPLE_MYELOMA_PLASMA_CELL
rs10502551	G	C	0.0408	0.1326	0.758501	1e+05	Multiple myeloma and malignant plasma cell neoplasms || id:finn-b-CD2_MULTIPLE_MYELOMA_PLASMA_CELL	0.05069	finn-b-CD2_MULTIPLE_MYELOMA_PLASMA_CELL
rs140283718	A	T	-0.0364	0.1959	0.8525	1e+05	Multiple myeloma and malignant plasma cell neoplasms || id:finn-b-CD2_MULTIPLE_MYELOMA_PLASMA_CELL	0.0247	finn-b-CD2_MULTIPLE_MYELOMA_PLASMA_CELL
rs17596144	T	C	-0.0492	0.083	0.553701	1e+05	Multiple myeloma and malignant plasma cell neoplasms || id:finn-b-CD2_MULTIPLE_MYELOMA_PLASMA_CELL	0.1459	finn-b-CD2_MULTIPLE_MYELOMA_PLASMA_CELL
rs1042034	T	C	0.0549	0.0662	0.4071	1e+05	Multiple myeloma and malignant plasma cell neoplasms || id:finn-b-CD2_MULTIPLE_MYELOMA_PLASMA_CELL	0.7333	finn-b-CD2_MULTIPLE_MYELOMA_PLASMA_CELL
rs3770813	T	G	-0.1348	0.1839	0.4637	1e+05	Multiple myeloma and malignant plasma cell neoplasms || id:finn-b-CD2_MULTIPLE_MYELOMA_PLASMA_CELL	0.02576	finn-b-CD2_MULTIPLE_MYELOMA_PLASMA_CELL
rs76950187	G	A	0.0024	0.1108	0.9828	1e+05	Multiple myeloma and malignant plasma cell neoplasms || id:finn-b-CD2_MULTIPLE_MYELOMA_PLASMA_CELL	0.07686	finn-b-CD2_MULTIPLE_MYELOMA_PLASMA_CELL
rs10169217	G	A	-0.0952	0.0625	0.1279	1e+05	Multiple myeloma and malignant plasma cell neoplasms || id:finn-b-CD2_MULTIPLE_MYELOMA_PLASMA_CELL	0.6763	finn-b-CD2_MULTIPLE_MYELOMA_PLASMA_CELL
rs116011373	A	G	0.1059	0.1375	0.4411	1e+05	Multiple myeloma and malignant plasma cell neoplasms || id:finn-b-CD2_MULTIPLE_MYELOMA_PLASMA_CELL	0.04855	finn-b-CD2_MULTIPLE_MYELOMA_PLASMA_CELL
rs9865586	G	A	0.1605	0.0795	0.0435602	1e+05	Multiple myeloma and malignant plasma cell neoplasms || id:finn-b-CD2_MULTIPLE_MYELOMA_PLASMA_CELL	0.1624	finn-b-CD2_MULTIPLE_MYELOMA_PLASMA_CELL
rs62291573	C	T	0.0173	0.0725	0.8113	1e+05	Multiple myeloma and malignant plasma cell neoplasms || id:finn-b-CD2_MULTIPLE_MYELOMA_PLASMA_CELL	0.2113	finn-b-CD2_MULTIPLE_MYELOMA_PLASMA_CELL
rs116796527	T	C	0.1533	0.2408	0.5244	1e+05	Multiple myeloma and malignant plasma cell neoplasms || id:finn-b-CD2_MULTIPLE_MYELOMA_PLASMA_CELL	0.01532	finn-b-CD2_MULTIPLE_MYELOMA_PLASMA_CELL
rs7782961	T	A	0.0199	0.0703	0.777401	1e+05	Multiple myeloma and malignant plasma cell neoplasms || id:finn-b-CD2_MULTIPLE_MYELOMA_PLASMA_CELL	0.2241	finn-b-CD2_MULTIPLE_MYELOMA_PLASMA_CELL
rs35332062	A	G	-0.0817	0.0869	0.3471	1e+05	Multiple myeloma and malignant plasma cell neoplasms || id:finn-b-CD2_MULTIPLE_MYELOMA_PLASMA_CELL	0.1288	finn-b-CD2_MULTIPLE_MYELOMA_PLASMA_CELL
rs268	G	A	0.1636	0.1963	0.4045	1e+05	Multiple myeloma and malignant plasma cell neoplasms || id:finn-b-CD2_MULTIPLE_MYELOMA_PLASMA_CELL	0.02257	finn-b-CD2_MULTIPLE_MYELOMA_PLASMA_CELL
rs139500046	C	A	-0.1334	0.263	0.611999	1e+05	Multiple myeloma and malignant plasma cell neoplasms || id:finn-b-CD2_MULTIPLE_MYELOMA_PLASMA_CELL	0.01248	finn-b-CD2_MULTIPLE_MYELOMA_PLASMA_CELL
rs62046299	C	T	0.146	0.2355	0.5354	1e+05	Multiple myeloma and malignant plasma cell neoplasms || id:finn-b-CD2_MULTIPLE_MYELOMA_PLASMA_CELL	0.0153	finn-b-CD2_MULTIPLE_MYELOMA_PLASMA_CELL
rs147782497	A	C	0.0034	0.2071	0.987	1e+05	Multiple myeloma and malignant plasma cell neoplasms || id:finn-b-CD2_MULTIPLE_MYELOMA_PLASMA_CELL	0.02211	finn-b-CD2_MULTIPLE_MYELOMA_PLASMA_CELL
rs157582	T	C	0.0436	0.0703	0.5349	1e+05	Multiple myeloma and malignant plasma cell neoplasms || id:finn-b-CD2_MULTIPLE_MYELOMA_PLASMA_CELL	0.2296	finn-b-CD2_MULTIPLE_MYELOMA_PLASMA_CELL
rs72694990	A	G	-0.0289	0.087	0.7399	1e+05	Multiple myeloma and malignant plasma cell neoplasms || id:finn-b-CD2_MULTIPLE_MYELOMA_PLASMA_CELL	0.1333	finn-b-CD2_MULTIPLE_MYELOMA_PLASMA_CELL
rs1874124	T	C	-0.0479	0.0832	0.564999	1e+05	Multiple myeloma and malignant plasma cell neoplasms || id:finn-b-CD2_MULTIPLE_MYELOMA_PLASMA_CELL	0.1457	finn-b-CD2_MULTIPLE_MYELOMA_PLASMA_CELL
rs2352723	C	T	-0.1221	0.0693	0.07826	1e+05	Multiple myeloma and malignant plasma cell neoplasms || id:finn-b-CD2_MULTIPLE_MYELOMA_PLASMA_CELL	0.766	finn-b-CD2_MULTIPLE_MYELOMA_PLASMA_CELL
rs11684166	A	G	0.0633	0.077	0.4107	1e+05	Multiple myeloma and malignant plasma cell neoplasms || id:finn-b-CD2_MULTIPLE_MYELOMA_PLASMA_CELL	0.1775	finn-b-CD2_MULTIPLE_MYELOMA_PLASMA_CELL
rs17007519	T	C	-0.0116	0.2188	0.9579	1e+05	Multiple myeloma and malignant plasma cell neoplasms || id:finn-b-CD2_MULTIPLE_MYELOMA_PLASMA_CELL	0.01862	finn-b-CD2_MULTIPLE_MYELOMA_PLASMA_CELL
rs1233660	A	T	0.0197	0.0722	0.7845	1e+05	Multiple myeloma and malignant plasma cell neoplasms || id:finn-b-CD2_MULTIPLE_MYELOMA_PLASMA_CELL	0.2123	finn-b-CD2_MULTIPLE_MYELOMA_PLASMA_CELL
rs75008187	A	G	0.0641	0.0867	0.459701	1e+05	Multiple myeloma and malignant plasma cell neoplasms || id:finn-b-CD2_MULTIPLE_MYELOMA_PLASMA_CELL	0.1316	finn-b-CD2_MULTIPLE_MYELOMA_PLASMA_CELL
rs141116593	G	C	0.0026	0.1169	0.9821	1e+05	Multiple myeloma and malignant plasma cell neoplasms || id:finn-b-CD2_MULTIPLE_MYELOMA_PLASMA_CELL	0.07043	finn-b-CD2_MULTIPLE_MYELOMA_PLASMA_CELL
rs13240065	A	G	-0.082	0.0869	0.3456	1e+05	Multiple myeloma and malignant plasma cell neoplasms || id:finn-b-CD2_MULTIPLE_MYELOMA_PLASMA_CELL	0.1288	finn-b-CD2_MULTIPLE_MYELOMA_PLASMA_CELL
rs75596627	A	G	-0.0773	0.0944	0.4129	1e+05	Multiple myeloma and malignant plasma cell neoplasms || id:finn-b-CD2_MULTIPLE_MYELOMA_PLASMA_CELL	0.1105	finn-b-CD2_MULTIPLE_MYELOMA_PLASMA_CELL
rs117416257	T	C	-0.6304	0.3879	0.1041	1e+05	Multiple myeloma and malignant plasma cell neoplasms || id:finn-b-CD2_MULTIPLE_MYELOMA_PLASMA_CELL	0.005636	finn-b-CD2_MULTIPLE_MYELOMA_PLASMA_CELL
rs72836628	T	C	0.0713	0.0646	0.2698	1e+05	Multiple myeloma and malignant plasma cell neoplasms || id:finn-b-CD2_MULTIPLE_MYELOMA_PLASMA_CELL	0.2908	finn-b-CD2_MULTIPLE_MYELOMA_PLASMA_CELL
rs12365864	G	A	-0.123	0.08	0.1242	1e+05	Multiple myeloma and malignant plasma cell neoplasms || id:finn-b-CD2_MULTIPLE_MYELOMA_PLASMA_CELL	0.1596	finn-b-CD2_MULTIPLE_MYELOMA_PLASMA_CELL
rs10773708	A	G	-0.1436	0.0625	0.0215402	1e+05	Multiple myeloma and malignant plasma cell neoplasms || id:finn-b-CD2_MULTIPLE_MYELOMA_PLASMA_CELL	0.6785	finn-b-CD2_MULTIPLE_MYELOMA_PLASMA_CELL
rs55788915	A	C	-0.3835	0.1661	0.02093	1e+05	Multiple myeloma and malignant plasma cell neoplasms || id:finn-b-CD2_MULTIPLE_MYELOMA_PLASMA_CELL	0.03294	finn-b-CD2_MULTIPLE_MYELOMA_PLASMA_CELL
rs7239207	C	T	0.1309	0.0629	0.0373104	1e+05	Multiple myeloma and malignant plasma cell neoplasms || id:finn-b-CD2_MULTIPLE_MYELOMA_PLASMA_CELL	0.6834	finn-b-CD2_MULTIPLE_MYELOMA_PLASMA_CELL
rs4608457	T	C	0.1985	0.1475	0.1785	1e+05	Multiple myeloma and malignant plasma cell neoplasms || id:finn-b-CD2_MULTIPLE_MYELOMA_PLASMA_CELL	0.04278	finn-b-CD2_MULTIPLE_MYELOMA_PLASMA_CELL
rs11668758	T	C	0.0881	0.0635	0.165	1e+05	Multiple myeloma and malignant plasma cell neoplasms || id:finn-b-CD2_MULTIPLE_MYELOMA_PLASMA_CELL	0.3073	finn-b-CD2_MULTIPLE_MYELOMA_PLASMA_CELL
rs6583035	C	T	-0.086	0.0794	0.2787	1e+05	Multiple myeloma and malignant plasma cell neoplasms || id:finn-b-CD2_MULTIPLE_MYELOMA_PLASMA_CELL	0.162	finn-b-CD2_MULTIPLE_MYELOMA_PLASMA_CELL
rs55865364	G	A	-0.0771	0.1701	0.6502	1e+05	Multiple myeloma and malignant plasma cell neoplasms || id:finn-b-CD2_MULTIPLE_MYELOMA_PLASMA_CELL	0.03094	finn-b-CD2_MULTIPLE_MYELOMA_PLASMA_CELL
rs13399812	A	G	0.1959	0.3501	0.5758	1e+05	Multiple myeloma and malignant plasma cell neoplasms || id:finn-b-CD2_MULTIPLE_MYELOMA_PLASMA_CELL	0.007023	finn-b-CD2_MULTIPLE_MYELOMA_PLASMA_CELL
rs117518401	T	C	-9e-04	0.0758	0.9901	1e+05	Multiple myeloma and malignant plasma cell neoplasms || id:finn-b-CD2_MULTIPLE_MYELOMA_PLASMA_CELL	0.1834	finn-b-CD2_MULTIPLE_MYELOMA_PLASMA_CELL
rs114441702	G	A	0.011	0.1918	0.9541	1e+05	Multiple myeloma and malignant plasma cell neoplasms || id:finn-b-CD2_MULTIPLE_MYELOMA_PLASMA_CELL	0.02345	finn-b-CD2_MULTIPLE_MYELOMA_PLASMA_CELL
rs77442856	A	G	0.2429	0.0904	0.00722603	1e+05	Multiple myeloma and malignant plasma cell neoplasms || id:finn-b-CD2_MULTIPLE_MYELOMA_PLASMA_CELL	0.12	finn-b-CD2_MULTIPLE_MYELOMA_PLASMA_CELL
rs6958772	C	G	-0.0787	0.0682	0.2487	1e+05	Multiple myeloma and malignant plasma cell neoplasms || id:finn-b-CD2_MULTIPLE_MYELOMA_PLASMA_CELL	0.2446	finn-b-CD2_MULTIPLE_MYELOMA_PLASMA_CELL
rs13237829	A	G	-0.0033	0.0585	0.955	1e+05	Multiple myeloma and malignant plasma cell neoplasms || id:finn-b-CD2_MULTIPLE_MYELOMA_PLASMA_CELL	0.5053	finn-b-CD2_MULTIPLE_MYELOMA_PLASMA_CELL
rs180761622	T	C	0.1448	0.1563	0.3544	1e+05	Multiple myeloma and malignant plasma cell neoplasms || id:finn-b-CD2_MULTIPLE_MYELOMA_PLASMA_CELL	0.03639	finn-b-CD2_MULTIPLE_MYELOMA_PLASMA_CELL
rs10749053	C	T	-0.1369	0.0881	0.1202	1e+05	Multiple myeloma and malignant plasma cell neoplasms || id:finn-b-CD2_MULTIPLE_MYELOMA_PLASMA_CELL	0.8726	finn-b-CD2_MULTIPLE_MYELOMA_PLASMA_CELL
rs112075774	A	G	-0.2281	0.1154	0.0481704	1e+05	Multiple myeloma and malignant plasma cell neoplasms || id:finn-b-CD2_MULTIPLE_MYELOMA_PLASMA_CELL	0.07151	finn-b-CD2_MULTIPLE_MYELOMA_PLASMA_CELL
rs191695863	A	C	-0.1195	0.4147	0.7732	1e+05	Multiple myeloma and malignant plasma cell neoplasms || id:finn-b-CD2_MULTIPLE_MYELOMA_PLASMA_CELL	0.005474	finn-b-CD2_MULTIPLE_MYELOMA_PLASMA_CELL
rs17477122	G	A	-0.0398	0.0851	0.639599	1e+05	Multiple myeloma and malignant plasma cell neoplasms || id:finn-b-CD2_MULTIPLE_MYELOMA_PLASMA_CELL	0.1385	finn-b-CD2_MULTIPLE_MYELOMA_PLASMA_CELL
rs188175189	A	T	-0.0344	0.3804	0.9279	1e+05	Multiple myeloma and malignant plasma cell neoplasms || id:finn-b-CD2_MULTIPLE_MYELOMA_PLASMA_CELL	0.006067	finn-b-CD2_MULTIPLE_MYELOMA_PLASMA_CELL
rs7168957	T	C	0.0738	0.1253	0.5555	1e+05	Multiple myeloma and malignant plasma cell neoplasms || id:finn-b-CD2_MULTIPLE_MYELOMA_PLASMA_CELL	0.9415	finn-b-CD2_MULTIPLE_MYELOMA_PLASMA_CELL
rs62067063	C	T	-0.1057	0.0595	0.0759207	1e+05	Multiple myeloma and malignant plasma cell neoplasms || id:finn-b-CD2_MULTIPLE_MYELOMA_PLASMA_CELL	0.5725	finn-b-CD2_MULTIPLE_MYELOMA_PLASMA_CELL
rs148313235	G	T	-0.1661	0.2455	0.4987	1e+05	Multiple myeloma and malignant plasma cell neoplasms || id:finn-b-CD2_MULTIPLE_MYELOMA_PLASMA_CELL	0.01544	finn-b-CD2_MULTIPLE_MYELOMA_PLASMA_CELL
rs12116819	A	G	0.1813	0.1674	0.2788	1e+05	Multiple myeloma and malignant plasma cell neoplasms || id:finn-b-CD2_MULTIPLE_MYELOMA_PLASMA_CELL	0.03257	finn-b-CD2_MULTIPLE_MYELOMA_PLASMA_CELL
rs7529794	T	G	-0.0688	0.0688	0.317	1e+05	Multiple myeloma and malignant plasma cell neoplasms || id:finn-b-CD2_MULTIPLE_MYELOMA_PLASMA_CELL	0.2385	finn-b-CD2_MULTIPLE_MYELOMA_PLASMA_CELL
rs571344	C	T	-0.0404	0.0614	0.5104	1e+05	Multiple myeloma and malignant plasma cell neoplasms || id:finn-b-CD2_MULTIPLE_MYELOMA_PLASMA_CELL	0.6306	finn-b-CD2_MULTIPLE_MYELOMA_PLASMA_CELL
rs62231613	A	G	0.5182	0.2986	0.0826609	1e+05	Multiple myeloma and malignant plasma cell neoplasms || id:finn-b-CD2_MULTIPLE_MYELOMA_PLASMA_CELL	0.009453	finn-b-CD2_MULTIPLE_MYELOMA_PLASMA_CELL
rs76530357	T	G	-0.3467	0.1893	0.0670795	1e+05	Multiple myeloma and malignant plasma cell neoplasms || id:finn-b-CD2_MULTIPLE_MYELOMA_PLASMA_CELL	0.02573	finn-b-CD2_MULTIPLE_MYELOMA_PLASMA_CELL
rs75563920	C	T	0.0602	0.0895	0.5013	1e+05	Multiple myeloma and malignant plasma cell neoplasms || id:finn-b-CD2_MULTIPLE_MYELOMA_PLASMA_CELL	0.1226	finn-b-CD2_MULTIPLE_MYELOMA_PLASMA_CELL
rs75668753	G	A	0.165	0.2003	0.4101	1e+05	Multiple myeloma and malignant plasma cell neoplasms || id:finn-b-CD2_MULTIPLE_MYELOMA_PLASMA_CELL	0.02157	finn-b-CD2_MULTIPLE_MYELOMA_PLASMA_CELL
rs248443	T	C	-0.026	0.063	0.680299	1e+05	Multiple myeloma and malignant plasma cell neoplasms || id:finn-b-CD2_MULTIPLE_MYELOMA_PLASMA_CELL	0.6847	finn-b-CD2_MULTIPLE_MYELOMA_PLASMA_CELL
rs2714309	A	G	0.0655	0.06	0.2751	1e+05	Multiple myeloma and malignant plasma cell neoplasms || id:finn-b-CD2_MULTIPLE_MYELOMA_PLASMA_CELL	0.3891	finn-b-CD2_MULTIPLE_MYELOMA_PLASMA_CELL
rs73200277	T	C	-0.1212	0.2082	0.5606	1e+05	Multiple myeloma and malignant plasma cell neoplasms || id:finn-b-CD2_MULTIPLE_MYELOMA_PLASMA_CELL	0.02107	finn-b-CD2_MULTIPLE_MYELOMA_PLASMA_CELL
rs1146461	A	G	-0.0963	0.0589	0.102	1e+05	Multiple myeloma and malignant plasma cell neoplasms || id:finn-b-CD2_MULTIPLE_MYELOMA_PLASMA_CELL	0.4485	finn-b-CD2_MULTIPLE_MYELOMA_PLASMA_CELL
rs11582724	T	C	0.0847	0.0595	0.1545	1e+05	Multiple myeloma and malignant plasma cell neoplasms || id:finn-b-CD2_MULTIPLE_MYELOMA_PLASMA_CELL	0.5686	finn-b-CD2_MULTIPLE_MYELOMA_PLASMA_CELL
rs143623180	T	C	-0.1937	0.1172	0.09846	1e+05	Multiple myeloma and malignant plasma cell neoplasms || id:finn-b-CD2_MULTIPLE_MYELOMA_PLASMA_CELL	0.06901	finn-b-CD2_MULTIPLE_MYELOMA_PLASMA_CELL
rs78392466	T	A	0.4192	0.162	0.00967409	1e+05	Multiple myeloma and malignant plasma cell neoplasms || id:finn-b-CD2_MULTIPLE_MYELOMA_PLASMA_CELL	0.03471	finn-b-CD2_MULTIPLE_MYELOMA_PLASMA_CELL
rs76309137	T	C	0.39	0.2422	0.1074	1e+05	Multiple myeloma and malignant plasma cell neoplasms || id:finn-b-CD2_MULTIPLE_MYELOMA_PLASMA_CELL	0.01502	finn-b-CD2_MULTIPLE_MYELOMA_PLASMA_CELL
rs186790715	C	T	0.4714	0.2376	0.04724	1e+05	Multiple myeloma and malignant plasma cell neoplasms || id:finn-b-CD2_MULTIPLE_MYELOMA_PLASMA_CELL	0.01575	finn-b-CD2_MULTIPLE_MYELOMA_PLASMA_CELL
rs1018070	A	T	0.1396	0.1216	0.2512	1e+05	Multiple myeloma and malignant plasma cell neoplasms || id:finn-b-CD2_MULTIPLE_MYELOMA_PLASMA_CELL	0.06172	finn-b-CD2_MULTIPLE_MYELOMA_PLASMA_CELL
rs10095602	T	C	0.0364	0.1392	0.7939	1e+05	Multiple myeloma and malignant plasma cell neoplasms || id:finn-b-CD2_MULTIPLE_MYELOMA_PLASMA_CELL	0.04554	finn-b-CD2_MULTIPLE_MYELOMA_PLASMA_CELL
rs145366219	G	A	0.152	0.1136	0.1811	1e+05	Multiple myeloma and malignant plasma cell neoplasms || id:finn-b-CD2_MULTIPLE_MYELOMA_PLASMA_CELL	0.06921	finn-b-CD2_MULTIPLE_MYELOMA_PLASMA_CELL
rs117140365	C	G	-0.1939	0.238	0.4153	1e+05	Multiple myeloma and malignant plasma cell neoplasms || id:finn-b-CD2_MULTIPLE_MYELOMA_PLASMA_CELL	0.01628	finn-b-CD2_MULTIPLE_MYELOMA_PLASMA_CELL
rs77751297	T	G	0.0629	0.0806	0.4351	1e+05	Multiple myeloma and malignant plasma cell neoplasms || id:finn-b-CD2_MULTIPLE_MYELOMA_PLASMA_CELL	0.1552	finn-b-CD2_MULTIPLE_MYELOMA_PLASMA_CELL
rs7322909	A	C	0.0118	0.0587	0.8408	1e+05	Multiple myeloma and malignant plasma cell neoplasms || id:finn-b-CD2_MULTIPLE_MYELOMA_PLASMA_CELL	0.5307	finn-b-CD2_MULTIPLE_MYELOMA_PLASMA_CELL
rs79713567	T	C	0.3175	0.1403	0.0236597	1e+05	Multiple myeloma and malignant plasma cell neoplasms || id:finn-b-CD2_MULTIPLE_MYELOMA_PLASMA_CELL	0.04596	finn-b-CD2_MULTIPLE_MYELOMA_PLASMA_CELL
rs59634655	T	G	0.0853	0.0795	0.2828	1e+05	Multiple myeloma and malignant plasma cell neoplasms || id:finn-b-CD2_MULTIPLE_MYELOMA_PLASMA_CELL	0.1636	finn-b-CD2_MULTIPLE_MYELOMA_PLASMA_CELL
rs76023792	A	T	-0.0308	0.1711	0.857	1e+05	Multiple myeloma and malignant plasma cell neoplasms || id:finn-b-CD2_MULTIPLE_MYELOMA_PLASMA_CELL	0.03041	finn-b-CD2_MULTIPLE_MYELOMA_PLASMA_CELL
rs77900286	C	T	-0.2103	0.299	0.4817	1e+05	Multiple myeloma and malignant plasma cell neoplasms || id:finn-b-CD2_MULTIPLE_MYELOMA_PLASMA_CELL	0.009437	finn-b-CD2_MULTIPLE_MYELOMA_PLASMA_CELL
rs61852444	C	G	-0.0403	0.0633	0.5251	1e+05	Multiple myeloma and malignant plasma cell neoplasms || id:finn-b-CD2_MULTIPLE_MYELOMA_PLASMA_CELL	0.3116	finn-b-CD2_MULTIPLE_MYELOMA_PLASMA_CELL
rs11720139	G	C	-0.02	0.0604	0.740099	1e+05	Multiple myeloma and malignant plasma cell neoplasms || id:finn-b-CD2_MULTIPLE_MYELOMA_PLASMA_CELL	0.3747	finn-b-CD2_MULTIPLE_MYELOMA_PLASMA_CELL
rs11727825	A	G	-0.06	0.0669	0.3695	1e+05	Multiple myeloma and malignant plasma cell neoplasms || id:finn-b-CD2_MULTIPLE_MYELOMA_PLASMA_CELL	0.2659	finn-b-CD2_MULTIPLE_MYELOMA_PLASMA_CELL
rs146435288	C	A	-0.1665	0.1138	0.1435	1e+05	Multiple myeloma and malignant plasma cell neoplasms || id:finn-b-CD2_MULTIPLE_MYELOMA_PLASMA_CELL	0.07415	finn-b-CD2_MULTIPLE_MYELOMA_PLASMA_CELL
rs6455722	G	T	-0.0619	0.0621	0.3194	1e+05	Multiple myeloma and malignant plasma cell neoplasms || id:finn-b-CD2_MULTIPLE_MYELOMA_PLASMA_CELL	0.3348	finn-b-CD2_MULTIPLE_MYELOMA_PLASMA_CELL
rs35583283	C	G	0.1355	0.0734	0.0649995	1e+05	Multiple myeloma and malignant plasma cell neoplasms || id:finn-b-CD2_MULTIPLE_MYELOMA_PLASMA_CELL	0.1957	finn-b-CD2_MULTIPLE_MYELOMA_PLASMA_CELL
rs10833360	T	C	-0.0437	0.0622	0.4825	1e+05	Multiple myeloma and malignant plasma cell neoplasms || id:finn-b-CD2_MULTIPLE_MYELOMA_PLASMA_CELL	0.6684	finn-b-CD2_MULTIPLE_MYELOMA_PLASMA_CELL
rs7935110	G	C	0.0435	0.0607	0.4737	1e+05	Multiple myeloma and malignant plasma cell neoplasms || id:finn-b-CD2_MULTIPLE_MYELOMA_PLASMA_CELL	0.6327	finn-b-CD2_MULTIPLE_MYELOMA_PLASMA_CELL
rs12949836	G	A	-0.0027	0.0586	0.9632	1e+05	Multiple myeloma and malignant plasma cell neoplasms || id:finn-b-CD2_MULTIPLE_MYELOMA_PLASMA_CELL	0.4733	finn-b-CD2_MULTIPLE_MYELOMA_PLASMA_CELL
rs142604671	T	C	0.0937	0.0987	0.3424	1e+05	Multiple myeloma and malignant plasma cell neoplasms || id:finn-b-CD2_MULTIPLE_MYELOMA_PLASMA_CELL	0.09921	finn-b-CD2_MULTIPLE_MYELOMA_PLASMA_CELL
rs59319733	A	G	-0.0192	0.0619	0.756901	1e+05	Multiple myeloma and malignant plasma cell neoplasms || id:finn-b-CD2_MULTIPLE_MYELOMA_PLASMA_CELL	0.3373	finn-b-CD2_MULTIPLE_MYELOMA_PLASMA_CELL
rs149768482	T	C	-0.1535	0.1151	0.1821	1e+05	Multiple myeloma and malignant plasma cell neoplasms || id:finn-b-CD2_MULTIPLE_MYELOMA_PLASMA_CELL	0.07213	finn-b-CD2_MULTIPLE_MYELOMA_PLASMA_CELL
rs115972339	G	A	-0.3283	0.1547	0.0338602	1e+05	Multiple myeloma and malignant plasma cell neoplasms || id:finn-b-CD2_MULTIPLE_MYELOMA_PLASMA_CELL	0.03812	finn-b-CD2_MULTIPLE_MYELOMA_PLASMA_CELL
rs150917153	T	C	-0.2629	0.1283	0.0403803	1e+05	Multiple myeloma and malignant plasma cell neoplasms || id:finn-b-CD2_MULTIPLE_MYELOMA_PLASMA_CELL	0.05614	finn-b-CD2_MULTIPLE_MYELOMA_PLASMA_CELL
rs2610042	G	A	0.3826	0.1976	0.0528494	1e+05	Multiple myeloma and malignant plasma cell neoplasms || id:finn-b-CD2_MULTIPLE_MYELOMA_PLASMA_CELL	0.9769	finn-b-CD2_MULTIPLE_MYELOMA_PLASMA_CELL
rs139683825	G	A	0.1239	0.1664	0.4565	1e+05	Multiple myeloma and malignant plasma cell neoplasms || id:finn-b-CD2_MULTIPLE_MYELOMA_PLASMA_CELL	0.03156	finn-b-CD2_MULTIPLE_MYELOMA_PLASMA_CELL
rs174560	C	T	0.0849	0.06	0.1574	1e+05	Multiple myeloma and malignant plasma cell neoplasms || id:finn-b-CD2_MULTIPLE_MYELOMA_PLASMA_CELL	0.3885	finn-b-CD2_MULTIPLE_MYELOMA_PLASMA_CELL
rs414383	T	A	-0.0155	0.0622	0.8033	1e+05	Multiple myeloma and malignant plasma cell neoplasms || id:finn-b-CD2_MULTIPLE_MYELOMA_PLASMA_CELL	0.6691	finn-b-CD2_MULTIPLE_MYELOMA_PLASMA_CELL
rs8069148	C	A	0.1521	0.068	0.0252598	1e+05	Multiple myeloma and malignant plasma cell neoplasms || id:finn-b-CD2_MULTIPLE_MYELOMA_PLASMA_CELL	0.2462	finn-b-CD2_MULTIPLE_MYELOMA_PLASMA_CELL
rs111336143	A	T	0.4195	0.2183	0.0547205	1e+05	Multiple myeloma and malignant plasma cell neoplasms || id:finn-b-CD2_MULTIPLE_MYELOMA_PLASMA_CELL	0.01847	finn-b-CD2_MULTIPLE_MYELOMA_PLASMA_CELL
rs9967725	T	A	0.0727	0.0619	0.2397	1e+05	Multiple myeloma and malignant plasma cell neoplasms || id:finn-b-CD2_MULTIPLE_MYELOMA_PLASMA_CELL	0.3361	finn-b-CD2_MULTIPLE_MYELOMA_PLASMA_CELL
rs77620291	A	G	0.2451	0.3408	0.4721	1e+05	Multiple myeloma and malignant plasma cell neoplasms || id:finn-b-CD2_MULTIPLE_MYELOMA_PLASMA_CELL	0.007396	finn-b-CD2_MULTIPLE_MYELOMA_PLASMA_CELL
rs142999489	G	C	-0.0947	0.1283	0.4603	1e+05	Multiple myeloma and malignant plasma cell neoplasms || id:finn-b-CD2_MULTIPLE_MYELOMA_PLASMA_CELL	0.0558	finn-b-CD2_MULTIPLE_MYELOMA_PLASMA_CELL
rs62511275	G	C	0.1141	0.1474	0.439	1e+05	Multiple myeloma and malignant plasma cell neoplasms || id:finn-b-CD2_MULTIPLE_MYELOMA_PLASMA_CELL	0.04356	finn-b-CD2_MULTIPLE_MYELOMA_PLASMA_CELL
rs10733608	T	G	-0.002	0.0588	0.9734	1e+05	Multiple myeloma and malignant plasma cell neoplasms || id:finn-b-CD2_MULTIPLE_MYELOMA_PLASMA_CELL	0.4778	finn-b-CD2_MULTIPLE_MYELOMA_PLASMA_CELL
rs58451960	T	C	-0.0248	0.0845	0.7689	1e+05	Multiple myeloma and malignant plasma cell neoplasms || id:finn-b-CD2_MULTIPLE_MYELOMA_PLASMA_CELL	0.14	finn-b-CD2_MULTIPLE_MYELOMA_PLASMA_CELL
rs600626	G	A	-0.0054	0.0694	0.9381	1e+05	Multiple myeloma and malignant plasma cell neoplasms || id:finn-b-CD2_MULTIPLE_MYELOMA_PLASMA_CELL	0.2293	finn-b-CD2_MULTIPLE_MYELOMA_PLASMA_CELL
rs7179330	T	A	0.1144	0.2234	0.6084	1e+05	Multiple myeloma and malignant plasma cell neoplasms || id:finn-b-CD2_MULTIPLE_MYELOMA_PLASMA_CELL	0.9822	finn-b-CD2_MULTIPLE_MYELOMA_PLASMA_CELL
rs12303	A	G	-0.0188	0.0734	0.7978	1e+05	Multiple myeloma and malignant plasma cell neoplasms || id:finn-b-CD2_MULTIPLE_MYELOMA_PLASMA_CELL	0.199	finn-b-CD2_MULTIPLE_MYELOMA_PLASMA_CELL
rs35798887	T	C	0.055	0.2457	0.823	1e+05	Multiple myeloma and malignant plasma cell neoplasms || id:finn-b-CD2_MULTIPLE_MYELOMA_PLASMA_CELL	0.01457	finn-b-CD2_MULTIPLE_MYELOMA_PLASMA_CELL
rs12726330	A	G	-0.2153	0.1438	0.1345	1e+05	Multiple myeloma and malignant plasma cell neoplasms || id:finn-b-CD2_MULTIPLE_MYELOMA_PLASMA_CELL	0.04431	finn-b-CD2_MULTIPLE_MYELOMA_PLASMA_CELL
rs6713691	G	A	-0.0188	0.0755	0.8037	1e+05	Multiple myeloma and malignant plasma cell neoplasms || id:finn-b-CD2_MULTIPLE_MYELOMA_PLASMA_CELL	0.1908	finn-b-CD2_MULTIPLE_MYELOMA_PLASMA_CELL
rs4663191	G	A	-0.0808	0.0682	0.2356	1e+05	Multiple myeloma and malignant plasma cell neoplasms || id:finn-b-CD2_MULTIPLE_MYELOMA_PLASMA_CELL	0.7523	finn-b-CD2_MULTIPLE_MYELOMA_PLASMA_CELL
rs72757442	T	C	0.1116	0.1355	0.4102	1e+05	Multiple myeloma and malignant plasma cell neoplasms || id:finn-b-CD2_MULTIPLE_MYELOMA_PLASMA_CELL	0.05287	finn-b-CD2_MULTIPLE_MYELOMA_PLASMA_CELL
rs12196051	A	G	0.1084	0.1811	0.5494	1e+05	Multiple myeloma and malignant plasma cell neoplasms || id:finn-b-CD2_MULTIPLE_MYELOMA_PLASMA_CELL	0.0264	finn-b-CD2_MULTIPLE_MYELOMA_PLASMA_CELL
rs116987919	G	C	0.1799	0.2332	0.4404	1e+05	Multiple myeloma and malignant plasma cell neoplasms || id:finn-b-CD2_MULTIPLE_MYELOMA_PLASMA_CELL	0.01657	finn-b-CD2_MULTIPLE_MYELOMA_PLASMA_CELL
rs35152003	A	T	-0.1679	0.0623	0.00700003	1e+05	Multiple myeloma and malignant plasma cell neoplasms || id:finn-b-CD2_MULTIPLE_MYELOMA_PLASMA_CELL	0.6548	finn-b-CD2_MULTIPLE_MYELOMA_PLASMA_CELL
rs16918167	T	G	0.2728	0.0816	0.000827294	1e+05	Multiple myeloma and malignant plasma cell neoplasms || id:finn-b-CD2_MULTIPLE_MYELOMA_PLASMA_CELL	0.1527	finn-b-CD2_MULTIPLE_MYELOMA_PLASMA_CELL
rs1532085	G	A	0.0294	0.0592	0.619699	1e+05	Multiple myeloma and malignant plasma cell neoplasms || id:finn-b-CD2_MULTIPLE_MYELOMA_PLASMA_CELL	0.5769	finn-b-CD2_MULTIPLE_MYELOMA_PLASMA_CELL
rs1800588	T	C	-0.1111	0.068	0.1023	1e+05	Multiple myeloma and malignant plasma cell neoplasms || id:finn-b-CD2_MULTIPLE_MYELOMA_PLASMA_CELL	0.2486	finn-b-CD2_MULTIPLE_MYELOMA_PLASMA_CELL
rs79577600	T	G	-0.0305	0.0995	0.7591	1e+05	Multiple myeloma and malignant plasma cell neoplasms || id:finn-b-CD2_MULTIPLE_MYELOMA_PLASMA_CELL	0.09526	finn-b-CD2_MULTIPLE_MYELOMA_PLASMA_CELL
rs75388820	A	G	0.1666	0.1411	0.2376	1e+05	Multiple myeloma and malignant plasma cell neoplasms || id:finn-b-CD2_MULTIPLE_MYELOMA_PLASMA_CELL	0.0455	finn-b-CD2_MULTIPLE_MYELOMA_PLASMA_CELL
rs9826895	A	G	-0.0448	0.0668	0.5022	1e+05	Multiple myeloma and malignant plasma cell neoplasms || id:finn-b-CD2_MULTIPLE_MYELOMA_PLASMA_CELL	0.2567	finn-b-CD2_MULTIPLE_MYELOMA_PLASMA_CELL
rs11917269	T	G	0.1205	0.0659	0.0674606	1e+05	Multiple myeloma and malignant plasma cell neoplasms || id:finn-b-CD2_MULTIPLE_MYELOMA_PLASMA_CELL	0.2725	finn-b-CD2_MULTIPLE_MYELOMA_PLASMA_CELL
rs7636653	A	T	0.1006	0.0585	0.0856407	1e+05	Multiple myeloma and malignant plasma cell neoplasms || id:finn-b-CD2_MULTIPLE_MYELOMA_PLASMA_CELL	0.4743	finn-b-CD2_MULTIPLE_MYELOMA_PLASMA_CELL
rs6768813	C	T	0.0087	0.0606	0.8861	1e+05	Multiple myeloma and malignant plasma cell neoplasms || id:finn-b-CD2_MULTIPLE_MYELOMA_PLASMA_CELL	0.6297	finn-b-CD2_MULTIPLE_MYELOMA_PLASMA_CELL
rs149492888	A	G	0.1862	0.3373	0.580801	1e+05	Multiple myeloma and malignant plasma cell neoplasms || id:finn-b-CD2_MULTIPLE_MYELOMA_PLASMA_CELL	0.007897	finn-b-CD2_MULTIPLE_MYELOMA_PLASMA_CELL
rs35584640	A	G	0.0884	0.0716	0.2173	1e+05	Multiple myeloma and malignant plasma cell neoplasms || id:finn-b-CD2_MULTIPLE_MYELOMA_PLASMA_CELL	0.2116	finn-b-CD2_MULTIPLE_MYELOMA_PLASMA_CELL
rs7776911	A	G	0.0303	0.0819	0.711101	1e+05	Multiple myeloma and malignant plasma cell neoplasms || id:finn-b-CD2_MULTIPLE_MYELOMA_PLASMA_CELL	0.849	finn-b-CD2_MULTIPLE_MYELOMA_PLASMA_CELL
rs2585266	T	C	0.039	0.1303	0.7648	1e+05	Multiple myeloma and malignant plasma cell neoplasms || id:finn-b-CD2_MULTIPLE_MYELOMA_PLASMA_CELL	0.05206	finn-b-CD2_MULTIPLE_MYELOMA_PLASMA_CELL
rs6413913	A	G	-0.0367	0.0634	0.5628	1e+05	Multiple myeloma and malignant plasma cell neoplasms || id:finn-b-CD2_MULTIPLE_MYELOMA_PLASMA_CELL	0.3104	finn-b-CD2_MULTIPLE_MYELOMA_PLASMA_CELL
rs111877698	C	A	0.226	0.2724	0.4069	1e+05	Multiple myeloma and malignant plasma cell neoplasms || id:finn-b-CD2_MULTIPLE_MYELOMA_PLASMA_CELL	0.01315	finn-b-CD2_MULTIPLE_MYELOMA_PLASMA_CELL
rs1338449	C	T	0.0361	0.0613	0.5554	1e+05	Multiple myeloma and malignant plasma cell neoplasms || id:finn-b-CD2_MULTIPLE_MYELOMA_PLASMA_CELL	0.3515	finn-b-CD2_MULTIPLE_MYELOMA_PLASMA_CELL
rs114899411	A	G	0.1117	0.1287	0.3854	1e+05	Multiple myeloma and malignant plasma cell neoplasms || id:finn-b-CD2_MULTIPLE_MYELOMA_PLASMA_CELL	0.05665	finn-b-CD2_MULTIPLE_MYELOMA_PLASMA_CELL
rs326048	G	A	0.0057	0.0649	0.9307	1e+05	Multiple myeloma and malignant plasma cell neoplasms || id:finn-b-CD2_MULTIPLE_MYELOMA_PLASMA_CELL	0.2901	finn-b-CD2_MULTIPLE_MYELOMA_PLASMA_CELL
rs146330404	C	G	0.7483	0.3933	0.0571202	1e+05	Multiple myeloma and malignant plasma cell neoplasms || id:finn-b-CD2_MULTIPLE_MYELOMA_PLASMA_CELL	0.005806	finn-b-CD2_MULTIPLE_MYELOMA_PLASMA_CELL
rs1442407	T	G	0.1278	0.0757	0.0912494	1e+05	Multiple myeloma and malignant plasma cell neoplasms || id:finn-b-CD2_MULTIPLE_MYELOMA_PLASMA_CELL	0.1827	finn-b-CD2_MULTIPLE_MYELOMA_PLASMA_CELL
rs1792909	A	G	0.0785	0.06	0.1908	1e+05	Multiple myeloma and malignant plasma cell neoplasms || id:finn-b-CD2_MULTIPLE_MYELOMA_PLASMA_CELL	0.3928	finn-b-CD2_MULTIPLE_MYELOMA_PLASMA_CELL
rs11063393	G	A	-0.0429	0.0993	0.6658	1e+05	Multiple myeloma and malignant plasma cell neoplasms || id:finn-b-CD2_MULTIPLE_MYELOMA_PLASMA_CELL	0.0987	finn-b-CD2_MULTIPLE_MYELOMA_PLASMA_CELL
rs11045856	G	T	0.032	0.0773	0.679201	1e+05	Multiple myeloma and malignant plasma cell neoplasms || id:finn-b-CD2_MULTIPLE_MYELOMA_PLASMA_CELL	0.1721	finn-b-CD2_MULTIPLE_MYELOMA_PLASMA_CELL
rs188404615	C	T	0.0223	0.3293	0.946	1e+05	Multiple myeloma and malignant plasma cell neoplasms || id:finn-b-CD2_MULTIPLE_MYELOMA_PLASMA_CELL	0.007833	finn-b-CD2_MULTIPLE_MYELOMA_PLASMA_CELL
rs8034802	A	T	-0.1104	0.0638	0.08367	1e+05	Multiple myeloma and malignant plasma cell neoplasms || id:finn-b-CD2_MULTIPLE_MYELOMA_PLASMA_CELL	0.3015	finn-b-CD2_MULTIPLE_MYELOMA_PLASMA_CELL
rs62076866	T	C	0.1143	0.2625	0.663201	1e+05	Multiple myeloma and malignant plasma cell neoplasms || id:finn-b-CD2_MULTIPLE_MYELOMA_PLASMA_CELL	0.01272	finn-b-CD2_MULTIPLE_MYELOMA_PLASMA_CELL
rs35140833	G	A	0.1346	0.0804	0.0942606	1e+05	Multiple myeloma and malignant plasma cell neoplasms || id:finn-b-CD2_MULTIPLE_MYELOMA_PLASMA_CELL	0.1616	finn-b-CD2_MULTIPLE_MYELOMA_PLASMA_CELL
rs6050	C	T	-0.0625	0.0629	0.3204	1e+05	Multiple myeloma and malignant plasma cell neoplasms || id:finn-b-CD2_MULTIPLE_MYELOMA_PLASMA_CELL	0.3148	finn-b-CD2_MULTIPLE_MYELOMA_PLASMA_CELL
rs77191266	T	C	0.1292	0.1614	0.4234	1e+05	Multiple myeloma and malignant plasma cell neoplasms || id:finn-b-CD2_MULTIPLE_MYELOMA_PLASMA_CELL	0.03557	finn-b-CD2_MULTIPLE_MYELOMA_PLASMA_CELL
rs74939791	G	T	0.371	0.1773	0.0363798	1e+05	Multiple myeloma and malignant plasma cell neoplasms || id:finn-b-CD2_MULTIPLE_MYELOMA_PLASMA_CELL	0.02821	finn-b-CD2_MULTIPLE_MYELOMA_PLASMA_CELL
rs9507859	T	C	0.0137	0.0687	0.8424	1e+05	Multiple myeloma and malignant plasma cell neoplasms || id:finn-b-CD2_MULTIPLE_MYELOMA_PLASMA_CELL	0.7628	finn-b-CD2_MULTIPLE_MYELOMA_PLASMA_CELL
rs28416404	C	T	-0.055	0.1083	0.611599	1e+05	Multiple myeloma and malignant plasma cell neoplasms || id:finn-b-CD2_MULTIPLE_MYELOMA_PLASMA_CELL	0.08032	finn-b-CD2_MULTIPLE_MYELOMA_PLASMA_CELL
rs7239464	T	C	0.0381	0.0648	0.5563	1e+05	Multiple myeloma and malignant plasma cell neoplasms || id:finn-b-CD2_MULTIPLE_MYELOMA_PLASMA_CELL	0.2839	finn-b-CD2_MULTIPLE_MYELOMA_PLASMA_CELL
rs1230353	T	C	0.1274	0.076	0.0938296	1e+05	Multiple myeloma and malignant plasma cell neoplasms || id:finn-b-CD2_MULTIPLE_MYELOMA_PLASMA_CELL	0.1814	finn-b-CD2_MULTIPLE_MYELOMA_PLASMA_CELL
rs2014300	G	A	-0.0733	0.0932	0.4317	1e+05	Multiple myeloma and malignant plasma cell neoplasms || id:finn-b-CD2_MULTIPLE_MYELOMA_PLASMA_CELL	0.8896	finn-b-CD2_MULTIPLE_MYELOMA_PLASMA_CELL
rs62189362	C	T	0.0756	0.096	0.4309	1e+05	Multiple myeloma and malignant plasma cell neoplasms || id:finn-b-CD2_MULTIPLE_MYELOMA_PLASMA_CELL	0.1027	finn-b-CD2_MULTIPLE_MYELOMA_PLASMA_CELL
rs6531968	G	T	0.0605	0.0588	0.3032	1e+05	Multiple myeloma and malignant plasma cell neoplasms || id:finn-b-CD2_MULTIPLE_MYELOMA_PLASMA_CELL	0.531	finn-b-CD2_MULTIPLE_MYELOMA_PLASMA_CELL
rs2946493	C	T	-0.0233	0.0742	0.7539	1e+05	Multiple myeloma and malignant plasma cell neoplasms || id:finn-b-CD2_MULTIPLE_MYELOMA_PLASMA_CELL	0.1974	finn-b-CD2_MULTIPLE_MYELOMA_PLASMA_CELL
rs113668788	A	G	0.0367	0.0961	0.702901	1e+05	Multiple myeloma and malignant plasma cell neoplasms || id:finn-b-CD2_MULTIPLE_MYELOMA_PLASMA_CELL	0.1076	finn-b-CD2_MULTIPLE_MYELOMA_PLASMA_CELL
rs7484827	G	A	-0.0797	0.0682	0.2422	1e+05	Multiple myeloma and malignant plasma cell neoplasms || id:finn-b-CD2_MULTIPLE_MYELOMA_PLASMA_CELL	0.25	finn-b-CD2_MULTIPLE_MYELOMA_PLASMA_CELL
rs78414457	T	G	-0.0665	0.1108	0.5483	1e+05	Multiple myeloma and malignant plasma cell neoplasms || id:finn-b-CD2_MULTIPLE_MYELOMA_PLASMA_CELL	0.07818	finn-b-CD2_MULTIPLE_MYELOMA_PLASMA_CELL
rs147585949	A	G	0.7728	0.3433	0.0243798	1e+05	Multiple myeloma and malignant plasma cell neoplasms || id:finn-b-CD2_MULTIPLE_MYELOMA_PLASMA_CELL	0.007535	finn-b-CD2_MULTIPLE_MYELOMA_PLASMA_CELL
rs12446515	T	C	0.0179	0.0657	0.7855	1e+05	Multiple myeloma and malignant plasma cell neoplasms || id:finn-b-CD2_MULTIPLE_MYELOMA_PLASMA_CELL	0.2797	finn-b-CD2_MULTIPLE_MYELOMA_PLASMA_CELL
rs571968630	C	G	0.0391	0.2583	0.8795	1e+05	Multiple myeloma and malignant plasma cell neoplasms || id:finn-b-CD2_MULTIPLE_MYELOMA_PLASMA_CELL	0.0135	finn-b-CD2_MULTIPLE_MYELOMA_PLASMA_CELL
rs75785594	G	A	0.8302	0.2907	0.00429903	1e+05	Multiple myeloma and malignant plasma cell neoplasms || id:finn-b-CD2_MULTIPLE_MYELOMA_PLASMA_CELL	0.01052	finn-b-CD2_MULTIPLE_MYELOMA_PLASMA_CELL
rs2379129	A	C	0.0998	0.0602	0.0975192	1e+05	Multiple myeloma and malignant plasma cell neoplasms || id:finn-b-CD2_MULTIPLE_MYELOMA_PLASMA_CELL	0.3945	finn-b-CD2_MULTIPLE_MYELOMA_PLASMA_CELL
rs2070474	G	C	-0.0049	0.0589	0.9338	1e+05	Multiple myeloma and malignant plasma cell neoplasms || id:finn-b-CD2_MULTIPLE_MYELOMA_PLASMA_CELL	0.5603	finn-b-CD2_MULTIPLE_MYELOMA_PLASMA_CELL
rs10917404	T	C	-0.102	0.0699	0.1441	1e+05	Multiple myeloma and malignant plasma cell neoplasms || id:finn-b-CD2_MULTIPLE_MYELOMA_PLASMA_CELL	0.2308	finn-b-CD2_MULTIPLE_MYELOMA_PLASMA_CELL
rs6866162	C	T	-0.0457	0.0881	0.6038	1e+05	Multiple myeloma and malignant plasma cell neoplasms || id:finn-b-CD2_MULTIPLE_MYELOMA_PLASMA_CELL	0.1284	finn-b-CD2_MULTIPLE_MYELOMA_PLASMA_CELL
rs142477396	A	G	0.0412	0.0758	0.5864	1e+05	Multiple myeloma and malignant plasma cell neoplasms || id:finn-b-CD2_MULTIPLE_MYELOMA_PLASMA_CELL	0.1824	finn-b-CD2_MULTIPLE_MYELOMA_PLASMA_CELL
rs581080	C	G	0.1172	0.0828	0.1571	1e+05	Multiple myeloma and malignant plasma cell neoplasms || id:finn-b-CD2_MULTIPLE_MYELOMA_PLASMA_CELL	0.8548	finn-b-CD2_MULTIPLE_MYELOMA_PLASMA_CELL
rs12916925	A	T	-0.0441	0.0586	0.4525	1e+05	Multiple myeloma and malignant plasma cell neoplasms || id:finn-b-CD2_MULTIPLE_MYELOMA_PLASMA_CELL	0.4736	finn-b-CD2_MULTIPLE_MYELOMA_PLASMA_CELL
rs11075022	C	T	-0.0219	0.0591	0.7115	1e+05	Multiple myeloma and malignant plasma cell neoplasms || id:finn-b-CD2_MULTIPLE_MYELOMA_PLASMA_CELL	0.5705	finn-b-CD2_MULTIPLE_MYELOMA_PLASMA_CELL
rs72815248	T	C	0.1142	0.0915	0.2119	1e+05	Multiple myeloma and malignant plasma cell neoplasms || id:finn-b-CD2_MULTIPLE_MYELOMA_PLASMA_CELL	0.1176	finn-b-CD2_MULTIPLE_MYELOMA_PLASMA_CELL
rs12926159	A	G	0.0836	0.252	0.7402	1e+05	Multiple myeloma and malignant plasma cell neoplasms || id:finn-b-CD2_MULTIPLE_MYELOMA_PLASMA_CELL	0.01335	finn-b-CD2_MULTIPLE_MYELOMA_PLASMA_CELL
rs1168036	G	A	-0.0425	0.0663	0.522001	1e+05	Multiple myeloma and malignant plasma cell neoplasms || id:finn-b-CD2_MULTIPLE_MYELOMA_PLASMA_CELL	0.7358	finn-b-CD2_MULTIPLE_MYELOMA_PLASMA_CELL
rs1911704	C	G	0.0816	0.0624	0.1914	1e+05	Multiple myeloma and malignant plasma cell neoplasms || id:finn-b-CD2_MULTIPLE_MYELOMA_PLASMA_CELL	0.3292	finn-b-CD2_MULTIPLE_MYELOMA_PLASMA_CELL
rs114498622	C	A	0.6221	0.2428	0.01041	1e+05	Multiple myeloma and malignant plasma cell neoplasms || id:finn-b-CD2_MULTIPLE_MYELOMA_PLASMA_CELL	0.01476	finn-b-CD2_MULTIPLE_MYELOMA_PLASMA_CELL
rs6769712	A	T	-0.0027	0.0584	0.9629	1e+05	Multiple myeloma and malignant plasma cell neoplasms || id:finn-b-CD2_MULTIPLE_MYELOMA_PLASMA_CELL	0.4798	finn-b-CD2_MULTIPLE_MYELOMA_PLASMA_CELL
rs1488201	G	T	-0.0199	0.0612	0.744801	1e+05	Multiple myeloma and malignant plasma cell neoplasms || id:finn-b-CD2_MULTIPLE_MYELOMA_PLASMA_CELL	0.3514	finn-b-CD2_MULTIPLE_MYELOMA_PLASMA_CELL
rs13101957	A	C	0.0402	0.0892	0.652299	1e+05	Multiple myeloma and malignant plasma cell neoplasms || id:finn-b-CD2_MULTIPLE_MYELOMA_PLASMA_CELL	0.1238	finn-b-CD2_MULTIPLE_MYELOMA_PLASMA_CELL
rs17614174	C	T	0.0024	0.135	0.9859	1e+05	Multiple myeloma and malignant plasma cell neoplasms || id:finn-b-CD2_MULTIPLE_MYELOMA_PLASMA_CELL	0.05045	finn-b-CD2_MULTIPLE_MYELOMA_PLASMA_CELL
rs56144603	A	G	-0.1383	0.1669	0.4073	1e+05	Multiple myeloma and malignant plasma cell neoplasms || id:finn-b-CD2_MULTIPLE_MYELOMA_PLASMA_CELL	0.03054	finn-b-CD2_MULTIPLE_MYELOMA_PLASMA_CELL
rs139075653	C	T	0.2974	0.4589	0.517001	1e+05	Multiple myeloma and malignant plasma cell neoplasms || id:finn-b-CD2_MULTIPLE_MYELOMA_PLASMA_CELL	0.004287	finn-b-CD2_MULTIPLE_MYELOMA_PLASMA_CELL
rs184289628	G	T	0.0463	0.2144	0.8291	1e+05	Multiple myeloma and malignant plasma cell neoplasms || id:finn-b-CD2_MULTIPLE_MYELOMA_PLASMA_CELL	0.01956	finn-b-CD2_MULTIPLE_MYELOMA_PLASMA_CELL
rs12113214	A	T	0.0274	0.0632	0.664899	1e+05	Multiple myeloma and malignant plasma cell neoplasms || id:finn-b-CD2_MULTIPLE_MYELOMA_PLASMA_CELL	0.32	finn-b-CD2_MULTIPLE_MYELOMA_PLASMA_CELL
rs77404354	T	C	-0.1791	0.2711	0.5088	1e+05	Multiple myeloma and malignant plasma cell neoplasms || id:finn-b-CD2_MULTIPLE_MYELOMA_PLASMA_CELL	0.01171	finn-b-CD2_MULTIPLE_MYELOMA_PLASMA_CELL
rs13281002	A	G	0.0502	0.188	0.7896	1e+05	Multiple myeloma and malignant plasma cell neoplasms || id:finn-b-CD2_MULTIPLE_MYELOMA_PLASMA_CELL	0.02507	finn-b-CD2_MULTIPLE_MYELOMA_PLASMA_CELL
rs10961143	G	A	0.0742	0.136	0.5854	1e+05	Multiple myeloma and malignant plasma cell neoplasms || id:finn-b-CD2_MULTIPLE_MYELOMA_PLASMA_CELL	0.0488	finn-b-CD2_MULTIPLE_MYELOMA_PLASMA_CELL
rs551412	T	A	0.0094	0.0648	0.8845	1e+05	Multiple myeloma and malignant plasma cell neoplasms || id:finn-b-CD2_MULTIPLE_MYELOMA_PLASMA_CELL	0.2869	finn-b-CD2_MULTIPLE_MYELOMA_PLASMA_CELL
rs4335452	A	G	0.0101	0.0739	0.8912	1e+05	Multiple myeloma and malignant plasma cell neoplasms || id:finn-b-CD2_MULTIPLE_MYELOMA_PLASMA_CELL	0.7963	finn-b-CD2_MULTIPLE_MYELOMA_PLASMA_CELL
rs35960238	G	A	-0.0498	0.0873	0.5683	1e+05	Multiple myeloma and malignant plasma cell neoplasms || id:finn-b-CD2_MULTIPLE_MYELOMA_PLASMA_CELL	0.1295	finn-b-CD2_MULTIPLE_MYELOMA_PLASMA_CELL
rs174566	G	A	0.0799	0.0594	0.1783	1e+05	Multiple myeloma and malignant plasma cell neoplasms || id:finn-b-CD2_MULTIPLE_MYELOMA_PLASMA_CELL	0.4136	finn-b-CD2_MULTIPLE_MYELOMA_PLASMA_CELL
rs4382917	A	G	-0.0115	0.0697	0.8693	1e+05	Multiple myeloma and malignant plasma cell neoplasms || id:finn-b-CD2_MULTIPLE_MYELOMA_PLASMA_CELL	0.2432	finn-b-CD2_MULTIPLE_MYELOMA_PLASMA_CELL
rs75097472	A	G	-0.2704	0.2643	0.3063	1e+05	Multiple myeloma and malignant plasma cell neoplasms || id:finn-b-CD2_MULTIPLE_MYELOMA_PLASMA_CELL	0.01242	finn-b-CD2_MULTIPLE_MYELOMA_PLASMA_CELL
rs16968712	C	T	0.0741	0.0874	0.3963	1e+05	Multiple myeloma and malignant plasma cell neoplasms || id:finn-b-CD2_MULTIPLE_MYELOMA_PLASMA_CELL	0.1308	finn-b-CD2_MULTIPLE_MYELOMA_PLASMA_CELL
rs10468017	T	C	-0.0903	0.0621	0.1461	1e+05	Multiple myeloma and malignant plasma cell neoplasms || id:finn-b-CD2_MULTIPLE_MYELOMA_PLASMA_CELL	0.3323	finn-b-CD2_MULTIPLE_MYELOMA_PLASMA_CELL
rs633695	G	A	-0.1091	0.0636	0.0859607	1e+05	Multiple myeloma and malignant plasma cell neoplasms || id:finn-b-CD2_MULTIPLE_MYELOMA_PLASMA_CELL	0.3054	finn-b-CD2_MULTIPLE_MYELOMA_PLASMA_CELL
rs55727637	T	C	0.0918	0.0639	0.1507	1e+05	Multiple myeloma and malignant plasma cell neoplasms || id:finn-b-CD2_MULTIPLE_MYELOMA_PLASMA_CELL	0.3003	finn-b-CD2_MULTIPLE_MYELOMA_PLASMA_CELL
rs17231506	T	C	0.0154	0.0654	0.8133	1e+05	Multiple myeloma and malignant plasma cell neoplasms || id:finn-b-CD2_MULTIPLE_MYELOMA_PLASMA_CELL	0.2797	finn-b-CD2_MULTIPLE_MYELOMA_PLASMA_CELL
rs56270325	T	A	-0.0423	0.0669	0.527	1e+05	Multiple myeloma and malignant plasma cell neoplasms || id:finn-b-CD2_MULTIPLE_MYELOMA_PLASMA_CELL	0.2574	finn-b-CD2_MULTIPLE_MYELOMA_PLASMA_CELL
rs148444916	C	T	-0.2422	0.2139	0.2575	1e+05	Multiple myeloma and malignant plasma cell neoplasms || id:finn-b-CD2_MULTIPLE_MYELOMA_PLASMA_CELL	0.01891	finn-b-CD2_MULTIPLE_MYELOMA_PLASMA_CELL
rs13060992	G	T	0.1159	0.1334	0.3852	1e+05	Multiple myeloma and malignant plasma cell neoplasms || id:finn-b-CD2_MULTIPLE_MYELOMA_PLASMA_CELL	0.9478	finn-b-CD2_MULTIPLE_MYELOMA_PLASMA_CELL
rs3936021	G	A	-0.056	0.0824	0.4967	1e+05	Multiple myeloma and malignant plasma cell neoplasms || id:finn-b-CD2_MULTIPLE_MYELOMA_PLASMA_CELL	0.1567	finn-b-CD2_MULTIPLE_MYELOMA_PLASMA_CELL
rs12522374	A	G	0.1106	0.0619	0.0740696	1e+05	Multiple myeloma and malignant plasma cell neoplasms || id:finn-b-CD2_MULTIPLE_MYELOMA_PLASMA_CELL	0.3387	finn-b-CD2_MULTIPLE_MYELOMA_PLASMA_CELL
rs3134950	A	C	-0.0146	0.0639	0.8195	1e+05	Multiple myeloma and malignant plasma cell neoplasms || id:finn-b-CD2_MULTIPLE_MYELOMA_PLASMA_CELL	0.5744	finn-b-CD2_MULTIPLE_MYELOMA_PLASMA_CELL
rs72974647	G	A	-0.0066	0.1052	0.95	1e+05	Multiple myeloma and malignant plasma cell neoplasms || id:finn-b-CD2_MULTIPLE_MYELOMA_PLASMA_CELL	0.08424	finn-b-CD2_MULTIPLE_MYELOMA_PLASMA_CELL
rs643531	A	C	0.0784	0.0915	0.3915	1e+05	Multiple myeloma and malignant plasma cell neoplasms || id:finn-b-CD2_MULTIPLE_MYELOMA_PLASMA_CELL	0.8863	finn-b-CD2_MULTIPLE_MYELOMA_PLASMA_CELL
rs4744927	C	A	-0.0426	0.666	0.949	1e+05	Multiple myeloma and malignant plasma cell neoplasms || id:finn-b-CD2_MULTIPLE_MYELOMA_PLASMA_CELL	0.9981	finn-b-CD2_MULTIPLE_MYELOMA_PLASMA_CELL
rs72733996	G	A	0.0941	0.0717	0.1891	1e+05	Multiple myeloma and malignant plasma cell neoplasms || id:finn-b-CD2_MULTIPLE_MYELOMA_PLASMA_CELL	0.2095	finn-b-CD2_MULTIPLE_MYELOMA_PLASMA_CELL
rs174546	T	C	0.0818	0.0594	0.1681	1e+05	Multiple myeloma and malignant plasma cell neoplasms || id:finn-b-CD2_MULTIPLE_MYELOMA_PLASMA_CELL	0.4138	finn-b-CD2_MULTIPLE_MYELOMA_PLASMA_CELL
rs1187583	A	G	-0.2161	0.1066	0.0426	1e+05	Multiple myeloma and malignant plasma cell neoplasms || id:finn-b-CD2_MULTIPLE_MYELOMA_PLASMA_CELL	0.9189	finn-b-CD2_MULTIPLE_MYELOMA_PLASMA_CELL
rs261290	C	T	0.0434	0.0602	0.4706	1e+05	Multiple myeloma and malignant plasma cell neoplasms || id:finn-b-CD2_MULTIPLE_MYELOMA_PLASMA_CELL	0.6183	finn-b-CD2_MULTIPLE_MYELOMA_PLASMA_CELL
rs73015021	G	A	-0.0354	0.0994	0.7217	1e+05	Multiple myeloma and malignant plasma cell neoplasms || id:finn-b-CD2_MULTIPLE_MYELOMA_PLASMA_CELL	0.09927	finn-b-CD2_MULTIPLE_MYELOMA_PLASMA_CELL
rs78909142	A	G	-0.0523	0.3283	0.8733	1e+05	Multiple myeloma and malignant plasma cell neoplasms || id:finn-b-CD2_MULTIPLE_MYELOMA_PLASMA_CELL	0.0083	finn-b-CD2_MULTIPLE_MYELOMA_PLASMA_CELL
rs28524821	C	A	-0.0144	0.0811	0.8592	1e+05	Multiple myeloma and malignant plasma cell neoplasms || id:finn-b-CD2_MULTIPLE_MYELOMA_PLASMA_CELL	0.1534	finn-b-CD2_MULTIPLE_MYELOMA_PLASMA_CELL
rs113366516	T	G	0.1179	0.235	0.616	1e+05	Multiple myeloma and malignant plasma cell neoplasms || id:finn-b-CD2_MULTIPLE_MYELOMA_PLASMA_CELL	0.0166	finn-b-CD2_MULTIPLE_MYELOMA_PLASMA_CELL
rs1854434	G	A	-0.0261	0.0817	0.749799	1e+05	Multiple myeloma and malignant plasma cell neoplasms || id:finn-b-CD2_MULTIPLE_MYELOMA_PLASMA_CELL	0.15	finn-b-CD2_MULTIPLE_MYELOMA_PLASMA_CELL
rs35235479	G	A	-0.0466	0.0714	0.5142	1e+05	Multiple myeloma and malignant plasma cell neoplasms || id:finn-b-CD2_MULTIPLE_MYELOMA_PLASMA_CELL	0.2129	finn-b-CD2_MULTIPLE_MYELOMA_PLASMA_CELL
rs77007318	C	G	0.0235	0.1739	0.8926	1e+05	Multiple myeloma and malignant plasma cell neoplasms || id:finn-b-CD2_MULTIPLE_MYELOMA_PLASMA_CELL	0.02921	finn-b-CD2_MULTIPLE_MYELOMA_PLASMA_CELL
rs117571757	A	G	0.1522	0.2403	0.5266	1e+05	Multiple myeloma and malignant plasma cell neoplasms || id:finn-b-CD2_MULTIPLE_MYELOMA_PLASMA_CELL	0.01477	finn-b-CD2_MULTIPLE_MYELOMA_PLASMA_CELL
rs62098276	C	T	0.094	0.1065	0.3771	1e+05	Multiple myeloma and malignant plasma cell neoplasms || id:finn-b-CD2_MULTIPLE_MYELOMA_PLASMA_CELL	0.0822	finn-b-CD2_MULTIPLE_MYELOMA_PLASMA_CELL
rs12749808	T	C	-0.0482	0.061	0.4292	1e+05	Multiple myeloma and malignant plasma cell neoplasms || id:finn-b-CD2_MULTIPLE_MYELOMA_PLASMA_CELL	0.364	finn-b-CD2_MULTIPLE_MYELOMA_PLASMA_CELL
rs12475699	C	T	0.0782	0.0614	0.2031	1e+05	Multiple myeloma and malignant plasma cell neoplasms || id:finn-b-CD2_MULTIPLE_MYELOMA_PLASMA_CELL	0.6557	finn-b-CD2_MULTIPLE_MYELOMA_PLASMA_CELL
rs78395462	T	G	0.0466	0.1801	0.7957	1e+05	Multiple myeloma and malignant plasma cell neoplasms || id:finn-b-CD2_MULTIPLE_MYELOMA_PLASMA_CELL	0.02715	finn-b-CD2_MULTIPLE_MYELOMA_PLASMA_CELL
rs2122922	T	C	0.1328	0.0741	0.0728903	1e+05	Multiple myeloma and malignant plasma cell neoplasms || id:finn-b-CD2_MULTIPLE_MYELOMA_PLASMA_CELL	0.2009	finn-b-CD2_MULTIPLE_MYELOMA_PLASMA_CELL
rs116911263	T	C	-0.281	0.2307	0.2232	1e+05	Multiple myeloma and malignant plasma cell neoplasms || id:finn-b-CD2_MULTIPLE_MYELOMA_PLASMA_CELL	0.01656	finn-b-CD2_MULTIPLE_MYELOMA_PLASMA_CELL
rs7177289	T	C	-0.037	0.06	0.537	1e+05	Multiple myeloma and malignant plasma cell neoplasms || id:finn-b-CD2_MULTIPLE_MYELOMA_PLASMA_CELL	0.3874	finn-b-CD2_MULTIPLE_MYELOMA_PLASMA_CELL
rs6496787	G	T	0.0131	0.0599	0.8267	1e+05	Multiple myeloma and malignant plasma cell neoplasms || id:finn-b-CD2_MULTIPLE_MYELOMA_PLASMA_CELL	0.6001	finn-b-CD2_MULTIPLE_MYELOMA_PLASMA_CELL
rs41488845	A	G	-0.2169	0.3187	0.4962	1e+05	Multiple myeloma and malignant plasma cell neoplasms || id:finn-b-CD2_MULTIPLE_MYELOMA_PLASMA_CELL	0.009033	finn-b-CD2_MULTIPLE_MYELOMA_PLASMA_CELL
rs16986523	A	G	0.0578	0.1982	0.7704	1e+05	Multiple myeloma and malignant plasma cell neoplasms || id:finn-b-CD2_MULTIPLE_MYELOMA_PLASMA_CELL	0.02223	finn-b-CD2_MULTIPLE_MYELOMA_PLASMA_CELL
rs4659619	C	T	-0.0362	0.0617	0.5573	1e+05	Multiple myeloma and malignant plasma cell neoplasms || id:finn-b-CD2_MULTIPLE_MYELOMA_PLASMA_CELL	0.3452	finn-b-CD2_MULTIPLE_MYELOMA_PLASMA_CELL
rs12052409	C	A	0.0266	0.1343	0.8432	1e+05	Multiple myeloma and malignant plasma cell neoplasms || id:finn-b-CD2_MULTIPLE_MYELOMA_PLASMA_CELL	0.04979	finn-b-CD2_MULTIPLE_MYELOMA_PLASMA_CELL
rs72723967	A	C	0.074	0.0779	0.3427	1e+05	Multiple myeloma and malignant plasma cell neoplasms || id:finn-b-CD2_MULTIPLE_MYELOMA_PLASMA_CELL	0.1703	finn-b-CD2_MULTIPLE_MYELOMA_PLASMA_CELL
rs11723712	A	G	-0.0773	0.0752	0.3045	1e+05	Multiple myeloma and malignant plasma cell neoplasms || id:finn-b-CD2_MULTIPLE_MYELOMA_PLASMA_CELL	0.8137	finn-b-CD2_MULTIPLE_MYELOMA_PLASMA_CELL
rs62330208	C	G	-0.0338	0.0695	0.6264	1e+05	Multiple myeloma and malignant plasma cell neoplasms || id:finn-b-CD2_MULTIPLE_MYELOMA_PLASMA_CELL	0.2423	finn-b-CD2_MULTIPLE_MYELOMA_PLASMA_CELL
rs117495065	G	C	0.0688	0.2134	0.7472	1e+05	Multiple myeloma and malignant plasma cell neoplasms || id:finn-b-CD2_MULTIPLE_MYELOMA_PLASMA_CELL	0.01994	finn-b-CD2_MULTIPLE_MYELOMA_PLASMA_CELL
rs2214660	A	G	0.0673	0.0762	0.377	1e+05	Multiple myeloma and malignant plasma cell neoplasms || id:finn-b-CD2_MULTIPLE_MYELOMA_PLASMA_CELL	0.1818	finn-b-CD2_MULTIPLE_MYELOMA_PLASMA_CELL
rs113076792	A	G	0.0631	0.2254	0.7795	1e+05	Multiple myeloma and malignant plasma cell neoplasms || id:finn-b-CD2_MULTIPLE_MYELOMA_PLASMA_CELL	0.01724	finn-b-CD2_MULTIPLE_MYELOMA_PLASMA_CELL
rs2126263	A	G	0.032	0.0868	0.7121	1e+05	Multiple myeloma and malignant plasma cell neoplasms || id:finn-b-CD2_MULTIPLE_MYELOMA_PLASMA_CELL	0.8539	finn-b-CD2_MULTIPLE_MYELOMA_PLASMA_CELL
rs174601	T	C	0.064	0.0593	0.2805	1e+05	Multiple myeloma and malignant plasma cell neoplasms || id:finn-b-CD2_MULTIPLE_MYELOMA_PLASMA_CELL	0.4265	finn-b-CD2_MULTIPLE_MYELOMA_PLASMA_CELL
rs10890773	A	G	0.0448	0.0845	0.596499	1e+05	Multiple myeloma and malignant plasma cell neoplasms || id:finn-b-CD2_MULTIPLE_MYELOMA_PLASMA_CELL	0.862	finn-b-CD2_MULTIPLE_MYELOMA_PLASMA_CELL
rs76413658	C	G	-0.0677	0.0875	0.4389	1e+05	Multiple myeloma and malignant plasma cell neoplasms || id:finn-b-CD2_MULTIPLE_MYELOMA_PLASMA_CELL	0.1322	finn-b-CD2_MULTIPLE_MYELOMA_PLASMA_CELL
rs183130	T	C	0.0153	0.0654	0.8147	1e+05	Multiple myeloma and malignant plasma cell neoplasms || id:finn-b-CD2_MULTIPLE_MYELOMA_PLASMA_CELL	0.2796	finn-b-CD2_MULTIPLE_MYELOMA_PLASMA_CELL
rs117528775	C	T	-0.1697	0.3974	0.669501	1e+05	Multiple myeloma and malignant plasma cell neoplasms || id:finn-b-CD2_MULTIPLE_MYELOMA_PLASMA_CELL	0.005613	finn-b-CD2_MULTIPLE_MYELOMA_PLASMA_CELL
rs10853781	G	A	-0.0375	0.0588	0.5235	1e+05	Multiple myeloma and malignant plasma cell neoplasms || id:finn-b-CD2_MULTIPLE_MYELOMA_PLASMA_CELL	0.4893	finn-b-CD2_MULTIPLE_MYELOMA_PLASMA_CELL
rs662846	A	C	-0.0878	0.2161	0.6844	1e+05	Multiple myeloma and malignant plasma cell neoplasms || id:finn-b-CD2_MULTIPLE_MYELOMA_PLASMA_CELL	0.0188	finn-b-CD2_MULTIPLE_MYELOMA_PLASMA_CELL
rs28807772	G	A	0.0013	0.0728	0.9854	1e+05	Multiple myeloma and malignant plasma cell neoplasms || id:finn-b-CD2_MULTIPLE_MYELOMA_PLASMA_CELL	0.2003	finn-b-CD2_MULTIPLE_MYELOMA_PLASMA_CELL
rs1109771	G	A	-0.009	0.0617	0.8845	1e+05	Multiple myeloma and malignant plasma cell neoplasms || id:finn-b-CD2_MULTIPLE_MYELOMA_PLASMA_CELL	0.4886	finn-b-CD2_MULTIPLE_MYELOMA_PLASMA_CELL
rs4538911	C	G	-0.0972	0.0634	0.1253	1e+05	Multiple myeloma and malignant plasma cell neoplasms || id:finn-b-CD2_MULTIPLE_MYELOMA_PLASMA_CELL	0.6913	finn-b-CD2_MULTIPLE_MYELOMA_PLASMA_CELL
rs116997061	T	C	0.0608	0.1244	0.624701	1e+05	Multiple myeloma and malignant plasma cell neoplasms || id:finn-b-CD2_MULTIPLE_MYELOMA_PLASMA_CELL	0.06095	finn-b-CD2_MULTIPLE_MYELOMA_PLASMA_CELL
rs77027238	A	G	0.0364	0.1312	0.7813	1e+05	Multiple myeloma and malignant plasma cell neoplasms || id:finn-b-CD2_MULTIPLE_MYELOMA_PLASMA_CELL	0.05261	finn-b-CD2_MULTIPLE_MYELOMA_PLASMA_CELL
rs9436222	G	C	0.0371	0.0664	0.5762	1e+05	Multiple myeloma and malignant plasma cell neoplasms || id:finn-b-CD2_MULTIPLE_MYELOMA_PLASMA_CELL	0.2638	finn-b-CD2_MULTIPLE_MYELOMA_PLASMA_CELL
rs13402814	T	A	-0.0213	0.1244	0.8642	1e+05	Multiple myeloma and malignant plasma cell neoplasms || id:finn-b-CD2_MULTIPLE_MYELOMA_PLASMA_CELL	0.05826	finn-b-CD2_MULTIPLE_MYELOMA_PLASMA_CELL
rs2629180	A	G	-0.3279	0.4631	0.4789	1e+05	Multiple myeloma and malignant plasma cell neoplasms || id:finn-b-CD2_MULTIPLE_MYELOMA_PLASMA_CELL	0.00446	finn-b-CD2_MULTIPLE_MYELOMA_PLASMA_CELL
rs11722429	A	G	0.0741	0.0978	0.4488	1e+05	Multiple myeloma and malignant plasma cell neoplasms || id:finn-b-CD2_MULTIPLE_MYELOMA_PLASMA_CELL	0.1025	finn-b-CD2_MULTIPLE_MYELOMA_PLASMA_CELL
rs13150924	A	G	0.0398	0.0891	0.655101	1e+05	Multiple myeloma and malignant plasma cell neoplasms || id:finn-b-CD2_MULTIPLE_MYELOMA_PLASMA_CELL	0.1239	finn-b-CD2_MULTIPLE_MYELOMA_PLASMA_CELL
rs112569946	A	G	-0.2608	0.6272	0.677599	1e+05	Multiple myeloma and malignant plasma cell neoplasms || id:finn-b-CD2_MULTIPLE_MYELOMA_PLASMA_CELL	0.00216	finn-b-CD2_MULTIPLE_MYELOMA_PLASMA_CELL
rs10787711	A	G	0.0041	0.0613	0.9472	1e+05	Multiple myeloma and malignant plasma cell neoplasms || id:finn-b-CD2_MULTIPLE_MYELOMA_PLASMA_CELL	0.6399	finn-b-CD2_MULTIPLE_MYELOMA_PLASMA_CELL
rs174574	C	A	-0.0752	0.0593	0.2047	1e+05	Multiple myeloma and malignant plasma cell neoplasms || id:finn-b-CD2_MULTIPLE_MYELOMA_PLASMA_CELL	0.5857	finn-b-CD2_MULTIPLE_MYELOMA_PLASMA_CELL
rs56075928	A	G	-0.1569	0.1762	0.3731	1e+05	Multiple myeloma and malignant plasma cell neoplasms || id:finn-b-CD2_MULTIPLE_MYELOMA_PLASMA_CELL	0.02804	finn-b-CD2_MULTIPLE_MYELOMA_PLASMA_CELL
rs17126647	T	C	0.0878	0.0745	0.2387	1e+05	Multiple myeloma and malignant plasma cell neoplasms || id:finn-b-CD2_MULTIPLE_MYELOMA_PLASMA_CELL	0.1917	finn-b-CD2_MULTIPLE_MYELOMA_PLASMA_CELL
rs143066473	A	G	-0.0886	0.1951	0.649901	1e+05	Multiple myeloma and malignant plasma cell neoplasms || id:finn-b-CD2_MULTIPLE_MYELOMA_PLASMA_CELL	0.02481	finn-b-CD2_MULTIPLE_MYELOMA_PLASMA_CELL
rs1833172	T	C	0.2121	0.1099	0.0536303	1e+05	Multiple myeloma and malignant plasma cell neoplasms || id:finn-b-CD2_MULTIPLE_MYELOMA_PLASMA_CELL	0.07744	finn-b-CD2_MULTIPLE_MYELOMA_PLASMA_CELL
rs62039480	A	G	0.0846	0.0621	0.1732	1e+05	Multiple myeloma and malignant plasma cell neoplasms || id:finn-b-CD2_MULTIPLE_MYELOMA_PLASMA_CELL	0.3313	finn-b-CD2_MULTIPLE_MYELOMA_PLASMA_CELL
rs147507697	G	A	-0.0316	0.1651	0.8483	1e+05	Multiple myeloma and malignant plasma cell neoplasms || id:finn-b-CD2_MULTIPLE_MYELOMA_PLASMA_CELL	0.03271	finn-b-CD2_MULTIPLE_MYELOMA_PLASMA_CELL
rs1474236	C	T	0.0265	0.0769	0.7307	1e+05	Multiple myeloma and malignant plasma cell neoplasms || id:finn-b-CD2_MULTIPLE_MYELOMA_PLASMA_CELL	0.812	finn-b-CD2_MULTIPLE_MYELOMA_PLASMA_CELL
rs79189815	G	A	0.8745	0.3523	0.01305	1e+05	Multiple myeloma and malignant plasma cell neoplasms || id:finn-b-CD2_MULTIPLE_MYELOMA_PLASMA_CELL	0.00751	finn-b-CD2_MULTIPLE_MYELOMA_PLASMA_CELL
rs115079643	C	T	0.2902	0.1774	0.1018	1e+05	Multiple myeloma and malignant plasma cell neoplasms || id:finn-b-CD2_MULTIPLE_MYELOMA_PLASMA_CELL	0.02791	finn-b-CD2_MULTIPLE_MYELOMA_PLASMA_CELL
rs12255873	G	A	0.0281	0.0962	0.7703	1e+05	Multiple myeloma and malignant plasma cell neoplasms || id:finn-b-CD2_MULTIPLE_MYELOMA_PLASMA_CELL	0.8942	finn-b-CD2_MULTIPLE_MYELOMA_PLASMA_CELL
rs174598	A	G	0.088	0.0616	0.1529	1e+05	Multiple myeloma and malignant plasma cell neoplasms || id:finn-b-CD2_MULTIPLE_MYELOMA_PLASMA_CELL	0.3476	finn-b-CD2_MULTIPLE_MYELOMA_PLASMA_CELL
rs192646452	T	A	-0.0051	0.2007	0.9798	1e+05	Multiple myeloma and malignant plasma cell neoplasms || id:finn-b-CD2_MULTIPLE_MYELOMA_PLASMA_CELL	0.02204	finn-b-CD2_MULTIPLE_MYELOMA_PLASMA_CELL
rs138477772	A	G	-0.2492	0.396	0.5291	1e+05	Multiple myeloma and malignant plasma cell neoplasms || id:finn-b-CD2_MULTIPLE_MYELOMA_PLASMA_CELL	0.00555	finn-b-CD2_MULTIPLE_MYELOMA_PLASMA_CELL
rs561601059	C	T	0.1102	0.159	0.4881	1e+05	Multiple myeloma and malignant plasma cell neoplasms || id:finn-b-CD2_MULTIPLE_MYELOMA_PLASMA_CELL	0.0378	finn-b-CD2_MULTIPLE_MYELOMA_PLASMA_CELL
rs111506410	C	T	-0.0199	0.1892	0.9161	1e+05	Multiple myeloma and malignant plasma cell neoplasms || id:finn-b-CD2_MULTIPLE_MYELOMA_PLASMA_CELL	0.02485	finn-b-CD2_MULTIPLE_MYELOMA_PLASMA_CELL
rs2268493	C	T	0.031	0.0603	0.6077	1e+05	Multiple myeloma and malignant plasma cell neoplasms || id:finn-b-CD2_MULTIPLE_MYELOMA_PLASMA_CELL	0.3882	finn-b-CD2_MULTIPLE_MYELOMA_PLASMA_CELL
rs150608914	A	G	-0.0296	0.1272	0.8158	1e+05	Multiple myeloma and malignant plasma cell neoplasms || id:finn-b-CD2_MULTIPLE_MYELOMA_PLASMA_CELL	0.05721	finn-b-CD2_MULTIPLE_MYELOMA_PLASMA_CELL
rs73728261	T	C	0.005	0.0907	0.9559	1e+05	Multiple myeloma and malignant plasma cell neoplasms || id:finn-b-CD2_MULTIPLE_MYELOMA_PLASMA_CELL	0.1182	finn-b-CD2_MULTIPLE_MYELOMA_PLASMA_CELL
rs1409892	A	G	0.0256	0.0586	0.6623	1e+05	Multiple myeloma and malignant plasma cell neoplasms || id:finn-b-CD2_MULTIPLE_MYELOMA_PLASMA_CELL	0.4571	finn-b-CD2_MULTIPLE_MYELOMA_PLASMA_CELL
rs12707188	T	C	-0.0882	0.0596	0.1388	1e+05	Multiple myeloma and malignant plasma cell neoplasms || id:finn-b-CD2_MULTIPLE_MYELOMA_PLASMA_CELL	0.4121	finn-b-CD2_MULTIPLE_MYELOMA_PLASMA_CELL
rs10995430	T	C	0.0114	0.0612	0.8521	1e+05	Multiple myeloma and malignant plasma cell neoplasms || id:finn-b-CD2_MULTIPLE_MYELOMA_PLASMA_CELL	0.6522	finn-b-CD2_MULTIPLE_MYELOMA_PLASMA_CELL
rs17715191	G	A	0.0256	0.0777	0.742099	1e+05	Multiple myeloma and malignant plasma cell neoplasms || id:finn-b-CD2_MULTIPLE_MYELOMA_PLASMA_CELL	0.1829	finn-b-CD2_MULTIPLE_MYELOMA_PLASMA_CELL
rs174594	A	C	-0.0703	0.0593	0.2356	1e+05	Multiple myeloma and malignant plasma cell neoplasms || id:finn-b-CD2_MULTIPLE_MYELOMA_PLASMA_CELL	0.575	finn-b-CD2_MULTIPLE_MYELOMA_PLASMA_CELL
rs6007233	T	C	0.0053	0.0629	0.9333	1e+05	Multiple myeloma and malignant plasma cell neoplasms || id:finn-b-CD2_MULTIPLE_MYELOMA_PLASMA_CELL	0.6764	finn-b-CD2_MULTIPLE_MYELOMA_PLASMA_CELL
rs1168041	C	T	-0.013	0.0661	0.8444	1e+05	Multiple myeloma and malignant plasma cell neoplasms || id:finn-b-CD2_MULTIPLE_MYELOMA_PLASMA_CELL	0.7322	finn-b-CD2_MULTIPLE_MYELOMA_PLASMA_CELL
rs17268633	G	A	0.2641	0.1915	0.1679	1e+05	Multiple myeloma and malignant plasma cell neoplasms || id:finn-b-CD2_MULTIPLE_MYELOMA_PLASMA_CELL	0.02377	finn-b-CD2_MULTIPLE_MYELOMA_PLASMA_CELL
rs78230994	A	G	-0.2488	0.3713	0.5027	1e+05	Multiple myeloma and malignant plasma cell neoplasms || id:finn-b-CD2_MULTIPLE_MYELOMA_PLASMA_CELL	0.006399	finn-b-CD2_MULTIPLE_MYELOMA_PLASMA_CELL
rs142392117	C	T	-0.4454	0.2131	0.0365797	1e+05	Multiple myeloma and malignant plasma cell neoplasms || id:finn-b-CD2_MULTIPLE_MYELOMA_PLASMA_CELL	0.01958	finn-b-CD2_MULTIPLE_MYELOMA_PLASMA_CELL
rs34516410	T	G	-0.0714	0.0839	0.395	1e+05	Multiple myeloma and malignant plasma cell neoplasms || id:finn-b-CD2_MULTIPLE_MYELOMA_PLASMA_CELL	0.142	finn-b-CD2_MULTIPLE_MYELOMA_PLASMA_CELL
rs12700446	T	C	0.0164	0.2154	0.9393	1e+05	Multiple myeloma and malignant plasma cell neoplasms || id:finn-b-CD2_MULTIPLE_MYELOMA_PLASMA_CELL	0.01863	finn-b-CD2_MULTIPLE_MYELOMA_PLASMA_CELL
rs148069564	A	T	0.6357	0.4848	0.1898	1e+05	Multiple myeloma and malignant plasma cell neoplasms || id:finn-b-CD2_MULTIPLE_MYELOMA_PLASMA_CELL	0.003565	finn-b-CD2_MULTIPLE_MYELOMA_PLASMA_CELL
rs72800299	A	T	0.1101	0.0659	0.0949096	1e+05	Multiple myeloma and malignant plasma cell neoplasms || id:finn-b-CD2_MULTIPLE_MYELOMA_PLASMA_CELL	0.2718	finn-b-CD2_MULTIPLE_MYELOMA_PLASMA_CELL
rs174592	G	A	0.0707	0.0593	0.2331	1e+05	Multiple myeloma and malignant plasma cell neoplasms || id:finn-b-CD2_MULTIPLE_MYELOMA_PLASMA_CELL	0.425	finn-b-CD2_MULTIPLE_MYELOMA_PLASMA_CELL
rs2317091	A	T	-0.2043	0.1412	0.148	1e+05	Multiple myeloma and malignant plasma cell neoplasms || id:finn-b-CD2_MULTIPLE_MYELOMA_PLASMA_CELL	0.04452	finn-b-CD2_MULTIPLE_MYELOMA_PLASMA_CELL
rs1815763	A	G	0.2307	0.2561	0.3676	1e+05	Multiple myeloma and malignant plasma cell neoplasms || id:finn-b-CD2_MULTIPLE_MYELOMA_PLASMA_CELL	0.01348	finn-b-CD2_MULTIPLE_MYELOMA_PLASMA_CELL
rs10160784	C	T	-0.0065	0.0694	0.9255	1e+05	Multiple myeloma and malignant plasma cell neoplasms || id:finn-b-CD2_MULTIPLE_MYELOMA_PLASMA_CELL	0.2294	finn-b-CD2_MULTIPLE_MYELOMA_PLASMA_CELL
rs79718024	G	A	0.0914	0.0816	0.2626	1e+05	Multiple myeloma and malignant plasma cell neoplasms || id:finn-b-CD2_MULTIPLE_MYELOMA_PLASMA_CELL	0.1563	finn-b-CD2_MULTIPLE_MYELOMA_PLASMA_CELL
rs17126640	A	G	0.0871	0.0745	0.2425	1e+05	Multiple myeloma and malignant plasma cell neoplasms || id:finn-b-CD2_MULTIPLE_MYELOMA_PLASMA_CELL	0.1917	finn-b-CD2_MULTIPLE_MYELOMA_PLASMA_CELL
rs113550786	G	A	0.1244	0.2529	0.622801	1e+05	Multiple myeloma and malignant plasma cell neoplasms || id:finn-b-CD2_MULTIPLE_MYELOMA_PLASMA_CELL	0.0133	finn-b-CD2_MULTIPLE_MYELOMA_PLASMA_CELL
rs76711488	A	G	0.2016	0.1886	0.2851	1e+05	Multiple myeloma and malignant plasma cell neoplasms || id:finn-b-CD2_MULTIPLE_MYELOMA_PLASMA_CELL	0.02476	finn-b-CD2_MULTIPLE_MYELOMA_PLASMA_CELL
rs62081852	T	C	-0.2075	0.2154	0.3354	1e+05	Multiple myeloma and malignant plasma cell neoplasms || id:finn-b-CD2_MULTIPLE_MYELOMA_PLASMA_CELL	0.01969	finn-b-CD2_MULTIPLE_MYELOMA_PLASMA_CELL
rs150057262	G	C	0.1017	0.1379	0.4607	1e+05	Multiple myeloma and malignant plasma cell neoplasms || id:finn-b-CD2_MULTIPLE_MYELOMA_PLASMA_CELL	0.04991	finn-b-CD2_MULTIPLE_MYELOMA_PLASMA_CELL
rs141883259	G	A	0.4513	0.2943	0.1252	1e+05	Multiple myeloma and malignant plasma cell neoplasms || id:finn-b-CD2_MULTIPLE_MYELOMA_PLASMA_CELL	0.01021	finn-b-CD2_MULTIPLE_MYELOMA_PLASMA_CELL
rs10102672	G	C	-0.0797	0.0652	0.2219	1e+05	Multiple myeloma and malignant plasma cell neoplasms || id:finn-b-CD2_MULTIPLE_MYELOMA_PLASMA_CELL	0.2793	finn-b-CD2_MULTIPLE_MYELOMA_PLASMA_CELL
rs1410901	T	C	0.1079	0.0598	0.0714398	1e+05	Multiple myeloma and malignant plasma cell neoplasms || id:finn-b-CD2_MULTIPLE_MYELOMA_PLASMA_CELL	0.4931	finn-b-CD2_MULTIPLE_MYELOMA_PLASMA_CELL
rs968567	T	C	0.2008	0.0937	0.03211	1e+05	Multiple myeloma and malignant plasma cell neoplasms || id:finn-b-CD2_MULTIPLE_MYELOMA_PLASMA_CELL	0.1088	finn-b-CD2_MULTIPLE_MYELOMA_PLASMA_CELL
rs138705401	T	C	-0.028	0.1375	0.8386	1e+05	Multiple myeloma and malignant plasma cell neoplasms || id:finn-b-CD2_MULTIPLE_MYELOMA_PLASMA_CELL	0.04703	finn-b-CD2_MULTIPLE_MYELOMA_PLASMA_CELL
rs7173306	C	T	0.1767	0.0626	0.00476201	1e+05	Multiple myeloma and malignant plasma cell neoplasms || id:finn-b-CD2_MULTIPLE_MYELOMA_PLASMA_CELL	0.6724	finn-b-CD2_MULTIPLE_MYELOMA_PLASMA_CELL
rs6498540	G	A	0.0809	0.0622	0.1934	1e+05	Multiple myeloma and malignant plasma cell neoplasms || id:finn-b-CD2_MULTIPLE_MYELOMA_PLASMA_CELL	0.3354	finn-b-CD2_MULTIPLE_MYELOMA_PLASMA_CELL
rs116643980	T	G	0.1794	0.1319	0.1736	1e+05	Multiple myeloma and malignant plasma cell neoplasms || id:finn-b-CD2_MULTIPLE_MYELOMA_PLASMA_CELL	0.05389	finn-b-CD2_MULTIPLE_MYELOMA_PLASMA_CELL
rs116438525	T	C	0.1874	0.3466	0.5886	1e+05	Multiple myeloma and malignant plasma cell neoplasms || id:finn-b-CD2_MULTIPLE_MYELOMA_PLASMA_CELL	0.007559	finn-b-CD2_MULTIPLE_MYELOMA_PLASMA_CELL
rs1251003	A	T	-0.113	0.1062	0.2872	1e+05	Multiple myeloma and malignant plasma cell neoplasms || id:finn-b-CD2_MULTIPLE_MYELOMA_PLASMA_CELL	0.08855	finn-b-CD2_MULTIPLE_MYELOMA_PLASMA_CELL
rs4756323	T	C	0.0304	0.0589	0.606001	1e+05	Multiple myeloma and malignant plasma cell neoplasms || id:finn-b-CD2_MULTIPLE_MYELOMA_PLASMA_CELL	0.4546	finn-b-CD2_MULTIPLE_MYELOMA_PLASMA_CELL
rs2943813	C	T	-0.1071	0.0724	0.1391	1e+05	Multiple myeloma and malignant plasma cell neoplasms || id:finn-b-CD2_MULTIPLE_MYELOMA_PLASMA_CELL	0.7911	finn-b-CD2_MULTIPLE_MYELOMA_PLASMA_CELL
rs174533	A	G	0.0839	0.0593	0.1573	1e+05	Multiple myeloma and malignant plasma cell neoplasms || id:finn-b-CD2_MULTIPLE_MYELOMA_PLASMA_CELL	0.4149	finn-b-CD2_MULTIPLE_MYELOMA_PLASMA_CELL
rs74754540	A	G	0.0026	0.1348	0.9848	1e+05	Multiple myeloma and malignant plasma cell neoplasms || id:finn-b-CD2_MULTIPLE_MYELOMA_PLASMA_CELL	0.05071	finn-b-CD2_MULTIPLE_MYELOMA_PLASMA_CELL
rs3018617	G	A	0.0073	0.0645	0.9102	1e+05	Multiple myeloma and malignant plasma cell neoplasms || id:finn-b-CD2_MULTIPLE_MYELOMA_PLASMA_CELL	0.3107	finn-b-CD2_MULTIPLE_MYELOMA_PLASMA_CELL
rs499974	A	C	-0.0052	0.0694	0.9406	1e+05	Multiple myeloma and malignant plasma cell neoplasms || id:finn-b-CD2_MULTIPLE_MYELOMA_PLASMA_CELL	0.2293	finn-b-CD2_MULTIPLE_MYELOMA_PLASMA_CELL
rs72709529	A	C	-0.0539	0.1963	0.783599	1e+05	Multiple myeloma and malignant plasma cell neoplasms || id:finn-b-CD2_MULTIPLE_MYELOMA_PLASMA_CELL	0.02241	finn-b-CD2_MULTIPLE_MYELOMA_PLASMA_CELL
rs147549994	T	G	0.0872	0.1633	0.5933	1e+05	Multiple myeloma and malignant plasma cell neoplasms || id:finn-b-CD2_MULTIPLE_MYELOMA_PLASMA_CELL	0.03433	finn-b-CD2_MULTIPLE_MYELOMA_PLASMA_CELL
rs141391095	G	A	0.0728	0.1847	0.6936	1e+05	Multiple myeloma and malignant plasma cell neoplasms || id:finn-b-CD2_MULTIPLE_MYELOMA_PLASMA_CELL	0.02551	finn-b-CD2_MULTIPLE_MYELOMA_PLASMA_CELL
rs34822092	A	T	-0.0348	0.1845	0.8502	1e+05	Multiple myeloma and malignant plasma cell neoplasms || id:finn-b-CD2_MULTIPLE_MYELOMA_PLASMA_CELL	0.02583	finn-b-CD2_MULTIPLE_MYELOMA_PLASMA_CELL
rs59839417	A	G	0.0752	0.0723	0.2982	1e+05	Multiple myeloma and malignant plasma cell neoplasms || id:finn-b-CD2_MULTIPLE_MYELOMA_PLASMA_CELL	0.21	finn-b-CD2_MULTIPLE_MYELOMA_PLASMA_CELL
rs113917790	T	C	0.136	0.2819	0.6297	1e+05	Multiple myeloma and malignant plasma cell neoplasms || id:finn-b-CD2_MULTIPLE_MYELOMA_PLASMA_CELL	0.01134	finn-b-CD2_MULTIPLE_MYELOMA_PLASMA_CELL
rs7780677	A	C	0.0058	0.0596	0.9225	1e+05	Multiple myeloma and malignant plasma cell neoplasms || id:finn-b-CD2_MULTIPLE_MYELOMA_PLASMA_CELL	0.4106	finn-b-CD2_MULTIPLE_MYELOMA_PLASMA_CELL
rs102274	C	T	0.0888	0.0594	0.1348	1e+05	Multiple myeloma and malignant plasma cell neoplasms || id:finn-b-CD2_MULTIPLE_MYELOMA_PLASMA_CELL	0.4156	finn-b-CD2_MULTIPLE_MYELOMA_PLASMA_CELL
rs28569162	G	A	0.0767	0.0874	0.3802	1e+05	Multiple myeloma and malignant plasma cell neoplasms || id:finn-b-CD2_MULTIPLE_MYELOMA_PLASMA_CELL	0.127	finn-b-CD2_MULTIPLE_MYELOMA_PLASMA_CELL
rs2041149	G	A	0.055	0.0587	0.3483	1e+05	Multiple myeloma and malignant plasma cell neoplasms || id:finn-b-CD2_MULTIPLE_MYELOMA_PLASMA_CELL	0.466	finn-b-CD2_MULTIPLE_MYELOMA_PLASMA_CELL
rs6713301	T	C	0.0539	0.2709	0.8422	1e+05	Multiple myeloma and malignant plasma cell neoplasms || id:finn-b-CD2_MULTIPLE_MYELOMA_PLASMA_CELL	0.01141	finn-b-CD2_MULTIPLE_MYELOMA_PLASMA_CELL
rs61008604	T	G	-0.1374	0.0681	0.04348	1e+05	Multiple myeloma and malignant plasma cell neoplasms || id:finn-b-CD2_MULTIPLE_MYELOMA_PLASMA_CELL	0.2481	finn-b-CD2_MULTIPLE_MYELOMA_PLASMA_CELL
rs4856561	A	C	-0.0267	0.1354	0.8436	1e+05	Multiple myeloma and malignant plasma cell neoplasms || id:finn-b-CD2_MULTIPLE_MYELOMA_PLASMA_CELL	0.04871	finn-b-CD2_MULTIPLE_MYELOMA_PLASMA_CELL
rs4686798	T	C	-0.0492	0.0609	0.4191	1e+05	Multiple myeloma and malignant plasma cell neoplasms || id:finn-b-CD2_MULTIPLE_MYELOMA_PLASMA_CELL	0.3619	finn-b-CD2_MULTIPLE_MYELOMA_PLASMA_CELL
rs4693564	C	A	-0.0402	0.0773	0.6032	1e+05	Multiple myeloma and malignant plasma cell neoplasms || id:finn-b-CD2_MULTIPLE_MYELOMA_PLASMA_CELL	0.8229	finn-b-CD2_MULTIPLE_MYELOMA_PLASMA_CELL
rs115448758	C	T	-0.2189	0.1383	0.1135	1e+05	Multiple myeloma and malignant plasma cell neoplasms || id:finn-b-CD2_MULTIPLE_MYELOMA_PLASMA_CELL	0.04857	finn-b-CD2_MULTIPLE_MYELOMA_PLASMA_CELL
rs35040911	T	C	0.1416	0.0786	0.0715995	1e+05	Multiple myeloma and malignant plasma cell neoplasms || id:finn-b-CD2_MULTIPLE_MYELOMA_PLASMA_CELL	0.165	finn-b-CD2_MULTIPLE_MYELOMA_PLASMA_CELL
rs1393144	A	C	0.0152	0.0774	0.8444	1e+05	Multiple myeloma and malignant plasma cell neoplasms || id:finn-b-CD2_MULTIPLE_MYELOMA_PLASMA_CELL	0.1747	finn-b-CD2_MULTIPLE_MYELOMA_PLASMA_CELL
rs12528390	A	G	0.1159	0.1208	0.3374	1e+05	Multiple myeloma and malignant plasma cell neoplasms || id:finn-b-CD2_MULTIPLE_MYELOMA_PLASMA_CELL	0.06299	finn-b-CD2_MULTIPLE_MYELOMA_PLASMA_CELL
rs2730612	G	T	-0.0246	0.0597	0.68	1e+05	Multiple myeloma and malignant plasma cell neoplasms || id:finn-b-CD2_MULTIPLE_MYELOMA_PLASMA_CELL	0.5949	finn-b-CD2_MULTIPLE_MYELOMA_PLASMA_CELL
rs7007401	C	T	-0.0063	0.0654	0.9228	1e+05	Multiple myeloma and malignant plasma cell neoplasms || id:finn-b-CD2_MULTIPLE_MYELOMA_PLASMA_CELL	0.2765	finn-b-CD2_MULTIPLE_MYELOMA_PLASMA_CELL
rs140028072	T	C	-0.236	0.1536	0.1244	1e+05	Multiple myeloma and malignant plasma cell neoplasms || id:finn-b-CD2_MULTIPLE_MYELOMA_PLASMA_CELL	0.03792	finn-b-CD2_MULTIPLE_MYELOMA_PLASMA_CELL
rs1360225	C	T	-0.0257	0.0722	0.7219	1e+05	Multiple myeloma and malignant plasma cell neoplasms || id:finn-b-CD2_MULTIPLE_MYELOMA_PLASMA_CELL	0.2081	finn-b-CD2_MULTIPLE_MYELOMA_PLASMA_CELL
rs3741252	T	C	-0.1015	0.0886	0.252	1e+05	Multiple myeloma and malignant plasma cell neoplasms || id:finn-b-CD2_MULTIPLE_MYELOMA_PLASMA_CELL	0.1296	finn-b-CD2_MULTIPLE_MYELOMA_PLASMA_CELL
rs174551	C	T	0.0775	0.0595	0.1924	1e+05	Multiple myeloma and malignant plasma cell neoplasms || id:finn-b-CD2_MULTIPLE_MYELOMA_PLASMA_CELL	0.4114	finn-b-CD2_MULTIPLE_MYELOMA_PLASMA_CELL
rs192523409	C	T	-0.1574	0.1931	0.415	1e+05	Multiple myeloma and malignant plasma cell neoplasms || id:finn-b-CD2_MULTIPLE_MYELOMA_PLASMA_CELL	0.02371	finn-b-CD2_MULTIPLE_MYELOMA_PLASMA_CELL
rs77730345	A	G	-0.1259	0.1592	0.4292	1e+05	Multiple myeloma and malignant plasma cell neoplasms || id:finn-b-CD2_MULTIPLE_MYELOMA_PLASMA_CELL	0.03606	finn-b-CD2_MULTIPLE_MYELOMA_PLASMA_CELL
rs147057045	T	C	0.0195	0.2362	0.9343	1e+05	Multiple myeloma and malignant plasma cell neoplasms || id:finn-b-CD2_MULTIPLE_MYELOMA_PLASMA_CELL	0.01648	finn-b-CD2_MULTIPLE_MYELOMA_PLASMA_CELL
rs62142428	A	C	0.2667	0.1746	0.1265	1e+05	Multiple myeloma and malignant plasma cell neoplasms || id:finn-b-CD2_MULTIPLE_MYELOMA_PLASMA_CELL	0.03122	finn-b-CD2_MULTIPLE_MYELOMA_PLASMA_CELL
rs2613167	T	G	-0.075	0.0607	0.2163	1e+05	Multiple myeloma and malignant plasma cell neoplasms || id:finn-b-CD2_MULTIPLE_MYELOMA_PLASMA_CELL	0.3849	finn-b-CD2_MULTIPLE_MYELOMA_PLASMA_CELL
rs9918362	C	T	0.1087	0.0587	0.0639602	1e+05	Multiple myeloma and malignant plasma cell neoplasms || id:finn-b-CD2_MULTIPLE_MYELOMA_PLASMA_CELL	0.4682	finn-b-CD2_MULTIPLE_MYELOMA_PLASMA_CELL
rs3096698	C	T	-0.0058	0.0662	0.9297	1e+05	Multiple myeloma and malignant plasma cell neoplasms || id:finn-b-CD2_MULTIPLE_MYELOMA_PLASMA_CELL	0.6199	finn-b-CD2_MULTIPLE_MYELOMA_PLASMA_CELL
rs73019765	C	T	-0.149	0.083	0.0727194	1e+05	Multiple myeloma and malignant plasma cell neoplasms || id:finn-b-CD2_MULTIPLE_MYELOMA_PLASMA_CELL	0.145	finn-b-CD2_MULTIPLE_MYELOMA_PLASMA_CELL
rs7805803	A	G	-0.0139	0.0599	0.817	1e+05	Multiple myeloma and malignant plasma cell neoplasms || id:finn-b-CD2_MULTIPLE_MYELOMA_PLASMA_CELL	0.3943	finn-b-CD2_MULTIPLE_MYELOMA_PLASMA_CELL
rs80197029	T	G	0.2518	0.2796	0.3678	1e+05	Multiple myeloma and malignant plasma cell neoplasms || id:finn-b-CD2_MULTIPLE_MYELOMA_PLASMA_CELL	0.01159	finn-b-CD2_MULTIPLE_MYELOMA_PLASMA_CELL
rs1800574	T	C	-0.2763	0.1436	0.0544102	1e+05	Multiple myeloma and malignant plasma cell neoplasms || id:finn-b-CD2_MULTIPLE_MYELOMA_PLASMA_CELL	0.04324	finn-b-CD2_MULTIPLE_MYELOMA_PLASMA_CELL
rs61653779	C	T	0.0112	0.2284	0.961	1e+05	Multiple myeloma and malignant plasma cell neoplasms || id:finn-b-CD2_MULTIPLE_MYELOMA_PLASMA_CELL	0.01628	finn-b-CD2_MULTIPLE_MYELOMA_PLASMA_CELL
rs147797702	C	T	0.0844	0.294	0.7741	1e+05	Multiple myeloma and malignant plasma cell neoplasms || id:finn-b-CD2_MULTIPLE_MYELOMA_PLASMA_CELL	0.0102	finn-b-CD2_MULTIPLE_MYELOMA_PLASMA_CELL
rs146509239	C	G	0.1862	0.2342	0.4266	1e+05	Multiple myeloma and malignant plasma cell neoplasms || id:finn-b-CD2_MULTIPLE_MYELOMA_PLASMA_CELL	0.01576	finn-b-CD2_MULTIPLE_MYELOMA_PLASMA_CELL
rs62229686	T	C	-0.115	0.1472	0.4345	1e+05	Multiple myeloma and malignant plasma cell neoplasms || id:finn-b-CD2_MULTIPLE_MYELOMA_PLASMA_CELL	0.04161	finn-b-CD2_MULTIPLE_MYELOMA_PLASMA_CELL
rs57634784	T	C	-0.0352	0.0623	0.572	1e+05	Multiple myeloma and malignant plasma cell neoplasms || id:finn-b-CD2_MULTIPLE_MYELOMA_PLASMA_CELL	0.3238	finn-b-CD2_MULTIPLE_MYELOMA_PLASMA_CELL
rs3775850	A	G	0.0154	0.0709	0.8277	1e+05	Multiple myeloma and malignant plasma cell neoplasms || id:finn-b-CD2_MULTIPLE_MYELOMA_PLASMA_CELL	0.2167	finn-b-CD2_MULTIPLE_MYELOMA_PLASMA_CELL
rs77304558	C	T	-0.7774	0.5249	0.1386	1e+05	Multiple myeloma and malignant plasma cell neoplasms || id:finn-b-CD2_MULTIPLE_MYELOMA_PLASMA_CELL	0.003069	finn-b-CD2_MULTIPLE_MYELOMA_PLASMA_CELL
rs10498720	C	A	-0.1425	0.1779	0.4229	1e+05	Multiple myeloma and malignant plasma cell neoplasms || id:finn-b-CD2_MULTIPLE_MYELOMA_PLASMA_CELL	0.02847	finn-b-CD2_MULTIPLE_MYELOMA_PLASMA_CELL
rs2075083	T	G	0.0304	0.0591	0.6072	1e+05	Multiple myeloma and malignant plasma cell neoplasms || id:finn-b-CD2_MULTIPLE_MYELOMA_PLASMA_CELL	0.5646	finn-b-CD2_MULTIPLE_MYELOMA_PLASMA_CELL
rs117398583	A	G	-0.1701	0.1745	0.3295	1e+05	Multiple myeloma and malignant plasma cell neoplasms || id:finn-b-CD2_MULTIPLE_MYELOMA_PLASMA_CELL	0.03132	finn-b-CD2_MULTIPLE_MYELOMA_PLASMA_CELL
rs61900787	C	T	-0.0062	0.0597	0.9175	1e+05	Multiple myeloma and malignant plasma cell neoplasms || id:finn-b-CD2_MULTIPLE_MYELOMA_PLASMA_CELL	0.4104	finn-b-CD2_MULTIPLE_MYELOMA_PLASMA_CELL
rs174544	A	C	0.0829	0.0601	0.1674	1e+05	Multiple myeloma and malignant plasma cell neoplasms || id:finn-b-CD2_MULTIPLE_MYELOMA_PLASMA_CELL	0.3864	finn-b-CD2_MULTIPLE_MYELOMA_PLASMA_CELL
rs4937784	T	C	0.0154	0.0834	0.8539	1e+05	Multiple myeloma and malignant plasma cell neoplasms || id:finn-b-CD2_MULTIPLE_MYELOMA_PLASMA_CELL	0.1441	finn-b-CD2_MULTIPLE_MYELOMA_PLASMA_CELL
rs79508872	A	C	-0.0599	0.2083	0.773599	1e+05	Multiple myeloma and malignant plasma cell neoplasms || id:finn-b-CD2_MULTIPLE_MYELOMA_PLASMA_CELL	0.01982	finn-b-CD2_MULTIPLE_MYELOMA_PLASMA_CELL
rs2609122	C	G	0.5223	0.2038	0.0103999	1e+05	Multiple myeloma and malignant plasma cell neoplasms || id:finn-b-CD2_MULTIPLE_MYELOMA_PLASMA_CELL	0.02171	finn-b-CD2_MULTIPLE_MYELOMA_PLASMA_CELL
rs1533362	A	C	-0.0085	0.0811	0.9168	1e+05	Multiple myeloma and malignant plasma cell neoplasms || id:finn-b-CD2_MULTIPLE_MYELOMA_PLASMA_CELL	0.1533	finn-b-CD2_MULTIPLE_MYELOMA_PLASMA_CELL
rs76712623	A	G	-0.2396	0.2747	0.3832	1e+05	Multiple myeloma and malignant plasma cell neoplasms || id:finn-b-CD2_MULTIPLE_MYELOMA_PLASMA_CELL	0.01166	finn-b-CD2_MULTIPLE_MYELOMA_PLASMA_CELL
rs174559	A	G	0.1157	0.0629	0.0658294	1e+05	Multiple myeloma and malignant plasma cell neoplasms || id:finn-b-CD2_MULTIPLE_MYELOMA_PLASMA_CELL	0.3157	finn-b-CD2_MULTIPLE_MYELOMA_PLASMA_CELL
rs9934078	C	A	0.0305	0.0649	0.6387	1e+05	Multiple myeloma and malignant plasma cell neoplasms || id:finn-b-CD2_MULTIPLE_MYELOMA_PLASMA_CELL	0.2837	finn-b-CD2_MULTIPLE_MYELOMA_PLASMA_CELL
rs76447935	T	C	-0.2685	0.2027	0.1854	1e+05	Multiple myeloma and malignant plasma cell neoplasms || id:finn-b-CD2_MULTIPLE_MYELOMA_PLASMA_CELL	0.02202	finn-b-CD2_MULTIPLE_MYELOMA_PLASMA_CELL
rs117402498	T	C	-0.1486	0.1484	0.3167	1e+05	Multiple myeloma and malignant plasma cell neoplasms || id:finn-b-CD2_MULTIPLE_MYELOMA_PLASMA_CELL	0.04198	finn-b-CD2_MULTIPLE_MYELOMA_PLASMA_CELL
rs5865	T	C	0.1007	0.0642	0.1165	1e+05	Multiple myeloma and malignant plasma cell neoplasms || id:finn-b-CD2_MULTIPLE_MYELOMA_PLASMA_CELL	0.7071	finn-b-CD2_MULTIPLE_MYELOMA_PLASMA_CELL
rs56316064	G	T	0.0269	0.0653	0.6805	1e+05	Multiple myeloma and malignant plasma cell neoplasms || id:finn-b-CD2_MULTIPLE_MYELOMA_PLASMA_CELL	0.282	finn-b-CD2_MULTIPLE_MYELOMA_PLASMA_CELL
rs145551604	T	C	0.0182	0.1122	0.8712	1e+05	Multiple myeloma and malignant plasma cell neoplasms || id:finn-b-CD2_MULTIPLE_MYELOMA_PLASMA_CELL	0.07479	finn-b-CD2_MULTIPLE_MYELOMA_PLASMA_CELL
rs72834725	T	C	0.1117	0.1438	0.437	1e+05	Multiple myeloma and malignant plasma cell neoplasms || id:finn-b-CD2_MULTIPLE_MYELOMA_PLASMA_CELL	0.04413	finn-b-CD2_MULTIPLE_MYELOMA_PLASMA_CELL
rs11189347	A	G	-0.0765	0.0857	0.3719	1e+05	Multiple myeloma and malignant plasma cell neoplasms || id:finn-b-CD2_MULTIPLE_MYELOMA_PLASMA_CELL	0.1354	finn-b-CD2_MULTIPLE_MYELOMA_PLASMA_CELL
rs139935251	C	T	-0.1137	0.5629	0.8399	1e+05	Multiple myeloma and malignant plasma cell neoplasms || id:finn-b-CD2_MULTIPLE_MYELOMA_PLASMA_CELL	0.002648	finn-b-CD2_MULTIPLE_MYELOMA_PLASMA_CELL
rs8033940	A	G	-0.1363	0.0626	0.02943	1e+05	Multiple myeloma and malignant plasma cell neoplasms || id:finn-b-CD2_MULTIPLE_MYELOMA_PLASMA_CELL	0.3265	finn-b-CD2_MULTIPLE_MYELOMA_PLASMA_CELL
rs56156922	C	T	0.0175	0.0657	0.7904	1e+05	Multiple myeloma and malignant plasma cell neoplasms || id:finn-b-CD2_MULTIPLE_MYELOMA_PLASMA_CELL	0.2797	finn-b-CD2_MULTIPLE_MYELOMA_PLASMA_CELL
rs146934967	T	C	-0.0561	0.2489	0.8217	1e+05	Multiple myeloma and malignant plasma cell neoplasms || id:finn-b-CD2_MULTIPLE_MYELOMA_PLASMA_CELL	0.01429	finn-b-CD2_MULTIPLE_MYELOMA_PLASMA_CELL
rs9839380	G	A	-0.0099	0.0619	0.8725	1e+05	Multiple myeloma and malignant plasma cell neoplasms || id:finn-b-CD2_MULTIPLE_MYELOMA_PLASMA_CELL	0.3348	finn-b-CD2_MULTIPLE_MYELOMA_PLASMA_CELL
rs6876235	C	T	-0.0422	0.0971	0.664	1e+05	Multiple myeloma and malignant plasma cell neoplasms || id:finn-b-CD2_MULTIPLE_MYELOMA_PLASMA_CELL	0.8981	finn-b-CD2_MULTIPLE_MYELOMA_PLASMA_CELL
rs9480322	C	T	-0.0876	0.169	0.6042	1e+05	Multiple myeloma and malignant plasma cell neoplasms || id:finn-b-CD2_MULTIPLE_MYELOMA_PLASMA_CELL	0.03197	finn-b-CD2_MULTIPLE_MYELOMA_PLASMA_CELL
rs7783799	G	T	0.0828	0.0645	0.1992	1e+05	Multiple myeloma and malignant plasma cell neoplasms || id:finn-b-CD2_MULTIPLE_MYELOMA_PLASMA_CELL	0.3074	finn-b-CD2_MULTIPLE_MYELOMA_PLASMA_CELL
rs4122352	A	G	-0.0849	0.0646	0.1883	1e+05	Multiple myeloma and malignant plasma cell neoplasms || id:finn-b-CD2_MULTIPLE_MYELOMA_PLASMA_CELL	0.2878	finn-b-CD2_MULTIPLE_MYELOMA_PLASMA_CELL
rs216958	G	A	-0.1016	0.0603	0.0920407	1e+05	Multiple myeloma and malignant plasma cell neoplasms || id:finn-b-CD2_MULTIPLE_MYELOMA_PLASMA_CELL	0.6218	finn-b-CD2_MULTIPLE_MYELOMA_PLASMA_CELL
rs62104079	G	C	-0.0287	0.0703	0.6834	1e+05	Multiple myeloma and malignant plasma cell neoplasms || id:finn-b-CD2_MULTIPLE_MYELOMA_PLASMA_CELL	0.2288	finn-b-CD2_MULTIPLE_MYELOMA_PLASMA_CELL
rs10737488	C	G	0.0774	0.1092	0.4784	1e+05	Multiple myeloma and malignant plasma cell neoplasms || id:finn-b-CD2_MULTIPLE_MYELOMA_PLASMA_CELL	0.0826	finn-b-CD2_MULTIPLE_MYELOMA_PLASMA_CELL
rs77242729	G	A	-0.07	0.207	0.735201	1e+05	Multiple myeloma and malignant plasma cell neoplasms || id:finn-b-CD2_MULTIPLE_MYELOMA_PLASMA_CELL	0.02113	finn-b-CD2_MULTIPLE_MYELOMA_PLASMA_CELL
rs6545883	G	A	0.0273	0.06	0.6487	1e+05	Multiple myeloma and malignant plasma cell neoplasms || id:finn-b-CD2_MULTIPLE_MYELOMA_PLASMA_CELL	0.6082	finn-b-CD2_MULTIPLE_MYELOMA_PLASMA_CELL
rs56246023	T	G	-0.1195	0.0853	0.1612	1e+05	Multiple myeloma and malignant plasma cell neoplasms || id:finn-b-CD2_MULTIPLE_MYELOMA_PLASMA_CELL	0.1392	finn-b-CD2_MULTIPLE_MYELOMA_PLASMA_CELL
rs56317095	A	G	0.0389	0.1703	0.8191	1e+05	Multiple myeloma and malignant plasma cell neoplasms || id:finn-b-CD2_MULTIPLE_MYELOMA_PLASMA_CELL	0.03161	finn-b-CD2_MULTIPLE_MYELOMA_PLASMA_CELL
rs174535	C	T	0.0833	0.0593	0.1602	1e+05	Multiple myeloma and malignant plasma cell neoplasms || id:finn-b-CD2_MULTIPLE_MYELOMA_PLASMA_CELL	0.4158	finn-b-CD2_MULTIPLE_MYELOMA_PLASMA_CELL
rs695112	T	A	-5e-04	0.0687	0.9946	1e+05	Multiple myeloma and malignant plasma cell neoplasms || id:finn-b-CD2_MULTIPLE_MYELOMA_PLASMA_CELL	0.237	finn-b-CD2_MULTIPLE_MYELOMA_PLASMA_CELL
rs10848122	C	G	-0.0458	0.0702	0.5141	1e+05	Multiple myeloma and malignant plasma cell neoplasms || id:finn-b-CD2_MULTIPLE_MYELOMA_PLASMA_CELL	0.7723	finn-b-CD2_MULTIPLE_MYELOMA_PLASMA_CELL
rs8068175	T	C	0.0509	0.0597	0.3937	1e+05	Multiple myeloma and malignant plasma cell neoplasms || id:finn-b-CD2_MULTIPLE_MYELOMA_PLASMA_CELL	0.4158	finn-b-CD2_MULTIPLE_MYELOMA_PLASMA_CELL
rs11650558	T	C	-0.0887	0.0589	0.1319	1e+05	Multiple myeloma and malignant plasma cell neoplasms || id:finn-b-CD2_MULTIPLE_MYELOMA_PLASMA_CELL	0.5399	finn-b-CD2_MULTIPLE_MYELOMA_PLASMA_CELL
rs11659363	G	T	0.0219	0.0674	0.7456	1e+05	Multiple myeloma and malignant plasma cell neoplasms || id:finn-b-CD2_MULTIPLE_MYELOMA_PLASMA_CELL	0.2523	finn-b-CD2_MULTIPLE_MYELOMA_PLASMA_CELL
rs192436652	T	C	-0.1389	0.1358	0.3064	1e+05	Multiple myeloma and malignant plasma cell neoplasms || id:finn-b-CD2_MULTIPLE_MYELOMA_PLASMA_CELL	0.04842	finn-b-CD2_MULTIPLE_MYELOMA_PLASMA_CELL
rs139070595	A	T	0.1963	0.3765	0.602101	1e+05	Multiple myeloma and malignant plasma cell neoplasms || id:finn-b-CD2_MULTIPLE_MYELOMA_PLASMA_CELL	0.006145	finn-b-CD2_MULTIPLE_MYELOMA_PLASMA_CELL
rs77534789	A	C	-0.2202	0.1545	0.1541	1e+05	Multiple myeloma and malignant plasma cell neoplasms || id:finn-b-CD2_MULTIPLE_MYELOMA_PLASMA_CELL	0.04068	finn-b-CD2_MULTIPLE_MYELOMA_PLASMA_CELL
rs4692808	A	G	0.074	0.0593	0.2116	1e+05	Multiple myeloma and malignant plasma cell neoplasms || id:finn-b-CD2_MULTIPLE_MYELOMA_PLASMA_CELL	0.4283	finn-b-CD2_MULTIPLE_MYELOMA_PLASMA_CELL
rs1106933	G	A	0.0404	0.0856	0.637101	1e+05	Multiple myeloma and malignant plasma cell neoplasms || id:finn-b-CD2_MULTIPLE_MYELOMA_PLASMA_CELL	0.1351	finn-b-CD2_MULTIPLE_MYELOMA_PLASMA_CELL
rs78308012	G	T	0.0483	0.0974	0.619801	1e+05	Multiple myeloma and malignant plasma cell neoplasms || id:finn-b-CD2_MULTIPLE_MYELOMA_PLASMA_CELL	0.1056	finn-b-CD2_MULTIPLE_MYELOMA_PLASMA_CELL
rs143506888	T	A	-0.2953	0.2326	0.2042	1e+05	Multiple myeloma and malignant plasma cell neoplasms || id:finn-b-CD2_MULTIPLE_MYELOMA_PLASMA_CELL	0.01771	finn-b-CD2_MULTIPLE_MYELOMA_PLASMA_CELL
rs7350789	A	G	-0.037	0.06	0.5369	1e+05	Multiple myeloma and malignant plasma cell neoplasms || id:finn-b-CD2_MULTIPLE_MYELOMA_PLASMA_CELL	0.3874	finn-b-CD2_MULTIPLE_MYELOMA_PLASMA_CELL
rs61737926	T	C	0.0643	0.5266	0.9029	1e+05	Multiple myeloma and malignant plasma cell neoplasms || id:finn-b-CD2_MULTIPLE_MYELOMA_PLASMA_CELL	0.003053	finn-b-CD2_MULTIPLE_MYELOMA_PLASMA_CELL
rs141245990	T	C	-0.2024	0.1856	0.2756	1e+05	Multiple myeloma and malignant plasma cell neoplasms || id:finn-b-CD2_MULTIPLE_MYELOMA_PLASMA_CELL	0.0253	finn-b-CD2_MULTIPLE_MYELOMA_PLASMA_CELL
rs2003890	G	A	0.0165	0.0704	0.8143	1e+05	Multiple myeloma and malignant plasma cell neoplasms || id:finn-b-CD2_MULTIPLE_MYELOMA_PLASMA_CELL	0.223	finn-b-CD2_MULTIPLE_MYELOMA_PLASMA_CELL
rs140419225	A	G	0.2299	0.3834	0.5488	1e+05	Multiple myeloma and malignant plasma cell neoplasms || id:finn-b-CD2_MULTIPLE_MYELOMA_PLASMA_CELL	0.005894	finn-b-CD2_MULTIPLE_MYELOMA_PLASMA_CELL
rs1168104	G	A	-0.0417	0.0663	0.5293	1e+05	Multiple myeloma and malignant plasma cell neoplasms || id:finn-b-CD2_MULTIPLE_MYELOMA_PLASMA_CELL	0.7354	finn-b-CD2_MULTIPLE_MYELOMA_PLASMA_CELL
rs72747028	C	T	0.1238	0.1156	0.284	1e+05	Multiple myeloma and malignant plasma cell neoplasms || id:finn-b-CD2_MULTIPLE_MYELOMA_PLASMA_CELL	0.06804	finn-b-CD2_MULTIPLE_MYELOMA_PLASMA_CELL
rs57518551	C	T	0.0999	0.0844	0.2363	1e+05	Multiple myeloma and malignant plasma cell neoplasms || id:finn-b-CD2_MULTIPLE_MYELOMA_PLASMA_CELL	0.1414	finn-b-CD2_MULTIPLE_MYELOMA_PLASMA_CELL
rs192537901	C	T	0.3098	0.1799	0.0849806	1e+05	Multiple myeloma and malignant plasma cell neoplasms || id:finn-b-CD2_MULTIPLE_MYELOMA_PLASMA_CELL	0.02844	finn-b-CD2_MULTIPLE_MYELOMA_PLASMA_CELL
rs7437408	G	A	0.0022	0.0587	0.9705	1e+05	Multiple myeloma and malignant plasma cell neoplasms || id:finn-b-CD2_MULTIPLE_MYELOMA_PLASMA_CELL	0.4819	finn-b-CD2_MULTIPLE_MYELOMA_PLASMA_CELL
rs73058910	C	T	-0.0783	0.1202	0.5147	1e+05	Multiple myeloma and malignant plasma cell neoplasms || id:finn-b-CD2_MULTIPLE_MYELOMA_PLASMA_CELL	0.06686	finn-b-CD2_MULTIPLE_MYELOMA_PLASMA_CELL
rs34489224	G	C	-0.0979	0.0662	0.1392	1e+05	Multiple myeloma and malignant plasma cell neoplasms || id:finn-b-CD2_MULTIPLE_MYELOMA_PLASMA_CELL	0.2721	finn-b-CD2_MULTIPLE_MYELOMA_PLASMA_CELL
rs4840981	G	C	0.1011	0.2716	0.7097	1e+05	Multiple myeloma and malignant plasma cell neoplasms || id:finn-b-CD2_MULTIPLE_MYELOMA_PLASMA_CELL	0.9884	finn-b-CD2_MULTIPLE_MYELOMA_PLASMA_CELL
rs2126260	C	T	0.0038	0.0676	0.9549	1e+05	Multiple myeloma and malignant plasma cell neoplasms || id:finn-b-CD2_MULTIPLE_MYELOMA_PLASMA_CELL	0.7472	finn-b-CD2_MULTIPLE_MYELOMA_PLASMA_CELL
rs12548274	G	A	-0.1323	0.08	0.098349	1e+05	Multiple myeloma and malignant plasma cell neoplasms || id:finn-b-CD2_MULTIPLE_MYELOMA_PLASMA_CELL	0.1631	finn-b-CD2_MULTIPLE_MYELOMA_PLASMA_CELL
rs422137	A	G	-0.0494	0.0588	0.4003	1e+05	Multiple myeloma and malignant plasma cell neoplasms || id:finn-b-CD2_MULTIPLE_MYELOMA_PLASMA_CELL	0.4889	finn-b-CD2_MULTIPLE_MYELOMA_PLASMA_CELL
rs78592970	T	G	-0.0319	0.0909	0.7258	1e+05	Multiple myeloma and malignant plasma cell neoplasms || id:finn-b-CD2_MULTIPLE_MYELOMA_PLASMA_CELL	0.122	finn-b-CD2_MULTIPLE_MYELOMA_PLASMA_CELL
rs143309746	G	A	0.5128	0.1981	0.009619	1e+05	Multiple myeloma and malignant plasma cell neoplasms || id:finn-b-CD2_MULTIPLE_MYELOMA_PLASMA_CELL	0.02323	finn-b-CD2_MULTIPLE_MYELOMA_PLASMA_CELL
rs3097247	C	T	-0.0508	0.072	0.4802	1e+05	Multiple myeloma and malignant plasma cell neoplasms || id:finn-b-CD2_MULTIPLE_MYELOMA_PLASMA_CELL	0.2057	finn-b-CD2_MULTIPLE_MYELOMA_PLASMA_CELL
rs56399423	C	T	0.0251	0.0627	0.6884	1e+05	Multiple myeloma and malignant plasma cell neoplasms || id:finn-b-CD2_MULTIPLE_MYELOMA_PLASMA_CELL	0.3165	finn-b-CD2_MULTIPLE_MYELOMA_PLASMA_CELL
rs142082962	A	C	-0.1146	0.1105	0.2999	1e+05	Multiple myeloma and malignant plasma cell neoplasms || id:finn-b-CD2_MULTIPLE_MYELOMA_PLASMA_CELL	0.0774	finn-b-CD2_MULTIPLE_MYELOMA_PLASMA_CELL
rs73161879	A	G	-0.0576	0.0767	0.4533	1e+05	Multiple myeloma and malignant plasma cell neoplasms || id:finn-b-CD2_MULTIPLE_MYELOMA_PLASMA_CELL	0.1815	finn-b-CD2_MULTIPLE_MYELOMA_PLASMA_CELL
rs143060591	T	C	0.0295	0.1166	0.8002	1e+05	Multiple myeloma and malignant plasma cell neoplasms || id:finn-b-CD2_MULTIPLE_MYELOMA_PLASMA_CELL	0.07064	finn-b-CD2_MULTIPLE_MYELOMA_PLASMA_CELL
rs575960806	A	G	0.2442	0.233	0.2947	1e+05	Multiple myeloma and malignant plasma cell neoplasms || id:finn-b-CD2_MULTIPLE_MYELOMA_PLASMA_CELL	0.01663	finn-b-CD2_MULTIPLE_MYELOMA_PLASMA_CELL
rs585002	C	T	0.0775	0.0835	0.3537	1e+05	Multiple myeloma and malignant plasma cell neoplasms || id:finn-b-CD2_MULTIPLE_MYELOMA_PLASMA_CELL	0.859	finn-b-CD2_MULTIPLE_MYELOMA_PLASMA_CELL
rs117580248	A	G	0.0125	0.0958	0.8961	1e+05	Multiple myeloma and malignant plasma cell neoplasms || id:finn-b-CD2_MULTIPLE_MYELOMA_PLASMA_CELL	0.1156	finn-b-CD2_MULTIPLE_MYELOMA_PLASMA_CELL
rs57815521	T	C	-0.0606	0.177	0.7322	1e+05	Multiple myeloma and malignant plasma cell neoplasms || id:finn-b-CD2_MULTIPLE_MYELOMA_PLASMA_CELL	0.02865	finn-b-CD2_MULTIPLE_MYELOMA_PLASMA_CELL
rs140619100	G	A	-0.075	0.1294	0.5622	1e+05	Multiple myeloma and malignant plasma cell neoplasms || id:finn-b-CD2_MULTIPLE_MYELOMA_PLASMA_CELL	0.056	finn-b-CD2_MULTIPLE_MYELOMA_PLASMA_CELL
rs61896563	T	C	0.0957	0.1326	0.4705	1e+05	Multiple myeloma and malignant plasma cell neoplasms || id:finn-b-CD2_MULTIPLE_MYELOMA_PLASMA_CELL	0.05126	finn-b-CD2_MULTIPLE_MYELOMA_PLASMA_CELL
rs600518	T	A	-0.0054	0.0694	0.9375	1e+05	Multiple myeloma and malignant plasma cell neoplasms || id:finn-b-CD2_MULTIPLE_MYELOMA_PLASMA_CELL	0.2293	finn-b-CD2_MULTIPLE_MYELOMA_PLASMA_CELL
rs74452899	C	T	-0.3282	0.2904	0.2584	1e+05	Multiple myeloma and malignant plasma cell neoplasms || id:finn-b-CD2_MULTIPLE_MYELOMA_PLASMA_CELL	0.01148	finn-b-CD2_MULTIPLE_MYELOMA_PLASMA_CELL
rs2398428	G	A	-0.0536	0.0671	0.4243	1e+05	Multiple myeloma and malignant plasma cell neoplasms || id:finn-b-CD2_MULTIPLE_MYELOMA_PLASMA_CELL	0.2609	finn-b-CD2_MULTIPLE_MYELOMA_PLASMA_CELL
rs12429208	T	C	0.0564	0.0658	0.3912	1e+05	Multiple myeloma and malignant plasma cell neoplasms || id:finn-b-CD2_MULTIPLE_MYELOMA_PLASMA_CELL	0.273	finn-b-CD2_MULTIPLE_MYELOMA_PLASMA_CELL
rs12928399	C	G	0.0401	0.0614	0.5133	1e+05	Multiple myeloma and malignant plasma cell neoplasms || id:finn-b-CD2_MULTIPLE_MYELOMA_PLASMA_CELL	0.3492	finn-b-CD2_MULTIPLE_MYELOMA_PLASMA_CELL
rs6083838	G	A	0.0049	0.0585	0.9331	1e+05	Multiple myeloma and malignant plasma cell neoplasms || id:finn-b-CD2_MULTIPLE_MYELOMA_PLASMA_CELL	0.5327	finn-b-CD2_MULTIPLE_MYELOMA_PLASMA_CELL
rs11088781	A	G	0.0742	0.1022	0.467599	1e+05	Multiple myeloma and malignant plasma cell neoplasms || id:finn-b-CD2_MULTIPLE_MYELOMA_PLASMA_CELL	0.9103	finn-b-CD2_MULTIPLE_MYELOMA_PLASMA_CELL
rs2797620	T	C	-0.122	0.0622	0.0496695	1e+05	Multiple myeloma and malignant plasma cell neoplasms || id:finn-b-CD2_MULTIPLE_MYELOMA_PLASMA_CELL	0.3287	finn-b-CD2_MULTIPLE_MYELOMA_PLASMA_CELL
rs34833702	T	C	0.0466	0.1279	0.715899	1e+05	Multiple myeloma and malignant plasma cell neoplasms || id:finn-b-CD2_MULTIPLE_MYELOMA_PLASMA_CELL	0.05632	finn-b-CD2_MULTIPLE_MYELOMA_PLASMA_CELL
rs612577	C	T	0.1341	0.0754	0.0752593	1e+05	Multiple myeloma and malignant plasma cell neoplasms || id:finn-b-CD2_MULTIPLE_MYELOMA_PLASMA_CELL	0.1864	finn-b-CD2_MULTIPLE_MYELOMA_PLASMA_CELL
rs2183640	A	G	-0.0255	0.0794	0.747799	1e+05	Multiple myeloma and malignant plasma cell neoplasms || id:finn-b-CD2_MULTIPLE_MYELOMA_PLASMA_CELL	0.1603	finn-b-CD2_MULTIPLE_MYELOMA_PLASMA_CELL
rs535686	C	T	0.1372	0.1622	0.3978	1e+05	Multiple myeloma and malignant plasma cell neoplasms || id:finn-b-CD2_MULTIPLE_MYELOMA_PLASMA_CELL	0.03437	finn-b-CD2_MULTIPLE_MYELOMA_PLASMA_CELL
rs4629629	T	C	-0.0184	0.069	0.7899	1e+05	Multiple myeloma and malignant plasma cell neoplasms || id:finn-b-CD2_MULTIPLE_MYELOMA_PLASMA_CELL	0.7644	finn-b-CD2_MULTIPLE_MYELOMA_PLASMA_CELL
rs181751380	A	G	0.1112	0.1758	0.5272	1e+05	Multiple myeloma and malignant plasma cell neoplasms || id:finn-b-CD2_MULTIPLE_MYELOMA_PLASMA_CELL	0.02965	finn-b-CD2_MULTIPLE_MYELOMA_PLASMA_CELL
rs2169387	G	A	0.0306	0.0868	0.724299	1e+05	Multiple myeloma and malignant plasma cell neoplasms || id:finn-b-CD2_MULTIPLE_MYELOMA_PLASMA_CELL	0.8541	finn-b-CD2_MULTIPLE_MYELOMA_PLASMA_CELL
rs11197775	C	T	-0.0477	0.0588	0.4175	1e+05	Multiple myeloma and malignant plasma cell neoplasms || id:finn-b-CD2_MULTIPLE_MYELOMA_PLASMA_CELL	0.5325	finn-b-CD2_MULTIPLE_MYELOMA_PLASMA_CELL
rs150862068	T	C	-0.3841	0.5794	0.507399	1e+05	Multiple myeloma and malignant plasma cell neoplasms || id:finn-b-CD2_MULTIPLE_MYELOMA_PLASMA_CELL	0.002649	finn-b-CD2_MULTIPLE_MYELOMA_PLASMA_CELL
rs16916055	C	T	-0.5795	0.3454	0.0934007	1e+05	Multiple myeloma and malignant plasma cell neoplasms || id:finn-b-CD2_MULTIPLE_MYELOMA_PLASMA_CELL	0.006993	finn-b-CD2_MULTIPLE_MYELOMA_PLASMA_CELL
rs117207178	T	C	0.1202	0.0987	0.2234	1e+05	Multiple myeloma and malignant plasma cell neoplasms || id:finn-b-CD2_MULTIPLE_MYELOMA_PLASMA_CELL	0.09829	finn-b-CD2_MULTIPLE_MYELOMA_PLASMA_CELL
rs73215839	T	C	0.0411	0.1519	0.7867	1e+05	Multiple myeloma and malignant plasma cell neoplasms || id:finn-b-CD2_MULTIPLE_MYELOMA_PLASMA_CELL	0.03946	finn-b-CD2_MULTIPLE_MYELOMA_PLASMA_CELL
rs2708081	C	T	0.0162	0.0586	0.7824	1e+05	Multiple myeloma and malignant plasma cell neoplasms || id:finn-b-CD2_MULTIPLE_MYELOMA_PLASMA_CELL	0.493	finn-b-CD2_MULTIPLE_MYELOMA_PLASMA_CELL
rs151331635	T	A	0.065	0.2045	0.750699	1e+05	Multiple myeloma and malignant plasma cell neoplasms || id:finn-b-CD2_MULTIPLE_MYELOMA_PLASMA_CELL	0.02192	finn-b-CD2_MULTIPLE_MYELOMA_PLASMA_CELL
rs77191869	C	T	-0.0947	0.1564	0.5447	1e+05	Multiple myeloma and malignant plasma cell neoplasms || id:finn-b-CD2_MULTIPLE_MYELOMA_PLASMA_CELL	0.03668	finn-b-CD2_MULTIPLE_MYELOMA_PLASMA_CELL
rs7252513	A	G	0.0612	0.1286	0.6341	1e+05	Multiple myeloma and malignant plasma cell neoplasms || id:finn-b-CD2_MULTIPLE_MYELOMA_PLASMA_CELL	0.05381	finn-b-CD2_MULTIPLE_MYELOMA_PLASMA_CELL
rs10889352	C	T	0.0429	0.0663	0.5175	1e+05	Multiple myeloma and malignant plasma cell neoplasms || id:finn-b-CD2_MULTIPLE_MYELOMA_PLASMA_CELL	0.2643	finn-b-CD2_MULTIPLE_MYELOMA_PLASMA_CELL
rs35403759	T	C	0.0799	0.0978	0.4142	1e+05	Multiple myeloma and malignant plasma cell neoplasms || id:finn-b-CD2_MULTIPLE_MYELOMA_PLASMA_CELL	0.09896	finn-b-CD2_MULTIPLE_MYELOMA_PLASMA_CELL
rs55917360	T	C	0.1511	0.1148	0.1882	1e+05	Multiple myeloma and malignant plasma cell neoplasms || id:finn-b-CD2_MULTIPLE_MYELOMA_PLASMA_CELL	0.0689	finn-b-CD2_MULTIPLE_MYELOMA_PLASMA_CELL
rs150457719	G	A	-0.217	0.1682	0.1971	1e+05	Multiple myeloma and malignant plasma cell neoplasms || id:finn-b-CD2_MULTIPLE_MYELOMA_PLASMA_CELL	0.03201	finn-b-CD2_MULTIPLE_MYELOMA_PLASMA_CELL
rs72840078	G	A	0.0732	0.0977	0.4539	1e+05	Multiple myeloma and malignant plasma cell neoplasms || id:finn-b-CD2_MULTIPLE_MYELOMA_PLASMA_CELL	0.09898	finn-b-CD2_MULTIPLE_MYELOMA_PLASMA_CELL
rs73126869	G	A	-0.0134	0.0971	0.8898	1e+05	Multiple myeloma and malignant plasma cell neoplasms || id:finn-b-CD2_MULTIPLE_MYELOMA_PLASMA_CELL	0.1013	finn-b-CD2_MULTIPLE_MYELOMA_PLASMA_CELL
rs9987289	G	A	-7e-04	0.0879	0.9938	1e+05	Multiple myeloma and malignant plasma cell neoplasms || id:finn-b-CD2_MULTIPLE_MYELOMA_PLASMA_CELL	0.8572	finn-b-CD2_MULTIPLE_MYELOMA_PLASMA_CELL
rs675849	C	T	0.1297	0.0961	0.1773	1e+05	Multiple myeloma and malignant plasma cell neoplasms || id:finn-b-CD2_MULTIPLE_MYELOMA_PLASMA_CELL	0.8988	finn-b-CD2_MULTIPLE_MYELOMA_PLASMA_CELL
rs192934615	C	T	-0.0373	0.2243	0.8677	1e+05	Multiple myeloma and malignant plasma cell neoplasms || id:finn-b-CD2_MULTIPLE_MYELOMA_PLASMA_CELL	0.01719	finn-b-CD2_MULTIPLE_MYELOMA_PLASMA_CELL
rs1440724	A	G	0.0507	0.0595	0.3937	1e+05	Multiple myeloma and malignant plasma cell neoplasms || id:finn-b-CD2_MULTIPLE_MYELOMA_PLASMA_CELL	0.4056	finn-b-CD2_MULTIPLE_MYELOMA_PLASMA_CELL
rs77008693	A	G	-0.0018	0.0847	0.9832	1e+05	Multiple myeloma and malignant plasma cell neoplasms || id:finn-b-CD2_MULTIPLE_MYELOMA_PLASMA_CELL	0.137	finn-b-CD2_MULTIPLE_MYELOMA_PLASMA_CELL
rs34031934	T	C	-0.0063	0.0622	0.9191	1e+05	Multiple myeloma and malignant plasma cell neoplasms || id:finn-b-CD2_MULTIPLE_MYELOMA_PLASMA_CELL	0.3303	finn-b-CD2_MULTIPLE_MYELOMA_PLASMA_CELL
rs112121830	T	C	0.0654	0.118	0.579001	1e+05	Multiple myeloma and malignant plasma cell neoplasms || id:finn-b-CD2_MULTIPLE_MYELOMA_PLASMA_CELL	0.06859	finn-b-CD2_MULTIPLE_MYELOMA_PLASMA_CELL
rs10874911	A	G	-0.0287	0.0601	0.6326	1e+05	Multiple myeloma and malignant plasma cell neoplasms || id:finn-b-CD2_MULTIPLE_MYELOMA_PLASMA_CELL	0.3893	finn-b-CD2_MULTIPLE_MYELOMA_PLASMA_CELL
rs4846841	G	A	-0.0948	0.0673	0.1588	1e+05	Multiple myeloma and malignant plasma cell neoplasms || id:finn-b-CD2_MULTIPLE_MYELOMA_PLASMA_CELL	0.7456	finn-b-CD2_MULTIPLE_MYELOMA_PLASMA_CELL
rs75593273	T	C	-0.0064	0.1001	0.9491	1e+05	Multiple myeloma and malignant plasma cell neoplasms || id:finn-b-CD2_MULTIPLE_MYELOMA_PLASMA_CELL	0.09607	finn-b-CD2_MULTIPLE_MYELOMA_PLASMA_CELL
rs181264690	T	G	-0.0663	0.0662	0.3164	1e+05	Multiple myeloma and malignant plasma cell neoplasms || id:finn-b-CD2_MULTIPLE_MYELOMA_PLASMA_CELL	0.2709	finn-b-CD2_MULTIPLE_MYELOMA_PLASMA_CELL
rs183478874	A	C	0.2709	0.1771	0.1262	1e+05	Multiple myeloma and malignant plasma cell neoplasms || id:finn-b-CD2_MULTIPLE_MYELOMA_PLASMA_CELL	0.02784	finn-b-CD2_MULTIPLE_MYELOMA_PLASMA_CELL
rs72867166	A	T	-0.0443	0.0906	0.6248	1e+05	Multiple myeloma and malignant plasma cell neoplasms || id:finn-b-CD2_MULTIPLE_MYELOMA_PLASMA_CELL	0.1197	finn-b-CD2_MULTIPLE_MYELOMA_PLASMA_CELL
rs7139079	A	G	0.0864	0.0589	0.1428	1e+05	Multiple myeloma and malignant plasma cell neoplasms || id:finn-b-CD2_MULTIPLE_MYELOMA_PLASMA_CELL	0.5506	finn-b-CD2_MULTIPLE_MYELOMA_PLASMA_CELL
rs4888557	A	T	-0.2004	0.2077	0.3348	1e+05	Multiple myeloma and malignant plasma cell neoplasms || id:finn-b-CD2_MULTIPLE_MYELOMA_PLASMA_CELL	0.02003	finn-b-CD2_MULTIPLE_MYELOMA_PLASMA_CELL
rs62122127	A	G	0.092	0.1983	0.6428	1e+05	Multiple myeloma and malignant plasma cell neoplasms || id:finn-b-CD2_MULTIPLE_MYELOMA_PLASMA_CELL	0.02223	finn-b-CD2_MULTIPLE_MYELOMA_PLASMA_CELL
rs16987303	G	C	0.0549	0.0702	0.4344	1e+05	Multiple myeloma and malignant plasma cell neoplasms || id:finn-b-CD2_MULTIPLE_MYELOMA_PLASMA_CELL	0.2263	finn-b-CD2_MULTIPLE_MYELOMA_PLASMA_CELL
rs12513382	T	C	-0.0128	0.0604	0.8318	1e+05	Multiple myeloma and malignant plasma cell neoplasms || id:finn-b-CD2_MULTIPLE_MYELOMA_PLASMA_CELL	0.6187	finn-b-CD2_MULTIPLE_MYELOMA_PLASMA_CELL
rs335182	A	G	0.0025	0.0793	0.9752	1e+05	Multiple myeloma and malignant plasma cell neoplasms || id:finn-b-CD2_MULTIPLE_MYELOMA_PLASMA_CELL	0.1626	finn-b-CD2_MULTIPLE_MYELOMA_PLASMA_CELL
rs1422819	G	T	-0.0539	0.0593	0.363	1e+05	Multiple myeloma and malignant plasma cell neoplasms || id:finn-b-CD2_MULTIPLE_MYELOMA_PLASMA_CELL	0.5811	finn-b-CD2_MULTIPLE_MYELOMA_PLASMA_CELL
rs174547	C	T	0.0817	0.0594	0.1686	1e+05	Multiple myeloma and malignant plasma cell neoplasms || id:finn-b-CD2_MULTIPLE_MYELOMA_PLASMA_CELL	0.4138	finn-b-CD2_MULTIPLE_MYELOMA_PLASMA_CELL
rs9671254	A	T	-0.0826	0.0647	0.2016	1e+05	Multiple myeloma and malignant plasma cell neoplasms || id:finn-b-CD2_MULTIPLE_MYELOMA_PLASMA_CELL	0.7118	finn-b-CD2_MULTIPLE_MYELOMA_PLASMA_CELL
rs34955778	C	T	0.1119	0.059	0.0577803	1e+05	Multiple myeloma and malignant plasma cell neoplasms || id:finn-b-CD2_MULTIPLE_MYELOMA_PLASMA_CELL	0.4399	finn-b-CD2_MULTIPLE_MYELOMA_PLASMA_CELL
rs8068923	A	G	0.2725	0.1235	0.0273401	1e+05	Multiple myeloma and malignant plasma cell neoplasms || id:finn-b-CD2_MULTIPLE_MYELOMA_PLASMA_CELL	0.94	finn-b-CD2_MULTIPLE_MYELOMA_PLASMA_CELL
rs140123208	G	A	0.0665	0.1579	0.673501	1e+05	Multiple myeloma and malignant plasma cell neoplasms || id:finn-b-CD2_MULTIPLE_MYELOMA_PLASMA_CELL	0.03588	finn-b-CD2_MULTIPLE_MYELOMA_PLASMA_CELL
rs192117305	T	C	0.1147	0.1593	0.4716	1e+05	Multiple myeloma and malignant plasma cell neoplasms || id:finn-b-CD2_MULTIPLE_MYELOMA_PLASMA_CELL	0.03694	finn-b-CD2_MULTIPLE_MYELOMA_PLASMA_CELL
rs72827678	G	T	0.0422	0.1072	0.693999	1e+05	Multiple myeloma and malignant plasma cell neoplasms || id:finn-b-CD2_MULTIPLE_MYELOMA_PLASMA_CELL	0.08184	finn-b-CD2_MULTIPLE_MYELOMA_PLASMA_CELL
rs3134937	T	C	0.111	0.0786	0.1578	1e+05	Multiple myeloma and malignant plasma cell neoplasms || id:finn-b-CD2_MULTIPLE_MYELOMA_PLASMA_CELL	0.189	finn-b-CD2_MULTIPLE_MYELOMA_PLASMA_CELL
rs151178379	A	G	0.3389	0.2226	0.1278	1e+05	Multiple myeloma and malignant plasma cell neoplasms || id:finn-b-CD2_MULTIPLE_MYELOMA_PLASMA_CELL	0.01743	finn-b-CD2_MULTIPLE_MYELOMA_PLASMA_CELL
rs7943728	A	G	0.1965	0.0939	0.0364796	1e+05	Multiple myeloma and malignant plasma cell neoplasms || id:finn-b-CD2_MULTIPLE_MYELOMA_PLASMA_CELL	0.1085	finn-b-CD2_MULTIPLE_MYELOMA_PLASMA_CELL
rs112534228	C	A	0.0647	0.1498	0.6655	1e+05	Multiple myeloma and malignant plasma cell neoplasms || id:finn-b-CD2_MULTIPLE_MYELOMA_PLASMA_CELL	0.04075	finn-b-CD2_MULTIPLE_MYELOMA_PLASMA_CELL
rs11847009	A	T	0.0358	0.0751	0.6334	1e+05	Multiple myeloma and malignant plasma cell neoplasms || id:finn-b-CD2_MULTIPLE_MYELOMA_PLASMA_CELL	0.1891	finn-b-CD2_MULTIPLE_MYELOMA_PLASMA_CELL
rs59739041	C	T	-0.1422	0.1369	0.2991	1e+05	Multiple myeloma and malignant plasma cell neoplasms || id:finn-b-CD2_MULTIPLE_MYELOMA_PLASMA_CELL	0.04824	finn-b-CD2_MULTIPLE_MYELOMA_PLASMA_CELL
rs11648397	C	G	-0.1259	0.1141	0.2697	1e+05	Multiple myeloma and malignant plasma cell neoplasms || id:finn-b-CD2_MULTIPLE_MYELOMA_PLASMA_CELL	0.07257	finn-b-CD2_MULTIPLE_MYELOMA_PLASMA_CELL
rs4808779	G	A	-0.0467	0.0615	0.4475	1e+05	Multiple myeloma and malignant plasma cell neoplasms || id:finn-b-CD2_MULTIPLE_MYELOMA_PLASMA_CELL	0.6542	finn-b-CD2_MULTIPLE_MYELOMA_PLASMA_CELL
rs938822	C	T	-0.0508	0.0825	0.5377	1e+05	Multiple myeloma and malignant plasma cell neoplasms || id:finn-b-CD2_MULTIPLE_MYELOMA_PLASMA_CELL	0.1468	finn-b-CD2_MULTIPLE_MYELOMA_PLASMA_CELL
rs3110971	G	A	-0.0508	0.072	0.4802	1e+05	Multiple myeloma and malignant plasma cell neoplasms || id:finn-b-CD2_MULTIPLE_MYELOMA_PLASMA_CELL	0.2057	finn-b-CD2_MULTIPLE_MYELOMA_PLASMA_CELL
rs6860806	G	A	-0.0325	0.0592	0.5835	1e+05	Multiple myeloma and malignant plasma cell neoplasms || id:finn-b-CD2_MULTIPLE_MYELOMA_PLASMA_CELL	0.4182	finn-b-CD2_MULTIPLE_MYELOMA_PLASMA_CELL
rs9462860	C	G	0.1219	0.0594	0.0403497	1e+05	Multiple myeloma and malignant plasma cell neoplasms || id:finn-b-CD2_MULTIPLE_MYELOMA_PLASMA_CELL	0.4492	finn-b-CD2_MULTIPLE_MYELOMA_PLASMA_CELL
rs2990536	T	C	0.0217	0.0595	0.7151	1e+05	Multiple myeloma and malignant plasma cell neoplasms || id:finn-b-CD2_MULTIPLE_MYELOMA_PLASMA_CELL	0.5813	finn-b-CD2_MULTIPLE_MYELOMA_PLASMA_CELL
rs4963488	T	C	-0.0966	0.1326	0.4662	1e+05	Multiple myeloma and malignant plasma cell neoplasms || id:finn-b-CD2_MULTIPLE_MYELOMA_PLASMA_CELL	0.9487	finn-b-CD2_MULTIPLE_MYELOMA_PLASMA_CELL
rs1219539	A	G	-0.0089	0.0586	0.8788	1e+05	Multiple myeloma and malignant plasma cell neoplasms || id:finn-b-CD2_MULTIPLE_MYELOMA_PLASMA_CELL	0.4907	finn-b-CD2_MULTIPLE_MYELOMA_PLASMA_CELL
rs35561534	T	C	0.0221	0.0954	0.8168	1e+05	Multiple myeloma and malignant plasma cell neoplasms || id:finn-b-CD2_MULTIPLE_MYELOMA_PLASMA_CELL	0.1045	finn-b-CD2_MULTIPLE_MYELOMA_PLASMA_CELL
rs2070895	A	G	-0.1114	0.0671	0.0971695	1e+05	Multiple myeloma and malignant plasma cell neoplasms || id:finn-b-CD2_MULTIPLE_MYELOMA_PLASMA_CELL	0.2582	finn-b-CD2_MULTIPLE_MYELOMA_PLASMA_CELL
rs72789542	A	C	0.0982	0.063	0.1188	1e+05	Multiple myeloma and malignant plasma cell neoplasms || id:finn-b-CD2_MULTIPLE_MYELOMA_PLASMA_CELL	0.3176	finn-b-CD2_MULTIPLE_MYELOMA_PLASMA_CELL
rs1477491	G	A	-0.032	0.0732	0.661899	1e+05	Multiple myeloma and malignant plasma cell neoplasms || id:finn-b-CD2_MULTIPLE_MYELOMA_PLASMA_CELL	0.7982	finn-b-CD2_MULTIPLE_MYELOMA_PLASMA_CELL
rs793864	C	G	-0.0962	0.0762	0.2068	1e+05	Multiple myeloma and malignant plasma cell neoplasms || id:finn-b-CD2_MULTIPLE_MYELOMA_PLASMA_CELL	0.8183	finn-b-CD2_MULTIPLE_MYELOMA_PLASMA_CELL
rs147051683	G	C	-0.1386	0.1693	0.4128	1e+05	Multiple myeloma and malignant plasma cell neoplasms || id:finn-b-CD2_MULTIPLE_MYELOMA_PLASMA_CELL	0.03137	finn-b-CD2_MULTIPLE_MYELOMA_PLASMA_CELL
rs35226034	G	A	-0.3106	0.1549	0.0450298	1e+05	Multiple myeloma and malignant plasma cell neoplasms || id:finn-b-CD2_MULTIPLE_MYELOMA_PLASMA_CELL	0.03692	finn-b-CD2_MULTIPLE_MYELOMA_PLASMA_CELL
rs71629271	C	T	-0.055	0.1164	0.6364	1e+05	Multiple myeloma and malignant plasma cell neoplasms || id:finn-b-CD2_MULTIPLE_MYELOMA_PLASMA_CELL	0.06842	finn-b-CD2_MULTIPLE_MYELOMA_PLASMA_CELL
rs2431163	A	G	-0.2695	0.191	0.1583	1e+05	Multiple myeloma and malignant plasma cell neoplasms || id:finn-b-CD2_MULTIPLE_MYELOMA_PLASMA_CELL	0.02657	finn-b-CD2_MULTIPLE_MYELOMA_PLASMA_CELL
rs9380073	T	C	0.0378	0.0871	0.6642	1e+05	Multiple myeloma and malignant plasma cell neoplasms || id:finn-b-CD2_MULTIPLE_MYELOMA_PLASMA_CELL	0.1285	finn-b-CD2_MULTIPLE_MYELOMA_PLASMA_CELL
rs102275	C	T	0.0863	0.0593	0.1458	1e+05	Multiple myeloma and malignant plasma cell neoplasms || id:finn-b-CD2_MULTIPLE_MYELOMA_PLASMA_CELL	0.416	finn-b-CD2_MULTIPLE_MYELOMA_PLASMA_CELL
rs9587408	C	T	0.0419	0.0688	0.5428	1e+05	Multiple myeloma and malignant plasma cell neoplasms || id:finn-b-CD2_MULTIPLE_MYELOMA_PLASMA_CELL	0.2355	finn-b-CD2_MULTIPLE_MYELOMA_PLASMA_CELL
rs80116939	A	G	0.0156	0.5528	0.9775	1e+05	Multiple myeloma and malignant plasma cell neoplasms || id:finn-b-CD2_MULTIPLE_MYELOMA_PLASMA_CELL	0.003484	finn-b-CD2_MULTIPLE_MYELOMA_PLASMA_CELL
rs628035	T	G	0.1282	0.0711	0.0715599	1e+05	Multiple myeloma and malignant plasma cell neoplasms || id:finn-b-CD2_MULTIPLE_MYELOMA_PLASMA_CELL	0.2171	finn-b-CD2_MULTIPLE_MYELOMA_PLASMA_CELL
rs1220131	A	T	0.0014	0.0726	0.9846	1e+05	Multiple myeloma and malignant plasma cell neoplasms || id:finn-b-CD2_MULTIPLE_MYELOMA_PLASMA_CELL	0.2024	finn-b-CD2_MULTIPLE_MYELOMA_PLASMA_CELL
rs115247383	T	C	0.23	0.1386	0.0969393	1e+05	Multiple myeloma and malignant plasma cell neoplasms || id:finn-b-CD2_MULTIPLE_MYELOMA_PLASMA_CELL	0.04808	finn-b-CD2_MULTIPLE_MYELOMA_PLASMA_CELL
rs1465411	G	A	-0.0188	0.0591	0.7504	1e+05	Multiple myeloma and malignant plasma cell neoplasms || id:finn-b-CD2_MULTIPLE_MYELOMA_PLASMA_CELL	0.5185	finn-b-CD2_MULTIPLE_MYELOMA_PLASMA_CELL
rs9374192	C	T	-0.0508	0.066	0.4417	1e+05	Multiple myeloma and malignant plasma cell neoplasms || id:finn-b-CD2_MULTIPLE_MYELOMA_PLASMA_CELL	0.2685	finn-b-CD2_MULTIPLE_MYELOMA_PLASMA_CELL
rs183410044	C	T	-0.1168	0.2375	0.6229	1e+05	Multiple myeloma and malignant plasma cell neoplasms || id:finn-b-CD2_MULTIPLE_MYELOMA_PLASMA_CELL	0.01557	finn-b-CD2_MULTIPLE_MYELOMA_PLASMA_CELL
rs4841133	G	A	-0.0012	0.0879	0.989	1e+05	Multiple myeloma and malignant plasma cell neoplasms || id:finn-b-CD2_MULTIPLE_MYELOMA_PLASMA_CELL	0.8572	finn-b-CD2_MULTIPLE_MYELOMA_PLASMA_CELL
rs113847854	T	C	-0.2794	0.1716	0.1034	1e+05	Multiple myeloma and malignant plasma cell neoplasms || id:finn-b-CD2_MULTIPLE_MYELOMA_PLASMA_CELL	0.0305	finn-b-CD2_MULTIPLE_MYELOMA_PLASMA_CELL
rs7968201	T	G	0.0203	0.0716	0.776599	1e+05	Multiple myeloma and malignant plasma cell neoplasms || id:finn-b-CD2_MULTIPLE_MYELOMA_PLASMA_CELL	0.214	finn-b-CD2_MULTIPLE_MYELOMA_PLASMA_CELL
rs1169289	G	C	-0.0307	0.0589	0.6022	1e+05	Multiple myeloma and malignant plasma cell neoplasms || id:finn-b-CD2_MULTIPLE_MYELOMA_PLASMA_CELL	0.4659	finn-b-CD2_MULTIPLE_MYELOMA_PLASMA_CELL
rs8068517	A	G	-0.1083	0.0768	0.1587	1e+05	Multiple myeloma and malignant plasma cell neoplasms || id:finn-b-CD2_MULTIPLE_MYELOMA_PLASMA_CELL	0.8262	finn-b-CD2_MULTIPLE_MYELOMA_PLASMA_CELL
rs117135394	T	C	0.1234	0.3728	0.740699	1e+05	Multiple myeloma and malignant plasma cell neoplasms || id:finn-b-CD2_MULTIPLE_MYELOMA_PLASMA_CELL	0.006266	finn-b-CD2_MULTIPLE_MYELOMA_PLASMA_CELL
rs7542307	T	C	-0.0325	0.0615	0.596499	1e+05	Multiple myeloma and malignant plasma cell neoplasms || id:finn-b-CD2_MULTIPLE_MYELOMA_PLASMA_CELL	0.3531	finn-b-CD2_MULTIPLE_MYELOMA_PLASMA_CELL
rs2650067	T	C	-0.0096	0.0942	0.9186	1e+05	Multiple myeloma and malignant plasma cell neoplasms || id:finn-b-CD2_MULTIPLE_MYELOMA_PLASMA_CELL	0.1089	finn-b-CD2_MULTIPLE_MYELOMA_PLASMA_CELL
rs2067613	C	T	0.0533	0.064	0.4055	1e+05	Multiple myeloma and malignant plasma cell neoplasms || id:finn-b-CD2_MULTIPLE_MYELOMA_PLASMA_CELL	0.7047	finn-b-CD2_MULTIPLE_MYELOMA_PLASMA_CELL
rs62345669	A	G	-0.6878	0.3499	0.0493606	1e+05	Multiple myeloma and malignant plasma cell neoplasms || id:finn-b-CD2_MULTIPLE_MYELOMA_PLASMA_CELL	0.006804	finn-b-CD2_MULTIPLE_MYELOMA_PLASMA_CELL
rs139606388	T	C	0.0704	0.1835	0.7011	1e+05	Multiple myeloma and malignant plasma cell neoplasms || id:finn-b-CD2_MULTIPLE_MYELOMA_PLASMA_CELL	0.02732	finn-b-CD2_MULTIPLE_MYELOMA_PLASMA_CELL
rs4987173	A	G	0.0363	0.0606	0.549301	1e+05	Multiple myeloma and malignant plasma cell neoplasms || id:finn-b-CD2_MULTIPLE_MYELOMA_PLASMA_CELL	0.3852	finn-b-CD2_MULTIPLE_MYELOMA_PLASMA_CELL
rs11792256	G	T	0.0313	0.1005	0.7556	1e+05	Multiple myeloma and malignant plasma cell neoplasms || id:finn-b-CD2_MULTIPLE_MYELOMA_PLASMA_CELL	0.09351	finn-b-CD2_MULTIPLE_MYELOMA_PLASMA_CELL
rs174530	G	A	0.0684	0.0592	0.2481	1e+05	Multiple myeloma and malignant plasma cell neoplasms || id:finn-b-CD2_MULTIPLE_MYELOMA_PLASMA_CELL	0.4225	finn-b-CD2_MULTIPLE_MYELOMA_PLASMA_CELL
rs143578075	A	G	0.0264	0.1296	0.8385	1e+05	Multiple myeloma and malignant plasma cell neoplasms || id:finn-b-CD2_MULTIPLE_MYELOMA_PLASMA_CELL	0.05232	finn-b-CD2_MULTIPLE_MYELOMA_PLASMA_CELL
rs7974440	A	G	-0.1386	0.0852	0.1039	1e+05	Multiple myeloma and malignant plasma cell neoplasms || id:finn-b-CD2_MULTIPLE_MYELOMA_PLASMA_CELL	0.1357	finn-b-CD2_MULTIPLE_MYELOMA_PLASMA_CELL
rs59179192	A	G	0.0925	0.0776	0.2331	1e+05	Multiple myeloma and malignant plasma cell neoplasms || id:finn-b-CD2_MULTIPLE_MYELOMA_PLASMA_CELL	0.1698	finn-b-CD2_MULTIPLE_MYELOMA_PLASMA_CELL
rs41391244	C	T	-0.0369	0.0689	0.592	1e+05	Multiple myeloma and malignant plasma cell neoplasms || id:finn-b-CD2_MULTIPLE_MYELOMA_PLASMA_CELL	0.234	finn-b-CD2_MULTIPLE_MYELOMA_PLASMA_CELL
rs10779836	T	C	-0.0946	0.0699	0.176	1e+05	Multiple myeloma and malignant plasma cell neoplasms || id:finn-b-CD2_MULTIPLE_MYELOMA_PLASMA_CELL	0.7724	finn-b-CD2_MULTIPLE_MYELOMA_PLASMA_CELL
rs56057593	T	C	-0.3688	0.177	0.03724	1e+05	Multiple myeloma and malignant plasma cell neoplasms || id:finn-b-CD2_MULTIPLE_MYELOMA_PLASMA_CELL	0.02919	finn-b-CD2_MULTIPLE_MYELOMA_PLASMA_CELL
rs73241068	T	C	-0.2019	0.1598	0.2062	1e+05	Multiple myeloma and malignant plasma cell neoplasms || id:finn-b-CD2_MULTIPLE_MYELOMA_PLASMA_CELL	0.03435	finn-b-CD2_MULTIPLE_MYELOMA_PLASMA_CELL
rs41441450	T	C	0.4313	0.2935	0.1418	1e+05	Multiple myeloma and malignant plasma cell neoplasms || id:finn-b-CD2_MULTIPLE_MYELOMA_PLASMA_CELL	0.009774	finn-b-CD2_MULTIPLE_MYELOMA_PLASMA_CELL
rs144512980	C	T	0.1612	0.2807	0.565599	1e+05	Multiple myeloma and malignant plasma cell neoplasms || id:finn-b-CD2_MULTIPLE_MYELOMA_PLASMA_CELL	0.01109	finn-b-CD2_MULTIPLE_MYELOMA_PLASMA_CELL
rs10145681	G	A	-0.065	0.1871	0.728299	1e+05	Multiple myeloma and malignant plasma cell neoplasms || id:finn-b-CD2_MULTIPLE_MYELOMA_PLASMA_CELL	0.9744	finn-b-CD2_MULTIPLE_MYELOMA_PLASMA_CELL
rs1077834	C	T	-0.1087	0.0672	0.1059	1e+05	Multiple myeloma and malignant plasma cell neoplasms || id:finn-b-CD2_MULTIPLE_MYELOMA_PLASMA_CELL	0.2576	finn-b-CD2_MULTIPLE_MYELOMA_PLASMA_CELL
rs136061	G	C	-0.1182	0.0674	0.0793305	1e+05	Multiple myeloma and malignant plasma cell neoplasms || id:finn-b-CD2_MULTIPLE_MYELOMA_PLASMA_CELL	0.2557	finn-b-CD2_MULTIPLE_MYELOMA_PLASMA_CELL
rs9789400	T	C	-0.1273	0.066	0.0539598	1e+05	Multiple myeloma and malignant plasma cell neoplasms || id:finn-b-CD2_MULTIPLE_MYELOMA_PLASMA_CELL	0.2744	finn-b-CD2_MULTIPLE_MYELOMA_PLASMA_CELL
rs13128807	A	G	0.068	0.0747	0.3623	1e+05	Multiple myeloma and malignant plasma cell neoplasms || id:finn-b-CD2_MULTIPLE_MYELOMA_PLASMA_CELL	0.1884	finn-b-CD2_MULTIPLE_MYELOMA_PLASMA_CELL
rs142689129	T	C	-0.0661	0.5026	0.8954	1e+05	Multiple myeloma and malignant plasma cell neoplasms || id:finn-b-CD2_MULTIPLE_MYELOMA_PLASMA_CELL	0.003359	finn-b-CD2_MULTIPLE_MYELOMA_PLASMA_CELL
rs147761802	C	G	-0.2914	0.1302	0.0252302	1e+05	Multiple myeloma and malignant plasma cell neoplasms || id:finn-b-CD2_MULTIPLE_MYELOMA_PLASMA_CELL	0.05445	finn-b-CD2_MULTIPLE_MYELOMA_PLASMA_CELL
rs7036554	C	T	0.0564	0.062	0.3625	1e+05	Multiple myeloma and malignant plasma cell neoplasms || id:finn-b-CD2_MULTIPLE_MYELOMA_PLASMA_CELL	0.3413	finn-b-CD2_MULTIPLE_MYELOMA_PLASMA_CELL
rs118108980	G	A	0.0229	0.0759	0.7633	1e+05	Multiple myeloma and malignant plasma cell neoplasms || id:finn-b-CD2_MULTIPLE_MYELOMA_PLASMA_CELL	0.19	finn-b-CD2_MULTIPLE_MYELOMA_PLASMA_CELL
rs613808	G	A	-0.0017	0.0606	0.9775	1e+05	Multiple myeloma and malignant plasma cell neoplasms || id:finn-b-CD2_MULTIPLE_MYELOMA_PLASMA_CELL	0.6252	finn-b-CD2_MULTIPLE_MYELOMA_PLASMA_CELL
rs564216	C	T	0.2042	0.1327	0.1239	1e+05	Multiple myeloma and malignant plasma cell neoplasms || id:finn-b-CD2_MULTIPLE_MYELOMA_PLASMA_CELL	0.05112	finn-b-CD2_MULTIPLE_MYELOMA_PLASMA_CELL
rs1601935	T	G	0.0732	0.0602	0.2241	1e+05	Multiple myeloma and malignant plasma cell neoplasms || id:finn-b-CD2_MULTIPLE_MYELOMA_PLASMA_CELL	0.6161	finn-b-CD2_MULTIPLE_MYELOMA_PLASMA_CELL
rs1077835	G	A	-0.1087	0.0672	0.1059	1e+05	Multiple myeloma and malignant plasma cell neoplasms || id:finn-b-CD2_MULTIPLE_MYELOMA_PLASMA_CELL	0.2576	finn-b-CD2_MULTIPLE_MYELOMA_PLASMA_CELL
rs948727	G	A	-0.0122	0.0622	0.8442	1e+05	Multiple myeloma and malignant plasma cell neoplasms || id:finn-b-CD2_MULTIPLE_MYELOMA_PLASMA_CELL	0.3299	finn-b-CD2_MULTIPLE_MYELOMA_PLASMA_CELL
rs6023985	C	T	0.1782	0.2559	0.4863	1e+05	Multiple myeloma and malignant plasma cell neoplasms || id:finn-b-CD2_MULTIPLE_MYELOMA_PLASMA_CELL	0.01444	finn-b-CD2_MULTIPLE_MYELOMA_PLASMA_CELL
rs2236605	C	G	0.1074	0.0593	0.07001	1e+05	Multiple myeloma and malignant plasma cell neoplasms || id:finn-b-CD2_MULTIPLE_MYELOMA_PLASMA_CELL	0.4219	finn-b-CD2_MULTIPLE_MYELOMA_PLASMA_CELL
rs114797690	T	C	-0.1696	0.2032	0.4039	1e+05	Multiple myeloma and malignant plasma cell neoplasms || id:finn-b-CD2_MULTIPLE_MYELOMA_PLASMA_CELL	0.02149	finn-b-CD2_MULTIPLE_MYELOMA_PLASMA_CELL
rs1116931	A	C	0.046	0.0658	0.4847	1e+05	Multiple myeloma and malignant plasma cell neoplasms || id:finn-b-CD2_MULTIPLE_MYELOMA_PLASMA_CELL	0.2734	finn-b-CD2_MULTIPLE_MYELOMA_PLASMA_CELL
rs144674698	G	C	-0.0384	0.2588	0.8821	1e+05	Multiple myeloma and malignant plasma cell neoplasms || id:finn-b-CD2_MULTIPLE_MYELOMA_PLASMA_CELL	0.01306	finn-b-CD2_MULTIPLE_MYELOMA_PLASMA_CELL
rs9480321	T	A	-0.161	0.1469	0.2729	1e+05	Multiple myeloma and malignant plasma cell neoplasms || id:finn-b-CD2_MULTIPLE_MYELOMA_PLASMA_CELL	0.04257	finn-b-CD2_MULTIPLE_MYELOMA_PLASMA_CELL
rs10769099	A	G	-0.055	0.0619	0.3741	1e+05	Multiple myeloma and malignant plasma cell neoplasms || id:finn-b-CD2_MULTIPLE_MYELOMA_PLASMA_CELL	0.342	finn-b-CD2_MULTIPLE_MYELOMA_PLASMA_CELL
rs140885981	A	G	-0.3296	0.2953	0.2643	1e+05	Multiple myeloma and malignant plasma cell neoplasms || id:finn-b-CD2_MULTIPLE_MYELOMA_PLASMA_CELL	0.01006	finn-b-CD2_MULTIPLE_MYELOMA_PLASMA_CELL
rs114139553	A	G	0.3108	0.254	0.2212	1e+05	Multiple myeloma and malignant plasma cell neoplasms || id:finn-b-CD2_MULTIPLE_MYELOMA_PLASMA_CELL	0.01327	finn-b-CD2_MULTIPLE_MYELOMA_PLASMA_CELL
rs265114	T	C	0.165	0.1124	0.1419	1e+05	Multiple myeloma and malignant plasma cell neoplasms || id:finn-b-CD2_MULTIPLE_MYELOMA_PLASMA_CELL	0.07432	finn-b-CD2_MULTIPLE_MYELOMA_PLASMA_CELL
rs80201535	A	G	0.0317	0.1809	0.861	1e+05	Multiple myeloma and malignant plasma cell neoplasms || id:finn-b-CD2_MULTIPLE_MYELOMA_PLASMA_CELL	0.02757	finn-b-CD2_MULTIPLE_MYELOMA_PLASMA_CELL
rs6984305	T	A	0.036	0.0847	0.6711	1e+05	Multiple myeloma and malignant plasma cell neoplasms || id:finn-b-CD2_MULTIPLE_MYELOMA_PLASMA_CELL	0.8414	finn-b-CD2_MULTIPLE_MYELOMA_PLASMA_CELL
rs7041283	C	T	0.0373	0.068	0.5837	1e+05	Multiple myeloma and malignant plasma cell neoplasms || id:finn-b-CD2_MULTIPLE_MYELOMA_PLASMA_CELL	0.2461	finn-b-CD2_MULTIPLE_MYELOMA_PLASMA_CELL
rs35195855	T	C	0.0815	0.0841	0.3329	1e+05	Multiple myeloma and malignant plasma cell neoplasms || id:finn-b-CD2_MULTIPLE_MYELOMA_PLASMA_CELL	0.1432	finn-b-CD2_MULTIPLE_MYELOMA_PLASMA_CELL
rs174580	G	A	0.0777	0.0593	0.1899	1e+05	Multiple myeloma and malignant plasma cell neoplasms || id:finn-b-CD2_MULTIPLE_MYELOMA_PLASMA_CELL	0.4153	finn-b-CD2_MULTIPLE_MYELOMA_PLASMA_CELL
rs12417747	A	G	-0.0257	0.0921	0.7805	1e+05	Multiple myeloma and malignant plasma cell neoplasms || id:finn-b-CD2_MULTIPLE_MYELOMA_PLASMA_CELL	0.1148	finn-b-CD2_MULTIPLE_MYELOMA_PLASMA_CELL
rs61893829	T	C	-0.0345	0.1062	0.7456	1e+05	Multiple myeloma and malignant plasma cell neoplasms || id:finn-b-CD2_MULTIPLE_MYELOMA_PLASMA_CELL	0.08443	finn-b-CD2_MULTIPLE_MYELOMA_PLASMA_CELL
rs656095	G	A	-0.0026	0.0705	0.9708	1e+05	Multiple myeloma and malignant plasma cell neoplasms || id:finn-b-CD2_MULTIPLE_MYELOMA_PLASMA_CELL	0.2207	finn-b-CD2_MULTIPLE_MYELOMA_PLASMA_CELL
rs74089903	A	G	-0.4635	0.3112	0.1364	1e+05	Multiple myeloma and malignant plasma cell neoplasms || id:finn-b-CD2_MULTIPLE_MYELOMA_PLASMA_CELL	0.00908	finn-b-CD2_MULTIPLE_MYELOMA_PLASMA_CELL
rs10846753	G	T	-0.0857	0.0694	0.2165	1e+05	Multiple myeloma and malignant plasma cell neoplasms || id:finn-b-CD2_MULTIPLE_MYELOMA_PLASMA_CELL	0.23	finn-b-CD2_MULTIPLE_MYELOMA_PLASMA_CELL
rs117534325	G	A	-0.2583	0.464	0.577801	1e+05	Multiple myeloma and malignant plasma cell neoplasms || id:finn-b-CD2_MULTIPLE_MYELOMA_PLASMA_CELL	0.004636	finn-b-CD2_MULTIPLE_MYELOMA_PLASMA_CELL
rs56208677	T	C	0.1802	0.1115	0.106	1e+05	Multiple myeloma and malignant plasma cell neoplasms || id:finn-b-CD2_MULTIPLE_MYELOMA_PLASMA_CELL	0.07555	finn-b-CD2_MULTIPLE_MYELOMA_PLASMA_CELL
rs118150981	A	G	-0.2169	0.2094	0.3005	1e+05	Multiple myeloma and malignant plasma cell neoplasms || id:finn-b-CD2_MULTIPLE_MYELOMA_PLASMA_CELL	0.02018	finn-b-CD2_MULTIPLE_MYELOMA_PLASMA_CELL
rs73292027	G	T	0.0621	0.0962	0.5183	1e+05	Multiple myeloma and malignant plasma cell neoplasms || id:finn-b-CD2_MULTIPLE_MYELOMA_PLASMA_CELL	0.1056	finn-b-CD2_MULTIPLE_MYELOMA_PLASMA_CELL
rs10889335	G	A	0.0283	0.0646	0.6612	1e+05	Multiple myeloma and malignant plasma cell neoplasms || id:finn-b-CD2_MULTIPLE_MYELOMA_PLASMA_CELL	0.2869	finn-b-CD2_MULTIPLE_MYELOMA_PLASMA_CELL
rs822798	G	A	0.0577	0.0592	0.3291	1e+05	Multiple myeloma and malignant plasma cell neoplasms || id:finn-b-CD2_MULTIPLE_MYELOMA_PLASMA_CELL	0.4249	finn-b-CD2_MULTIPLE_MYELOMA_PLASMA_CELL
rs182828998	C	A	-0.132	0.3204	0.680299	1e+05	Multiple myeloma and malignant plasma cell neoplasms || id:finn-b-CD2_MULTIPLE_MYELOMA_PLASMA_CELL	0.008476	finn-b-CD2_MULTIPLE_MYELOMA_PLASMA_CELL
rs6985657	G	A	-0.1946	0.1067	0.0681805	1e+05	Multiple myeloma and malignant plasma cell neoplasms || id:finn-b-CD2_MULTIPLE_MYELOMA_PLASMA_CELL	0.08295	finn-b-CD2_MULTIPLE_MYELOMA_PLASMA_CELL
rs10504795	G	C	-0.0099	0.0674	0.8837	1e+05	Multiple myeloma and malignant plasma cell neoplasms || id:finn-b-CD2_MULTIPLE_MYELOMA_PLASMA_CELL	0.2529	finn-b-CD2_MULTIPLE_MYELOMA_PLASMA_CELL
rs7897746	T	C	-0.0346	0.0964	0.7201	1e+05	Multiple myeloma and malignant plasma cell neoplasms || id:finn-b-CD2_MULTIPLE_MYELOMA_PLASMA_CELL	0.8972	finn-b-CD2_MULTIPLE_MYELOMA_PLASMA_CELL
rs61896141	C	A	0.2004	0.0935	0.0320199	1e+05	Multiple myeloma and malignant plasma cell neoplasms || id:finn-b-CD2_MULTIPLE_MYELOMA_PLASMA_CELL	0.1097	finn-b-CD2_MULTIPLE_MYELOMA_PLASMA_CELL
rs695110	C	T	-5e-04	0.0687	0.9946	1e+05	Multiple myeloma and malignant plasma cell neoplasms || id:finn-b-CD2_MULTIPLE_MYELOMA_PLASMA_CELL	0.237	finn-b-CD2_MULTIPLE_MYELOMA_PLASMA_CELL
rs567173271	A	T	-0.0452	0.2017	0.8226	1e+05	Multiple myeloma and malignant plasma cell neoplasms || id:finn-b-CD2_MULTIPLE_MYELOMA_PLASMA_CELL	0.02274	finn-b-CD2_MULTIPLE_MYELOMA_PLASMA_CELL
rs17092227	C	T	0.0223	0.1518	0.883	1e+05	Multiple myeloma and malignant plasma cell neoplasms || id:finn-b-CD2_MULTIPLE_MYELOMA_PLASMA_CELL	0.04033	finn-b-CD2_MULTIPLE_MYELOMA_PLASMA_CELL
rs10423742	A	G	0.0662	0.0704	0.3467	1e+05	Multiple myeloma and malignant plasma cell neoplasms || id:finn-b-CD2_MULTIPLE_MYELOMA_PLASMA_CELL	0.7722	finn-b-CD2_MULTIPLE_MYELOMA_PLASMA_CELL
rs641738	T	C	0.0131	0.0602	0.8276	1e+05	Multiple myeloma and malignant plasma cell neoplasms || id:finn-b-CD2_MULTIPLE_MYELOMA_PLASMA_CELL	0.3961	finn-b-CD2_MULTIPLE_MYELOMA_PLASMA_CELL
rs1555289	C	T	-0.1275	0.0694	0.0659903	1e+05	Multiple myeloma and malignant plasma cell neoplasms || id:finn-b-CD2_MULTIPLE_MYELOMA_PLASMA_CELL	0.766	finn-b-CD2_MULTIPLE_MYELOMA_PLASMA_CELL
rs79113397	C	T	0.0882	0.0697	0.2056	1e+05	Multiple myeloma and malignant plasma cell neoplasms || id:finn-b-CD2_MULTIPLE_MYELOMA_PLASMA_CELL	0.2329	finn-b-CD2_MULTIPLE_MYELOMA_PLASMA_CELL
rs6850591	C	T	0.0058	0.059	0.9211	1e+05	Multiple myeloma and malignant plasma cell neoplasms || id:finn-b-CD2_MULTIPLE_MYELOMA_PLASMA_CELL	0.5473	finn-b-CD2_MULTIPLE_MYELOMA_PLASMA_CELL
rs174537	T	G	0.0797	0.0593	0.1794	1e+05	Multiple myeloma and malignant plasma cell neoplasms || id:finn-b-CD2_MULTIPLE_MYELOMA_PLASMA_CELL	0.4135	finn-b-CD2_MULTIPLE_MYELOMA_PLASMA_CELL
rs531117	T	C	-0.0063	0.0694	0.9277	1e+05	Multiple myeloma and malignant plasma cell neoplasms || id:finn-b-CD2_MULTIPLE_MYELOMA_PLASMA_CELL	0.2294	finn-b-CD2_MULTIPLE_MYELOMA_PLASMA_CELL
rs75976069	C	T	-0.4256	0.19	0.0250697	1e+05	Multiple myeloma and malignant plasma cell neoplasms || id:finn-b-CD2_MULTIPLE_MYELOMA_PLASMA_CELL	0.02543	finn-b-CD2_MULTIPLE_MYELOMA_PLASMA_CELL
rs61978272	T	C	-0.0208	0.0659	0.7526	1e+05	Multiple myeloma and malignant plasma cell neoplasms || id:finn-b-CD2_MULTIPLE_MYELOMA_PLASMA_CELL	0.2768	finn-b-CD2_MULTIPLE_MYELOMA_PLASMA_CELL
rs173539	T	C	0.0054	0.0654	0.9348	1e+05	Multiple myeloma and malignant plasma cell neoplasms || id:finn-b-CD2_MULTIPLE_MYELOMA_PLASMA_CELL	0.2837	finn-b-CD2_MULTIPLE_MYELOMA_PLASMA_CELL
rs8107974	T	A	0.1357	0.1191	0.2544	1e+05	Multiple myeloma and malignant plasma cell neoplasms || id:finn-b-CD2_MULTIPLE_MYELOMA_PLASMA_CELL	0.0647	finn-b-CD2_MULTIPLE_MYELOMA_PLASMA_CELL
rs1168127	A	C	-0.0417	0.0663	0.5295	1e+05	Multiple myeloma and malignant plasma cell neoplasms || id:finn-b-CD2_MULTIPLE_MYELOMA_PLASMA_CELL	0.7355	finn-b-CD2_MULTIPLE_MYELOMA_PLASMA_CELL
rs148498852	G	A	-0.0855	0.1081	0.4292	1e+05	Multiple myeloma and malignant plasma cell neoplasms || id:finn-b-CD2_MULTIPLE_MYELOMA_PLASMA_CELL	0.08155	finn-b-CD2_MULTIPLE_MYELOMA_PLASMA_CELL
rs59256568	G	A	0.339	0.2103	0.107	1e+05	Multiple myeloma and malignant plasma cell neoplasms || id:finn-b-CD2_MULTIPLE_MYELOMA_PLASMA_CELL	0.01995	finn-b-CD2_MULTIPLE_MYELOMA_PLASMA_CELL
rs62238391	T	C	-0.0064	0.063	0.9189	1e+05	Multiple myeloma and malignant plasma cell neoplasms || id:finn-b-CD2_MULTIPLE_MYELOMA_PLASMA_CELL	0.3198	finn-b-CD2_MULTIPLE_MYELOMA_PLASMA_CELL
rs13078306	C	A	-0.0546	0.062	0.3788	1e+05	Multiple myeloma and malignant plasma cell neoplasms || id:finn-b-CD2_MULTIPLE_MYELOMA_PLASMA_CELL	0.3355	finn-b-CD2_MULTIPLE_MYELOMA_PLASMA_CELL
rs56158036	A	G	0.0927	0.2267	0.682501	1e+05	Multiple myeloma and malignant plasma cell neoplasms || id:finn-b-CD2_MULTIPLE_MYELOMA_PLASMA_CELL	0.01722	finn-b-CD2_MULTIPLE_MYELOMA_PLASMA_CELL
rs4271965	G	A	-0.1233	0.0596	0.0384601	1e+05	Multiple myeloma and malignant plasma cell neoplasms || id:finn-b-CD2_MULTIPLE_MYELOMA_PLASMA_CELL	0.5696	finn-b-CD2_MULTIPLE_MYELOMA_PLASMA_CELL
rs139598970	T	G	-0.3871	0.2545	0.1282	1e+05	Multiple myeloma and malignant plasma cell neoplasms || id:finn-b-CD2_MULTIPLE_MYELOMA_PLASMA_CELL	0.01399	finn-b-CD2_MULTIPLE_MYELOMA_PLASMA_CELL
rs7717591	G	A	-0.034	0.0628	0.587801	1e+05	Multiple myeloma and malignant plasma cell neoplasms || id:finn-b-CD2_MULTIPLE_MYELOMA_PLASMA_CELL	0.6809	finn-b-CD2_MULTIPLE_MYELOMA_PLASMA_CELL
rs7798734	T	G	-0.0229	0.0629	0.7165	1e+05	Multiple myeloma and malignant plasma cell neoplasms || id:finn-b-CD2_MULTIPLE_MYELOMA_PLASMA_CELL	0.3198	finn-b-CD2_MULTIPLE_MYELOMA_PLASMA_CELL
rs35958132	G	A	0.1211	0.12	0.3126	1e+05	Multiple myeloma and malignant plasma cell neoplasms || id:finn-b-CD2_MULTIPLE_MYELOMA_PLASMA_CELL	0.06523	finn-b-CD2_MULTIPLE_MYELOMA_PLASMA_CELL
rs147002062	T	C	1.006	0.5299	0.0576103	1e+05	Multiple myeloma and malignant plasma cell neoplasms || id:finn-b-CD2_MULTIPLE_MYELOMA_PLASMA_CELL	0.003154	finn-b-CD2_MULTIPLE_MYELOMA_PLASMA_CELL
rs117675848	A	G	-0.0899	0.2264	0.6912	1e+05	Multiple myeloma and malignant plasma cell neoplasms || id:finn-b-CD2_MULTIPLE_MYELOMA_PLASMA_CELL	0.01712	finn-b-CD2_MULTIPLE_MYELOMA_PLASMA_CELL
rs56128146	T	C	0.0024	0.0593	0.9676	1e+05	Multiple myeloma and malignant plasma cell neoplasms || id:finn-b-CD2_MULTIPLE_MYELOMA_PLASMA_CELL	0.4237	finn-b-CD2_MULTIPLE_MYELOMA_PLASMA_CELL
rs17484	C	T	0.0367	0.0602	0.5424	1e+05	Multiple myeloma and malignant plasma cell neoplasms || id:finn-b-CD2_MULTIPLE_MYELOMA_PLASMA_CELL	0.6146	finn-b-CD2_MULTIPLE_MYELOMA_PLASMA_CELL
rs78098253	A	C	-0.1082	0.1631	0.5072	1e+05	Multiple myeloma and malignant plasma cell neoplasms || id:finn-b-CD2_MULTIPLE_MYELOMA_PLASMA_CELL	0.03343	finn-b-CD2_MULTIPLE_MYELOMA_PLASMA_CELL
rs62315647	C	T	-0.0361	0.2129	0.8653	1e+05	Multiple myeloma and malignant plasma cell neoplasms || id:finn-b-CD2_MULTIPLE_MYELOMA_PLASMA_CELL	0.01996	finn-b-CD2_MULTIPLE_MYELOMA_PLASMA_CELL
rs9402974	T	A	-0.0663	0.084	0.4297	1e+05	Multiple myeloma and malignant plasma cell neoplasms || id:finn-b-CD2_MULTIPLE_MYELOMA_PLASMA_CELL	0.1495	finn-b-CD2_MULTIPLE_MYELOMA_PLASMA_CELL
rs200921913	T	C	-0.0144	0.0607	0.8129	1e+05	Multiple myeloma and malignant plasma cell neoplasms || id:finn-b-CD2_MULTIPLE_MYELOMA_PLASMA_CELL	0.372	finn-b-CD2_MULTIPLE_MYELOMA_PLASMA_CELL
rs79136768	G	A	-0.0717	0.1595	0.6528	1e+05	Multiple myeloma and malignant plasma cell neoplasms || id:finn-b-CD2_MULTIPLE_MYELOMA_PLASMA_CELL	0.03632	finn-b-CD2_MULTIPLE_MYELOMA_PLASMA_CELL
rs182173873	C	A	5e-04	0.1548	0.9974	1e+05	Multiple myeloma and malignant plasma cell neoplasms || id:finn-b-CD2_MULTIPLE_MYELOMA_PLASMA_CELL	0.03854	finn-b-CD2_MULTIPLE_MYELOMA_PLASMA_CELL
rs174599	C	G	0.0642	0.0593	0.2786	1e+05	Multiple myeloma and malignant plasma cell neoplasms || id:finn-b-CD2_MULTIPLE_MYELOMA_PLASMA_CELL	0.4264	finn-b-CD2_MULTIPLE_MYELOMA_PLASMA_CELL
rs2302263	T	C	0.0899	0.0876	0.3048	1e+05	Multiple myeloma and malignant plasma cell neoplasms || id:finn-b-CD2_MULTIPLE_MYELOMA_PLASMA_CELL	0.1277	finn-b-CD2_MULTIPLE_MYELOMA_PLASMA_CELL
rs4147976	T	C	-0.0307	0.0591	0.6031	1e+05	Multiple myeloma and malignant plasma cell neoplasms || id:finn-b-CD2_MULTIPLE_MYELOMA_PLASMA_CELL	0.5497	finn-b-CD2_MULTIPLE_MYELOMA_PLASMA_CELL
rs11208004	A	G	0.0453	0.0663	0.4952	1e+05	Multiple myeloma and malignant plasma cell neoplasms || id:finn-b-CD2_MULTIPLE_MYELOMA_PLASMA_CELL	0.2637	finn-b-CD2_MULTIPLE_MYELOMA_PLASMA_CELL
rs2347672	C	A	0.0056	0.0622	0.928	1e+05	Multiple myeloma and malignant plasma cell neoplasms || id:finn-b-CD2_MULTIPLE_MYELOMA_PLASMA_CELL	0.6698	finn-b-CD2_MULTIPLE_MYELOMA_PLASMA_CELL
rs138827081	A	G	-0.2263	0.4491	0.6144	1e+05	Multiple myeloma and malignant plasma cell neoplasms || id:finn-b-CD2_MULTIPLE_MYELOMA_PLASMA_CELL	0.004516	finn-b-CD2_MULTIPLE_MYELOMA_PLASMA_CELL
rs76833802	T	C	0.1116	0.1039	0.2829	1e+05	Multiple myeloma and malignant plasma cell neoplasms || id:finn-b-CD2_MULTIPLE_MYELOMA_PLASMA_CELL	0.08868	finn-b-CD2_MULTIPLE_MYELOMA_PLASMA_CELL
rs174548	G	C	0.0907	0.06	0.1306	1e+05	Multiple myeloma and malignant plasma cell neoplasms || id:finn-b-CD2_MULTIPLE_MYELOMA_PLASMA_CELL	0.3895	finn-b-CD2_MULTIPLE_MYELOMA_PLASMA_CELL
rs10896384	A	G	-0.0848	0.0604	0.1601	1e+05	Multiple myeloma and malignant plasma cell neoplasms || id:finn-b-CD2_MULTIPLE_MYELOMA_PLASMA_CELL	0.3776	finn-b-CD2_MULTIPLE_MYELOMA_PLASMA_CELL
rs75719904	G	A	-0.1038	0.1548	0.502599	1e+05	Multiple myeloma and malignant plasma cell neoplasms || id:finn-b-CD2_MULTIPLE_MYELOMA_PLASMA_CELL	0.03785	finn-b-CD2_MULTIPLE_MYELOMA_PLASMA_CELL
rs2096994	A	C	0.031	0.0698	0.6567	1e+05	Multiple myeloma and malignant plasma cell neoplasms || id:finn-b-CD2_MULTIPLE_MYELOMA_PLASMA_CELL	0.2281	finn-b-CD2_MULTIPLE_MYELOMA_PLASMA_CELL
rs72830074	T	G	0.03	0.1348	0.8238	1e+05	Multiple myeloma and malignant plasma cell neoplasms || id:finn-b-CD2_MULTIPLE_MYELOMA_PLASMA_CELL	0.0497	finn-b-CD2_MULTIPLE_MYELOMA_PLASMA_CELL
rs34689885	T	A	-0.0602	0.066	0.3619	1e+05	Multiple myeloma and malignant plasma cell neoplasms || id:finn-b-CD2_MULTIPLE_MYELOMA_PLASMA_CELL	0.269	finn-b-CD2_MULTIPLE_MYELOMA_PLASMA_CELL
rs77985607	A	G	-0.0242	0.1331	0.8557	1e+05	Multiple myeloma and malignant plasma cell neoplasms || id:finn-b-CD2_MULTIPLE_MYELOMA_PLASMA_CELL	0.05126	finn-b-CD2_MULTIPLE_MYELOMA_PLASMA_CELL
rs2973222	T	C	0.0101	0.0592	0.8642	1e+05	Multiple myeloma and malignant plasma cell neoplasms || id:finn-b-CD2_MULTIPLE_MYELOMA_PLASMA_CELL	0.5178	finn-b-CD2_MULTIPLE_MYELOMA_PLASMA_CELL
rs117352906	T	C	-0.0142	0.2756	0.9589	1e+05	Multiple myeloma and malignant plasma cell neoplasms || id:finn-b-CD2_MULTIPLE_MYELOMA_PLASMA_CELL	0.01105	finn-b-CD2_MULTIPLE_MYELOMA_PLASMA_CELL
rs62482552	A	G	0.0368	0.0604	0.542199	1e+05	Multiple myeloma and malignant plasma cell neoplasms || id:finn-b-CD2_MULTIPLE_MYELOMA_PLASMA_CELL	0.6062	finn-b-CD2_MULTIPLE_MYELOMA_PLASMA_CELL
rs139923737	T	C	0.0472	0.1888	0.8026	1e+05	Multiple myeloma and malignant plasma cell neoplasms || id:finn-b-CD2_MULTIPLE_MYELOMA_PLASMA_CELL	0.02474	finn-b-CD2_MULTIPLE_MYELOMA_PLASMA_CELL
rs76780983	G	T	-0.0511	0.1671	0.7597	1e+05	Multiple myeloma and malignant plasma cell neoplasms || id:finn-b-CD2_MULTIPLE_MYELOMA_PLASMA_CELL	0.03135	finn-b-CD2_MULTIPLE_MYELOMA_PLASMA_CELL
rs673335	C	T	1e-04	0.0682	0.9991	1e+05	Multiple myeloma and malignant plasma cell neoplasms || id:finn-b-CD2_MULTIPLE_MYELOMA_PLASMA_CELL	0.2414	finn-b-CD2_MULTIPLE_MYELOMA_PLASMA_CELL
rs71425785	G	A	0.0902	0.0932	0.333	1e+05	Multiple myeloma and malignant plasma cell neoplasms || id:finn-b-CD2_MULTIPLE_MYELOMA_PLASMA_CELL	0.1143	finn-b-CD2_MULTIPLE_MYELOMA_PLASMA_CELL
rs1033155	G	A	0.0651	0.0598	0.2761	1e+05	Multiple myeloma and malignant plasma cell neoplasms || id:finn-b-CD2_MULTIPLE_MYELOMA_PLASMA_CELL	0.4018	finn-b-CD2_MULTIPLE_MYELOMA_PLASMA_CELL
rs75528309	T	C	-0.0217	0.1467	0.8826	1e+05	Multiple myeloma and malignant plasma cell neoplasms || id:finn-b-CD2_MULTIPLE_MYELOMA_PLASMA_CELL	0.04293	finn-b-CD2_MULTIPLE_MYELOMA_PLASMA_CELL
rs79450037	A	G	-0.0869	0.1533	0.5709	1e+05	Multiple myeloma and malignant plasma cell neoplasms || id:finn-b-CD2_MULTIPLE_MYELOMA_PLASMA_CELL	0.03813	finn-b-CD2_MULTIPLE_MYELOMA_PLASMA_CELL
rs248968	C	T	-0.0467	0.0587	0.427	1e+05	Multiple myeloma and malignant plasma cell neoplasms || id:finn-b-CD2_MULTIPLE_MYELOMA_PLASMA_CELL	0.525	finn-b-CD2_MULTIPLE_MYELOMA_PLASMA_CELL
rs836912	T	C	0.1064	0.0618	0.0849806	1e+05	Multiple myeloma and malignant plasma cell neoplasms || id:finn-b-CD2_MULTIPLE_MYELOMA_PLASMA_CELL	0.3425	finn-b-CD2_MULTIPLE_MYELOMA_PLASMA_CELL
rs8736	T	C	0.0133	0.0603	0.8257	1e+05	Multiple myeloma and malignant plasma cell neoplasms || id:finn-b-CD2_MULTIPLE_MYELOMA_PLASMA_CELL	0.3939	finn-b-CD2_MULTIPLE_MYELOMA_PLASMA_CELL
rs8131052	T	C	-0.0081	0.0994	0.9347	1e+05	Multiple myeloma and malignant plasma cell neoplasms || id:finn-b-CD2_MULTIPLE_MYELOMA_PLASMA_CELL	0.09601	finn-b-CD2_MULTIPLE_MYELOMA_PLASMA_CELL
rs6675844	A	T	-0.145	0.1065	0.1732	1e+05	Multiple myeloma and malignant plasma cell neoplasms || id:finn-b-CD2_MULTIPLE_MYELOMA_PLASMA_CELL	0.08167	finn-b-CD2_MULTIPLE_MYELOMA_PLASMA_CELL
rs148625143	G	C	0.2315	0.142	0.1032	1e+05	Multiple myeloma and malignant plasma cell neoplasms || id:finn-b-CD2_MULTIPLE_MYELOMA_PLASMA_CELL	0.04505	finn-b-CD2_MULTIPLE_MYELOMA_PLASMA_CELL
rs34450192	A	T	-0.0171	0.1631	0.9164	1e+05	Multiple myeloma and malignant plasma cell neoplasms || id:finn-b-CD2_MULTIPLE_MYELOMA_PLASMA_CELL	0.03349	finn-b-CD2_MULTIPLE_MYELOMA_PLASMA_CELL
rs76494046	C	A	0.087	0.1364	0.523701	1e+05	Multiple myeloma and malignant plasma cell neoplasms || id:finn-b-CD2_MULTIPLE_MYELOMA_PLASMA_CELL	0.04847	finn-b-CD2_MULTIPLE_MYELOMA_PLASMA_CELL
rs75248478	A	G	0.2263	0.1615	0.1612	1e+05	Multiple myeloma and malignant plasma cell neoplasms || id:finn-b-CD2_MULTIPLE_MYELOMA_PLASMA_CELL	0.03333	finn-b-CD2_MULTIPLE_MYELOMA_PLASMA_CELL
rs34115485	G	A	-0.0794	0.0621	0.2006	1e+05	Multiple myeloma and malignant plasma cell neoplasms || id:finn-b-CD2_MULTIPLE_MYELOMA_PLASMA_CELL	0.3373	finn-b-CD2_MULTIPLE_MYELOMA_PLASMA_CELL
rs13394815	A	C	-0.0367	0.0612	0.548399	1e+05	Multiple myeloma and malignant plasma cell neoplasms || id:finn-b-CD2_MULTIPLE_MYELOMA_PLASMA_CELL	0.384	finn-b-CD2_MULTIPLE_MYELOMA_PLASMA_CELL
rs77494629	A	C	0.1044	0.0666	0.1172	1e+05	Multiple myeloma and malignant plasma cell neoplasms || id:finn-b-CD2_MULTIPLE_MYELOMA_PLASMA_CELL	0.269	finn-b-CD2_MULTIPLE_MYELOMA_PLASMA_CELL
rs62311841	A	G	0.0072	0.0877	0.9348	1e+05	Multiple myeloma and malignant plasma cell neoplasms || id:finn-b-CD2_MULTIPLE_MYELOMA_PLASMA_CELL	0.1254	finn-b-CD2_MULTIPLE_MYELOMA_PLASMA_CELL
rs6453462	G	A	0.012	0.1253	0.9236	1e+05	Multiple myeloma and malignant plasma cell neoplasms || id:finn-b-CD2_MULTIPLE_MYELOMA_PLASMA_CELL	0.9396	finn-b-CD2_MULTIPLE_MYELOMA_PLASMA_CELL
rs146085506	C	T	0.1598	0.1228	0.1931	1e+05	Multiple myeloma and malignant plasma cell neoplasms || id:finn-b-CD2_MULTIPLE_MYELOMA_PLASMA_CELL	0.05985	finn-b-CD2_MULTIPLE_MYELOMA_PLASMA_CELL
rs72973984	G	A	0.0469	0.095	0.6215	1e+05	Multiple myeloma and malignant plasma cell neoplasms || id:finn-b-CD2_MULTIPLE_MYELOMA_PLASMA_CELL	0.1081	finn-b-CD2_MULTIPLE_MYELOMA_PLASMA_CELL
rs117421874	T	C	0.4111	0.3108	0.1859	1e+05	Multiple myeloma and malignant plasma cell neoplasms || id:finn-b-CD2_MULTIPLE_MYELOMA_PLASMA_CELL	0.008848	finn-b-CD2_MULTIPLE_MYELOMA_PLASMA_CELL
rs28609532	G	A	-0.0861	0.1097	0.4327	1e+05	Multiple myeloma and malignant plasma cell neoplasms || id:finn-b-CD2_MULTIPLE_MYELOMA_PLASMA_CELL	0.07518	finn-b-CD2_MULTIPLE_MYELOMA_PLASMA_CELL
rs606587	G	A	0.0272	0.0603	0.6522	1e+05	Multiple myeloma and malignant plasma cell neoplasms || id:finn-b-CD2_MULTIPLE_MYELOMA_PLASMA_CELL	0.3763	finn-b-CD2_MULTIPLE_MYELOMA_PLASMA_CELL
rs876969	T	C	0.0891	0.0802	0.2661	1e+05	Multiple myeloma and malignant plasma cell neoplasms || id:finn-b-CD2_MULTIPLE_MYELOMA_PLASMA_CELL	0.1582	finn-b-CD2_MULTIPLE_MYELOMA_PLASMA_CELL
rs9682490	C	T	-0.0362	0.0593	0.5414	1e+05	Multiple myeloma and malignant plasma cell neoplasms || id:finn-b-CD2_MULTIPLE_MYELOMA_PLASMA_CELL	0.44	finn-b-CD2_MULTIPLE_MYELOMA_PLASMA_CELL
rs7677028	G	C	0.1657	0.2382	0.4866	1e+05	Multiple myeloma and malignant plasma cell neoplasms || id:finn-b-CD2_MULTIPLE_MYELOMA_PLASMA_CELL	0.01537	finn-b-CD2_MULTIPLE_MYELOMA_PLASMA_CELL
rs13194791	G	A	0.0628	0.0837	0.4525	1e+05	Multiple myeloma and malignant plasma cell neoplasms || id:finn-b-CD2_MULTIPLE_MYELOMA_PLASMA_CELL	0.1439	finn-b-CD2_MULTIPLE_MYELOMA_PLASMA_CELL
rs7845596	G	C	0.1256	0.1057	0.2347	1e+05	Multiple myeloma and malignant plasma cell neoplasms || id:finn-b-CD2_MULTIPLE_MYELOMA_PLASMA_CELL	0.08368	finn-b-CD2_MULTIPLE_MYELOMA_PLASMA_CELL
rs34861396	A	G	-0.0559	0.0645	0.3862	1e+05	Multiple myeloma and malignant plasma cell neoplasms || id:finn-b-CD2_MULTIPLE_MYELOMA_PLASMA_CELL	0.2987	finn-b-CD2_MULTIPLE_MYELOMA_PLASMA_CELL
rs77211823	C	T	-0.0474	0.1298	0.7153	1e+05	Multiple myeloma and malignant plasma cell neoplasms || id:finn-b-CD2_MULTIPLE_MYELOMA_PLASMA_CELL	0.05451	finn-b-CD2_MULTIPLE_MYELOMA_PLASMA_CELL
rs72923423	T	G	0.0895	0.1136	0.4307	1e+05	Multiple myeloma and malignant plasma cell neoplasms || id:finn-b-CD2_MULTIPLE_MYELOMA_PLASMA_CELL	0.07191	finn-b-CD2_MULTIPLE_MYELOMA_PLASMA_CELL
rs117449635	A	G	0.0595	0.2337	0.7991	1e+05	Multiple myeloma and malignant plasma cell neoplasms || id:finn-b-CD2_MULTIPLE_MYELOMA_PLASMA_CELL	0.01691	finn-b-CD2_MULTIPLE_MYELOMA_PLASMA_CELL
rs79037957	C	G	0.1099	0.1731	0.5255	1e+05	Multiple myeloma and malignant plasma cell neoplasms || id:finn-b-CD2_MULTIPLE_MYELOMA_PLASMA_CELL	0.03005	finn-b-CD2_MULTIPLE_MYELOMA_PLASMA_CELL
rs113746682	T	C	0.17	0.1874	0.3642	1e+05	Multiple myeloma and malignant plasma cell neoplasms || id:finn-b-CD2_MULTIPLE_MYELOMA_PLASMA_CELL	0.02535	finn-b-CD2_MULTIPLE_MYELOMA_PLASMA_CELL
rs6741227	T	C	-0.0025	0.0623	0.9677	1e+05	Multiple myeloma and malignant plasma cell neoplasms || id:finn-b-CD2_MULTIPLE_MYELOMA_PLASMA_CELL	0.3317	finn-b-CD2_MULTIPLE_MYELOMA_PLASMA_CELL
rs11918522	A	G	-0.0259	0.0797	0.7449	1e+05	Multiple myeloma and malignant plasma cell neoplasms || id:finn-b-CD2_MULTIPLE_MYELOMA_PLASMA_CELL	0.1607	finn-b-CD2_MULTIPLE_MYELOMA_PLASMA_CELL
rs17086339	C	G	0.085	0.0853	0.3191	1e+05	Multiple myeloma and malignant plasma cell neoplasms || id:finn-b-CD2_MULTIPLE_MYELOMA_PLASMA_CELL	0.1357	finn-b-CD2_MULTIPLE_MYELOMA_PLASMA_CELL
rs4579316	C	T	0.1086	0.0787	0.1677	1e+05	Multiple myeloma and malignant plasma cell neoplasms || id:finn-b-CD2_MULTIPLE_MYELOMA_PLASMA_CELL	0.8344	finn-b-CD2_MULTIPLE_MYELOMA_PLASMA_CELL
rs75804573	A	G	0.0485	0.0832	0.5596	1e+05	Multiple myeloma and malignant plasma cell neoplasms || id:finn-b-CD2_MULTIPLE_MYELOMA_PLASMA_CELL	0.1504	finn-b-CD2_MULTIPLE_MYELOMA_PLASMA_CELL
rs140661870	T	C	0.2935	0.2643	0.2667	1e+05	Multiple myeloma and malignant plasma cell neoplasms || id:finn-b-CD2_MULTIPLE_MYELOMA_PLASMA_CELL	0.0131	finn-b-CD2_MULTIPLE_MYELOMA_PLASMA_CELL
rs75111872	A	G	0.098	0.0792	0.2164	1e+05	Multiple myeloma and malignant plasma cell neoplasms || id:finn-b-CD2_MULTIPLE_MYELOMA_PLASMA_CELL	0.1619	finn-b-CD2_MULTIPLE_MYELOMA_PLASMA_CELL
rs968742	G	A	0.0232	0.0586	0.6925	1e+05	Multiple myeloma and malignant plasma cell neoplasms || id:finn-b-CD2_MULTIPLE_MYELOMA_PLASMA_CELL	0.5246	finn-b-CD2_MULTIPLE_MYELOMA_PLASMA_CELL
rs117435540	A	G	0.1115	0.3235	0.730299	1e+05	Multiple myeloma and malignant plasma cell neoplasms || id:finn-b-CD2_MULTIPLE_MYELOMA_PLASMA_CELL	0.008086	finn-b-CD2_MULTIPLE_MYELOMA_PLASMA_CELL
rs77277881	A	G	0.2927	0.3116	0.3476	1e+05	Multiple myeloma and malignant plasma cell neoplasms || id:finn-b-CD2_MULTIPLE_MYELOMA_PLASMA_CELL	0.009115	finn-b-CD2_MULTIPLE_MYELOMA_PLASMA_CELL
rs7554873	C	T	0.1045	0.1311	0.4255	1e+05	Multiple myeloma and malignant plasma cell neoplasms || id:finn-b-CD2_MULTIPLE_MYELOMA_PLASMA_CELL	0.05612	finn-b-CD2_MULTIPLE_MYELOMA_PLASMA_CELL
rs6709442	A	G	0.0125	0.0593	0.8325	1e+05	Multiple myeloma and malignant plasma cell neoplasms || id:finn-b-CD2_MULTIPLE_MYELOMA_PLASMA_CELL	0.4255	finn-b-CD2_MULTIPLE_MYELOMA_PLASMA_CELL
rs2678932	C	T	-0.0466	0.0586	0.4267	1e+05	Multiple myeloma and malignant plasma cell neoplasms || id:finn-b-CD2_MULTIPLE_MYELOMA_PLASMA_CELL	0.4625	finn-b-CD2_MULTIPLE_MYELOMA_PLASMA_CELL
rs34881711	A	G	0.0068	0.0688	0.9211	1e+05	Multiple myeloma and malignant plasma cell neoplasms || id:finn-b-CD2_MULTIPLE_MYELOMA_PLASMA_CELL	0.2369	finn-b-CD2_MULTIPLE_MYELOMA_PLASMA_CELL
rs76798309	A	G	0.0113	0.2145	0.9579	1e+05	Multiple myeloma and malignant plasma cell neoplasms || id:finn-b-CD2_MULTIPLE_MYELOMA_PLASMA_CELL	0.01908	finn-b-CD2_MULTIPLE_MYELOMA_PLASMA_CELL
rs6601694	A	G	0.0334	0.0646	0.6051	1e+05	Multiple myeloma and malignant plasma cell neoplasms || id:finn-b-CD2_MULTIPLE_MYELOMA_PLASMA_CELL	0.3194	finn-b-CD2_MULTIPLE_MYELOMA_PLASMA_CELL
rs73422593	G	A	-0.0467	0.0923	0.612901	1e+05	Multiple myeloma and malignant plasma cell neoplasms || id:finn-b-CD2_MULTIPLE_MYELOMA_PLASMA_CELL	0.1142	finn-b-CD2_MULTIPLE_MYELOMA_PLASMA_CELL
rs658580	A	C	-0.0334	0.0653	0.6092	1e+05	Multiple myeloma and malignant plasma cell neoplasms || id:finn-b-CD2_MULTIPLE_MYELOMA_PLASMA_CELL	0.7058	finn-b-CD2_MULTIPLE_MYELOMA_PLASMA_CELL
rs174568	T	C	0.0794	0.0594	0.1812	1e+05	Multiple myeloma and malignant plasma cell neoplasms || id:finn-b-CD2_MULTIPLE_MYELOMA_PLASMA_CELL	0.4116	finn-b-CD2_MULTIPLE_MYELOMA_PLASMA_CELL
rs3017103	G	A	0.0365	0.0745	0.6244	1e+05	Multiple myeloma and malignant plasma cell neoplasms || id:finn-b-CD2_MULTIPLE_MYELOMA_PLASMA_CELL	0.8081	finn-b-CD2_MULTIPLE_MYELOMA_PLASMA_CELL
rs11173828	A	G	0.1533	0.1199	0.2012	1e+05	Multiple myeloma and malignant plasma cell neoplasms || id:finn-b-CD2_MULTIPLE_MYELOMA_PLASMA_CELL	0.06498	finn-b-CD2_MULTIPLE_MYELOMA_PLASMA_CELL
rs11057853	C	T	-0.0718	0.0588	0.2227	1e+05	Multiple myeloma and malignant plasma cell neoplasms || id:finn-b-CD2_MULTIPLE_MYELOMA_PLASMA_CELL	0.4513	finn-b-CD2_MULTIPLE_MYELOMA_PLASMA_CELL
rs7982529	C	T	0.0701	0.0699	0.3154	1e+05	Multiple myeloma and malignant plasma cell neoplasms || id:finn-b-CD2_MULTIPLE_MYELOMA_PLASMA_CELL	0.2286	finn-b-CD2_MULTIPLE_MYELOMA_PLASMA_CELL
rs79995028	T	G	0.088	0.4753	0.8531	1e+05	Multiple myeloma and malignant plasma cell neoplasms || id:finn-b-CD2_MULTIPLE_MYELOMA_PLASMA_CELL	0.003759	finn-b-CD2_MULTIPLE_MYELOMA_PLASMA_CELL
rs145755646	G	C	0.1246	0.1209	0.3029	1e+05	Multiple myeloma and malignant plasma cell neoplasms || id:finn-b-CD2_MULTIPLE_MYELOMA_PLASMA_CELL	0.0635	finn-b-CD2_MULTIPLE_MYELOMA_PLASMA_CELL
rs117215929	C	T	0.1421	0.1555	0.3608	1e+05	Multiple myeloma and malignant plasma cell neoplasms || id:finn-b-CD2_MULTIPLE_MYELOMA_PLASMA_CELL	0.03789	finn-b-CD2_MULTIPLE_MYELOMA_PLASMA_CELL
rs7103356	G	A	-0.1295	0.0611	0.0341602	1e+05	Multiple myeloma and malignant plasma cell neoplasms || id:finn-b-CD2_MULTIPLE_MYELOMA_PLASMA_CELL	0.6438	finn-b-CD2_MULTIPLE_MYELOMA_PLASMA_CELL
rs56358871	C	G	0.0546	0.0583	0.3489	1e+05	Multiple myeloma and malignant plasma cell neoplasms || id:finn-b-CD2_MULTIPLE_MYELOMA_PLASMA_CELL	0.5037	finn-b-CD2_MULTIPLE_MYELOMA_PLASMA_CELL
rs10414438	G	A	0.0641	0.0739	0.3854	1e+05	Multiple myeloma and malignant plasma cell neoplasms || id:finn-b-CD2_MULTIPLE_MYELOMA_PLASMA_CELL	0.1965	finn-b-CD2_MULTIPLE_MYELOMA_PLASMA_CELL
rs55709923	G	C	-0.1347	0.0838	0.1081	1e+05	Multiple myeloma and malignant plasma cell neoplasms || id:finn-b-CD2_MULTIPLE_MYELOMA_PLASMA_CELL	0.1429	finn-b-CD2_MULTIPLE_MYELOMA_PLASMA_CELL
rs118036933	T	G	-0.0288	0.3208	0.9285	1e+05	Multiple myeloma and malignant plasma cell neoplasms || id:finn-b-CD2_MULTIPLE_MYELOMA_PLASMA_CELL	0.008302	finn-b-CD2_MULTIPLE_MYELOMA_PLASMA_CELL
rs4815298	G	A	-0.0204	0.0585	0.7274	1e+05	Multiple myeloma and malignant plasma cell neoplasms || id:finn-b-CD2_MULTIPLE_MYELOMA_PLASMA_CELL	0.5298	finn-b-CD2_MULTIPLE_MYELOMA_PLASMA_CELL
rs184099437	G	C	0.1096	0.1565	0.4838	1e+05	Multiple myeloma and malignant plasma cell neoplasms || id:finn-b-CD2_MULTIPLE_MYELOMA_PLASMA_CELL	0.03698	finn-b-CD2_MULTIPLE_MYELOMA_PLASMA_CELL
rs145866244	A	T	9e-04	0.1796	0.9959	1e+05	Multiple myeloma and malignant plasma cell neoplasms || id:finn-b-CD2_MULTIPLE_MYELOMA_PLASMA_CELL	0.0286	finn-b-CD2_MULTIPLE_MYELOMA_PLASMA_CELL
rs140792636	A	C	0.9608	0.466	0.0392103	1e+05	Multiple myeloma and malignant plasma cell neoplasms || id:finn-b-CD2_MULTIPLE_MYELOMA_PLASMA_CELL	0.004134	finn-b-CD2_MULTIPLE_MYELOMA_PLASMA_CELL
rs79425159	C	T	-0.016	0.1556	0.9181	1e+05	Multiple myeloma and malignant plasma cell neoplasms || id:finn-b-CD2_MULTIPLE_MYELOMA_PLASMA_CELL	0.03771	finn-b-CD2_MULTIPLE_MYELOMA_PLASMA_CELL
rs1023679	G	A	-0.1427	0.0671	0.0334203	1e+05	Multiple myeloma and malignant plasma cell neoplasms || id:finn-b-CD2_MULTIPLE_MYELOMA_PLASMA_CELL	0.7475	finn-b-CD2_MULTIPLE_MYELOMA_PLASMA_CELL
rs1247489	G	T	-0.0702	0.0587	0.2315	1e+05	Multiple myeloma and malignant plasma cell neoplasms || id:finn-b-CD2_MULTIPLE_MYELOMA_PLASMA_CELL	0.5463	finn-b-CD2_MULTIPLE_MYELOMA_PLASMA_CELL
rs79367190	T	C	-0.0961	0.1494	0.5203	1e+05	Multiple myeloma and malignant plasma cell neoplasms || id:finn-b-CD2_MULTIPLE_MYELOMA_PLASMA_CELL	0.04034	finn-b-CD2_MULTIPLE_MYELOMA_PLASMA_CELL
rs78682716	A	G	-0.1131	0.274	0.6798	1e+05	Multiple myeloma and malignant plasma cell neoplasms || id:finn-b-CD2_MULTIPLE_MYELOMA_PLASMA_CELL	0.01132	finn-b-CD2_MULTIPLE_MYELOMA_PLASMA_CELL
rs1077989	C	A	-0.007	0.0593	0.9066	1e+05	Multiple myeloma and malignant plasma cell neoplasms || id:finn-b-CD2_MULTIPLE_MYELOMA_PLASMA_CELL	0.4547	finn-b-CD2_MULTIPLE_MYELOMA_PLASMA_CELL
rs71423392	C	G	-0.173	0.1321	0.1904	1e+05	Multiple myeloma and malignant plasma cell neoplasms || id:finn-b-CD2_MULTIPLE_MYELOMA_PLASMA_CELL	0.05401	finn-b-CD2_MULTIPLE_MYELOMA_PLASMA_CELL
rs11858902	C	A	-0.0728	0.0636	0.2526	1e+05	Multiple myeloma and malignant plasma cell neoplasms || id:finn-b-CD2_MULTIPLE_MYELOMA_PLASMA_CELL	0.3119	finn-b-CD2_MULTIPLE_MYELOMA_PLASMA_CELL
rs9997698	C	T	-0.0193	0.1254	0.878	1e+05	Multiple myeloma and malignant plasma cell neoplasms || id:finn-b-CD2_MULTIPLE_MYELOMA_PLASMA_CELL	0.05704	finn-b-CD2_MULTIPLE_MYELOMA_PLASMA_CELL
rs11187130	T	C	0.0076	0.3936	0.9846	1e+05	Multiple myeloma and malignant plasma cell neoplasms || id:finn-b-CD2_MULTIPLE_MYELOMA_PLASMA_CELL	0.005555	finn-b-CD2_MULTIPLE_MYELOMA_PLASMA_CELL
rs1093316	C	T	0.1227	0.0971	0.2062	1e+05	Multiple myeloma and malignant plasma cell neoplasms || id:finn-b-CD2_MULTIPLE_MYELOMA_PLASMA_CELL	0.1019	finn-b-CD2_MULTIPLE_MYELOMA_PLASMA_CELL
rs12270739	A	G	0.0898	0.0871	0.3021	1e+05	Multiple myeloma and malignant plasma cell neoplasms || id:finn-b-CD2_MULTIPLE_MYELOMA_PLASMA_CELL	0.1346	finn-b-CD2_MULTIPLE_MYELOMA_PLASMA_CELL
rs77512406	T	C	-0.0498	0.0872	0.5684	1e+05	Multiple myeloma and malignant plasma cell neoplasms || id:finn-b-CD2_MULTIPLE_MYELOMA_PLASMA_CELL	0.1303	finn-b-CD2_MULTIPLE_MYELOMA_PLASMA_CELL
rs1667515	A	G	0.0212	0.0635	0.7383	1e+05	Multiple myeloma and malignant plasma cell neoplasms || id:finn-b-CD2_MULTIPLE_MYELOMA_PLASMA_CELL	0.6952	finn-b-CD2_MULTIPLE_MYELOMA_PLASMA_CELL
rs1355105	C	T	0.0339	0.06	0.5716	1e+05	Multiple myeloma and malignant plasma cell neoplasms || id:finn-b-CD2_MULTIPLE_MYELOMA_PLASMA_CELL	0.5952	finn-b-CD2_MULTIPLE_MYELOMA_PLASMA_CELL
rs448313	C	T	0.029	0.1043	0.781101	1e+05	Multiple myeloma and malignant plasma cell neoplasms || id:finn-b-CD2_MULTIPLE_MYELOMA_PLASMA_CELL	0.08802	finn-b-CD2_MULTIPLE_MYELOMA_PLASMA_CELL
rs6672758	T	C	-0.0968	0.067	0.1482	1e+05	Multiple myeloma and malignant plasma cell neoplasms || id:finn-b-CD2_MULTIPLE_MYELOMA_PLASMA_CELL	0.7416	finn-b-CD2_MULTIPLE_MYELOMA_PLASMA_CELL
rs1441162	T	G	0.0852	0.0909	0.3486	1e+05	Multiple myeloma and malignant plasma cell neoplasms || id:finn-b-CD2_MULTIPLE_MYELOMA_PLASMA_CELL	0.1167	finn-b-CD2_MULTIPLE_MYELOMA_PLASMA_CELL
rs116438463	A	T	-0.0254	0.134	0.8497	1e+05	Multiple myeloma and malignant plasma cell neoplasms || id:finn-b-CD2_MULTIPLE_MYELOMA_PLASMA_CELL	0.0516	finn-b-CD2_MULTIPLE_MYELOMA_PLASMA_CELL
rs73162481	C	T	0.0863	0.0785	0.2713	1e+05	Multiple myeloma and malignant plasma cell neoplasms || id:finn-b-CD2_MULTIPLE_MYELOMA_PLASMA_CELL	0.1705	finn-b-CD2_MULTIPLE_MYELOMA_PLASMA_CELL
rs158633	A	C	0.101	0.0947	0.2861	1e+05	Multiple myeloma and malignant plasma cell neoplasms || id:finn-b-CD2_MULTIPLE_MYELOMA_PLASMA_CELL	0.1075	finn-b-CD2_MULTIPLE_MYELOMA_PLASMA_CELL
rs117722620	A	G	-0.1533	0.2014	0.4467	1e+05	Multiple myeloma and malignant plasma cell neoplasms || id:finn-b-CD2_MULTIPLE_MYELOMA_PLASMA_CELL	0.02229	finn-b-CD2_MULTIPLE_MYELOMA_PLASMA_CELL
rs12426108	C	T	0.0502	0.108	0.642	1e+05	Multiple myeloma and malignant plasma cell neoplasms || id:finn-b-CD2_MULTIPLE_MYELOMA_PLASMA_CELL	0.08161	finn-b-CD2_MULTIPLE_MYELOMA_PLASMA_CELL
rs116943761	A	C	-0.0894	0.1092	0.4131	1e+05	Multiple myeloma and malignant plasma cell neoplasms || id:finn-b-CD2_MULTIPLE_MYELOMA_PLASMA_CELL	0.0811	finn-b-CD2_MULTIPLE_MYELOMA_PLASMA_CELL
rs143615441	C	A	0.1058	0.3196	0.7408	1e+05	Multiple myeloma and malignant plasma cell neoplasms || id:finn-b-CD2_MULTIPLE_MYELOMA_PLASMA_CELL	0.009887	finn-b-CD2_MULTIPLE_MYELOMA_PLASMA_CELL
rs62087966	G	A	0.2669	0.3364	0.4275	1e+05	Multiple myeloma and malignant plasma cell neoplasms || id:finn-b-CD2_MULTIPLE_MYELOMA_PLASMA_CELL	0.007688	finn-b-CD2_MULTIPLE_MYELOMA_PLASMA_CELL
rs627108	T	C	0.0086	0.0597	0.8854	1e+05	Multiple myeloma and malignant plasma cell neoplasms || id:finn-b-CD2_MULTIPLE_MYELOMA_PLASMA_CELL	0.3989	finn-b-CD2_MULTIPLE_MYELOMA_PLASMA_CELL
rs114517755	C	A	0.3089	0.4217	0.4639	1e+05	Multiple myeloma and malignant plasma cell neoplasms || id:finn-b-CD2_MULTIPLE_MYELOMA_PLASMA_CELL	0.004963	finn-b-CD2_MULTIPLE_MYELOMA_PLASMA_CELL
rs13403377	T	C	0.0409	0.061	0.5031	1e+05	Multiple myeloma and malignant plasma cell neoplasms || id:finn-b-CD2_MULTIPLE_MYELOMA_PLASMA_CELL	0.3734	finn-b-CD2_MULTIPLE_MYELOMA_PLASMA_CELL
rs143533648	T	C	-0.0847	0.1804	0.6387	1e+05	Multiple myeloma and malignant plasma cell neoplasms || id:finn-b-CD2_MULTIPLE_MYELOMA_PLASMA_CELL	0.02723	finn-b-CD2_MULTIPLE_MYELOMA_PLASMA_CELL
rs2670896	A	G	0.002	0.1741	0.9907	1e+05	Multiple myeloma and malignant plasma cell neoplasms || id:finn-b-CD2_MULTIPLE_MYELOMA_PLASMA_CELL	0.02893	finn-b-CD2_MULTIPLE_MYELOMA_PLASMA_CELL
rs61999264	A	G	0.181	0.2431	0.4565	1e+05	Multiple myeloma and malignant plasma cell neoplasms || id:finn-b-CD2_MULTIPLE_MYELOMA_PLASMA_CELL	0.01493	finn-b-CD2_MULTIPLE_MYELOMA_PLASMA_CELL
rs2977197	C	G	-0.1827	0.1102	0.0971404	1e+05	Multiple myeloma and malignant plasma cell neoplasms || id:finn-b-CD2_MULTIPLE_MYELOMA_PLASMA_CELL	0.9216	finn-b-CD2_MULTIPLE_MYELOMA_PLASMA_CELL
rs76103105	A	G	-0.3279	0.1547	0.03408	1e+05	Multiple myeloma and malignant plasma cell neoplasms || id:finn-b-CD2_MULTIPLE_MYELOMA_PLASMA_CELL	0.0373	finn-b-CD2_MULTIPLE_MYELOMA_PLASMA_CELL
rs4237708	A	G	-0.1152	0.0925	0.2129	1e+05	Multiple myeloma and malignant plasma cell neoplasms || id:finn-b-CD2_MULTIPLE_MYELOMA_PLASMA_CELL	0.8855	finn-b-CD2_MULTIPLE_MYELOMA_PLASMA_CELL
rs180360	G	A	-0.0212	0.0627	0.735099	1e+05	Multiple myeloma and malignant plasma cell neoplasms || id:finn-b-CD2_MULTIPLE_MYELOMA_PLASMA_CELL	0.3216	finn-b-CD2_MULTIPLE_MYELOMA_PLASMA_CELL
rs77172221	C	T	-0.081	0.1066	0.4475	1e+05	Multiple myeloma and malignant plasma cell neoplasms || id:finn-b-CD2_MULTIPLE_MYELOMA_PLASMA_CELL	0.08459	finn-b-CD2_MULTIPLE_MYELOMA_PLASMA_CELL
rs117002628	A	G	-0.2073	0.358	0.5626	1e+05	Multiple myeloma and malignant plasma cell neoplasms || id:finn-b-CD2_MULTIPLE_MYELOMA_PLASMA_CELL	0.006766	finn-b-CD2_MULTIPLE_MYELOMA_PLASMA_CELL
rs686843	A	G	0.0407	0.0591	0.4916	1e+05	Multiple myeloma and malignant plasma cell neoplasms || id:finn-b-CD2_MULTIPLE_MYELOMA_PLASMA_CELL	0.4734	finn-b-CD2_MULTIPLE_MYELOMA_PLASMA_CELL
rs11883812	C	T	-7e-04	0.1332	0.9956	1e+05	Multiple myeloma and malignant plasma cell neoplasms || id:finn-b-CD2_MULTIPLE_MYELOMA_PLASMA_CELL	0.05122	finn-b-CD2_MULTIPLE_MYELOMA_PLASMA_CELL
rs9872756	A	G	-0.0174	0.0684	0.7988	1e+05	Multiple myeloma and malignant plasma cell neoplasms || id:finn-b-CD2_MULTIPLE_MYELOMA_PLASMA_CELL	0.7612	finn-b-CD2_MULTIPLE_MYELOMA_PLASMA_CELL
rs3795169	T	C	0.0443	0.0828	0.5928	1e+05	Multiple myeloma and malignant plasma cell neoplasms || id:finn-b-CD2_MULTIPLE_MYELOMA_PLASMA_CELL	0.146	finn-b-CD2_MULTIPLE_MYELOMA_PLASMA_CELL
rs6817929	G	A	-0.0153	0.0594	0.7965	1e+05	Multiple myeloma and malignant plasma cell neoplasms || id:finn-b-CD2_MULTIPLE_MYELOMA_PLASMA_CELL	0.5755	finn-b-CD2_MULTIPLE_MYELOMA_PLASMA_CELL
rs6815866	C	G	-0.0184	0.0973	0.8499	1e+05	Multiple myeloma and malignant plasma cell neoplasms || id:finn-b-CD2_MULTIPLE_MYELOMA_PLASMA_CELL	0.897	finn-b-CD2_MULTIPLE_MYELOMA_PLASMA_CELL
rs34455876	A	G	-0.0478	0.0635	0.452	1e+05	Multiple myeloma and malignant plasma cell neoplasms || id:finn-b-CD2_MULTIPLE_MYELOMA_PLASMA_CELL	0.3065	finn-b-CD2_MULTIPLE_MYELOMA_PLASMA_CELL
rs35556451	T	C	0.3838	0.1591	0.01588	1e+05	Multiple myeloma and malignant plasma cell neoplasms || id:finn-b-CD2_MULTIPLE_MYELOMA_PLASMA_CELL	0.0348	finn-b-CD2_MULTIPLE_MYELOMA_PLASMA_CELL
rs80320850	A	G	0.2371	0.1374	0.084351	1e+05	Multiple myeloma and malignant plasma cell neoplasms || id:finn-b-CD2_MULTIPLE_MYELOMA_PLASMA_CELL	0.04929	finn-b-CD2_MULTIPLE_MYELOMA_PLASMA_CELL
rs9602749	G	T	-0.1685	0.0831	0.0425001	1e+05	Multiple myeloma and malignant plasma cell neoplasms || id:finn-b-CD2_MULTIPLE_MYELOMA_PLASMA_CELL	0.1458	finn-b-CD2_MULTIPLE_MYELOMA_PLASMA_CELL
rs56142013	T	C	-0.0556	0.2427	0.819	1e+05	Multiple myeloma and malignant plasma cell neoplasms || id:finn-b-CD2_MULTIPLE_MYELOMA_PLASMA_CELL	0.01479	finn-b-CD2_MULTIPLE_MYELOMA_PLASMA_CELL
rs144750125	T	C	-0.1008	0.2034	0.6203	1e+05	Multiple myeloma and malignant plasma cell neoplasms || id:finn-b-CD2_MULTIPLE_MYELOMA_PLASMA_CELL	0.02166	finn-b-CD2_MULTIPLE_MYELOMA_PLASMA_CELL
rs28399664	G	C	0.0195	0.1581	0.9019	1e+05	Multiple myeloma and malignant plasma cell neoplasms || id:finn-b-CD2_MULTIPLE_MYELOMA_PLASMA_CELL	0.03797	finn-b-CD2_MULTIPLE_MYELOMA_PLASMA_CELL
rs114325590	T	C	0.3686	0.2731	0.1772	1e+05	Multiple myeloma and malignant plasma cell neoplasms || id:finn-b-CD2_MULTIPLE_MYELOMA_PLASMA_CELL	0.0122	finn-b-CD2_MULTIPLE_MYELOMA_PLASMA_CELL
rs56303140	A	G	-0.054	0.1677	0.747599	1e+05	Multiple myeloma and malignant plasma cell neoplasms || id:finn-b-CD2_MULTIPLE_MYELOMA_PLASMA_CELL	0.03273	finn-b-CD2_MULTIPLE_MYELOMA_PLASMA_CELL
rs6752137	A	G	0.0822	0.091	0.3662	1e+05	Multiple myeloma and malignant plasma cell neoplasms || id:finn-b-CD2_MULTIPLE_MYELOMA_PLASMA_CELL	0.1165	finn-b-CD2_MULTIPLE_MYELOMA_PLASMA_CELL
rs138018897	G	A	0.1586	0.1952	0.4165	1e+05	Multiple myeloma and malignant plasma cell neoplasms || id:finn-b-CD2_MULTIPLE_MYELOMA_PLASMA_CELL	0.02328	finn-b-CD2_MULTIPLE_MYELOMA_PLASMA_CELL
rs2015950	A	G	-0.0244	0.0845	0.772899	1e+05	Multiple myeloma and malignant plasma cell neoplasms || id:finn-b-CD2_MULTIPLE_MYELOMA_PLASMA_CELL	0.14	finn-b-CD2_MULTIPLE_MYELOMA_PLASMA_CELL
rs2043085	C	T	0.0295	0.0592	0.6185	1e+05	Multiple myeloma and malignant plasma cell neoplasms || id:finn-b-CD2_MULTIPLE_MYELOMA_PLASMA_CELL	0.5793	finn-b-CD2_MULTIPLE_MYELOMA_PLASMA_CELL
rs12920974	T	G	0.0552	0.0626	0.3783	1e+05	Multiple myeloma and malignant plasma cell neoplasms || id:finn-b-CD2_MULTIPLE_MYELOMA_PLASMA_CELL	0.3205	finn-b-CD2_MULTIPLE_MYELOMA_PLASMA_CELL
rs73531625	T	C	-0.0471	0.0652	0.4707	1e+05	Multiple myeloma and malignant plasma cell neoplasms || id:finn-b-CD2_MULTIPLE_MYELOMA_PLASMA_CELL	0.2804	finn-b-CD2_MULTIPLE_MYELOMA_PLASMA_CELL
rs79740876	A	G	-0.0733	0.1322	0.579101	1e+05	Multiple myeloma and malignant plasma cell neoplasms || id:finn-b-CD2_MULTIPLE_MYELOMA_PLASMA_CELL	0.0525	finn-b-CD2_MULTIPLE_MYELOMA_PLASMA_CELL
rs13433708	T	A	0.0896	0.0629	0.1547	1e+05	Multiple myeloma and malignant plasma cell neoplasms || id:finn-b-CD2_MULTIPLE_MYELOMA_PLASMA_CELL	0.3264	finn-b-CD2_MULTIPLE_MYELOMA_PLASMA_CELL
rs1145605	G	A	0.0419	0.0964	0.663901	1e+05	Multiple myeloma and malignant plasma cell neoplasms || id:finn-b-CD2_MULTIPLE_MYELOMA_PLASMA_CELL	0.1035	finn-b-CD2_MULTIPLE_MYELOMA_PLASMA_CELL
rs184729252	A	G	0.049	0.6181	0.9369	1e+05	Multiple myeloma and malignant plasma cell neoplasms || id:finn-b-CD2_MULTIPLE_MYELOMA_PLASMA_CELL	0.002378	finn-b-CD2_MULTIPLE_MYELOMA_PLASMA_CELL
rs6455474	C	G	0.1484	0.2252	0.5098	1e+05	Multiple myeloma and malignant plasma cell neoplasms || id:finn-b-CD2_MULTIPLE_MYELOMA_PLASMA_CELL	0.01765	finn-b-CD2_MULTIPLE_MYELOMA_PLASMA_CELL
rs61703937	A	G	-0.0542	0.1062	0.6102	1e+05	Multiple myeloma and malignant plasma cell neoplasms || id:finn-b-CD2_MULTIPLE_MYELOMA_PLASMA_CELL	0.08335	finn-b-CD2_MULTIPLE_MYELOMA_PLASMA_CELL
rs3814533	T	C	0.0577	0.1014	0.5692	1e+05	Multiple myeloma and malignant plasma cell neoplasms || id:finn-b-CD2_MULTIPLE_MYELOMA_PLASMA_CELL	0.9082	finn-b-CD2_MULTIPLE_MYELOMA_PLASMA_CELL
rs35807440	G	A	-0.0715	0.0619	0.2477	1e+05	Multiple myeloma and malignant plasma cell neoplasms || id:finn-b-CD2_MULTIPLE_MYELOMA_PLASMA_CELL	0.3459	finn-b-CD2_MULTIPLE_MYELOMA_PLASMA_CELL
rs588136	T	C	0.0843	0.0694	0.2244	1e+05	Multiple myeloma and malignant plasma cell neoplasms || id:finn-b-CD2_MULTIPLE_MYELOMA_PLASMA_CELL	0.766	finn-b-CD2_MULTIPLE_MYELOMA_PLASMA_CELL
rs4949186	C	T	-0.0105	0.0644	0.87	1e+05	Multiple myeloma and malignant plasma cell neoplasms || id:finn-b-CD2_MULTIPLE_MYELOMA_PLASMA_CELL	0.7058	finn-b-CD2_MULTIPLE_MYELOMA_PLASMA_CELL
rs145150348	A	G	0.2309	0.2182	0.29	1e+05	Multiple myeloma and malignant plasma cell neoplasms || id:finn-b-CD2_MULTIPLE_MYELOMA_PLASMA_CELL	0.01868	finn-b-CD2_MULTIPLE_MYELOMA_PLASMA_CELL
rs144941484	T	C	-0.2378	0.3335	0.4758	1e+05	Multiple myeloma and malignant plasma cell neoplasms || id:finn-b-CD2_MULTIPLE_MYELOMA_PLASMA_CELL	0.007597	finn-b-CD2_MULTIPLE_MYELOMA_PLASMA_CELL
rs150669352	T	C	0.0703	0.3105	0.8208	1e+05	Multiple myeloma and malignant plasma cell neoplasms || id:finn-b-CD2_MULTIPLE_MYELOMA_PLASMA_CELL	0.009132	finn-b-CD2_MULTIPLE_MYELOMA_PLASMA_CELL
rs74648736	T	A	-0.54	0.2052	0.00850805	1e+05	Multiple myeloma and malignant plasma cell neoplasms || id:finn-b-CD2_MULTIPLE_MYELOMA_PLASMA_CELL	0.02348	finn-b-CD2_MULTIPLE_MYELOMA_PLASMA_CELL
rs417916	T	C	-0.0432	0.0603	0.4731	1e+05	Multiple myeloma and malignant plasma cell neoplasms || id:finn-b-CD2_MULTIPLE_MYELOMA_PLASMA_CELL	0.4556	finn-b-CD2_MULTIPLE_MYELOMA_PLASMA_CELL
rs146967253	T	C	0.0968	0.2064	0.6392	1e+05	Multiple myeloma and malignant plasma cell neoplasms || id:finn-b-CD2_MULTIPLE_MYELOMA_PLASMA_CELL	0.02167	finn-b-CD2_MULTIPLE_MYELOMA_PLASMA_CELL
rs72967793	T	A	0.1159	0.1194	0.3317	1e+05	Multiple myeloma and malignant plasma cell neoplasms || id:finn-b-CD2_MULTIPLE_MYELOMA_PLASMA_CELL	0.06627	finn-b-CD2_MULTIPLE_MYELOMA_PLASMA_CELL
rs112686420	G	A	-0.1808	0.3352	0.5897	1e+05	Multiple myeloma and malignant plasma cell neoplasms || id:finn-b-CD2_MULTIPLE_MYELOMA_PLASMA_CELL	0.008063	finn-b-CD2_MULTIPLE_MYELOMA_PLASMA_CELL
rs139939351	G	T	-0.8052	0.515	0.1179	1e+05	Multiple myeloma and malignant plasma cell neoplasms || id:finn-b-CD2_MULTIPLE_MYELOMA_PLASMA_CELL	0.003535	finn-b-CD2_MULTIPLE_MYELOMA_PLASMA_CELL
rs11691441	C	G	0.1769	0.1299	0.1731	1e+05	Multiple myeloma and malignant plasma cell neoplasms || id:finn-b-CD2_MULTIPLE_MYELOMA_PLASMA_CELL	0.05398	finn-b-CD2_MULTIPLE_MYELOMA_PLASMA_CELL
rs7575011	G	T	-0.1088	0.0621	0.0797995	1e+05	Multiple myeloma and malignant plasma cell neoplasms || id:finn-b-CD2_MULTIPLE_MYELOMA_PLASMA_CELL	0.6687	finn-b-CD2_MULTIPLE_MYELOMA_PLASMA_CELL
rs17611110	C	T	-0.0181	0.0678	0.7899	1e+05	Multiple myeloma and malignant plasma cell neoplasms || id:finn-b-CD2_MULTIPLE_MYELOMA_PLASMA_CELL	0.2441	finn-b-CD2_MULTIPLE_MYELOMA_PLASMA_CELL
rs12186559	T	C	-0.0034	0.1571	0.9829	1e+05	Multiple myeloma and malignant plasma cell neoplasms || id:finn-b-CD2_MULTIPLE_MYELOMA_PLASMA_CELL	0.0372	finn-b-CD2_MULTIPLE_MYELOMA_PLASMA_CELL
rs4896718	C	T	-0.0524	0.0707	0.4583	1e+05	Multiple myeloma and malignant plasma cell neoplasms || id:finn-b-CD2_MULTIPLE_MYELOMA_PLASMA_CELL	0.7762	finn-b-CD2_MULTIPLE_MYELOMA_PLASMA_CELL
rs17513056	C	T	0.1143	0.0709	0.1067	1e+05	Multiple myeloma and malignant plasma cell neoplasms || id:finn-b-CD2_MULTIPLE_MYELOMA_PLASMA_CELL	0.2191	finn-b-CD2_MULTIPLE_MYELOMA_PLASMA_CELL
rs79648513	G	A	0.0182	0.0687	0.791701	1e+05	Multiple myeloma and malignant plasma cell neoplasms || id:finn-b-CD2_MULTIPLE_MYELOMA_PLASMA_CELL	0.2405	finn-b-CD2_MULTIPLE_MYELOMA_PLASMA_CELL
rs38820	C	G	-0.1221	0.1025	0.2336	1e+05	Multiple myeloma and malignant plasma cell neoplasms || id:finn-b-CD2_MULTIPLE_MYELOMA_PLASMA_CELL	0.9116	finn-b-CD2_MULTIPLE_MYELOMA_PLASMA_CELL
rs11068152	A	G	-0.0066	0.0682	0.9227	1e+05	Multiple myeloma and malignant plasma cell neoplasms || id:finn-b-CD2_MULTIPLE_MYELOMA_PLASMA_CELL	0.2413	finn-b-CD2_MULTIPLE_MYELOMA_PLASMA_CELL
rs247617	A	C	0.0167	0.0654	0.7985	1e+05	Multiple myeloma and malignant plasma cell neoplasms || id:finn-b-CD2_MULTIPLE_MYELOMA_PLASMA_CELL	0.2794	finn-b-CD2_MULTIPLE_MYELOMA_PLASMA_CELL
rs62072490	T	G	-0.0932	0.0736	0.2055	1e+05	Multiple myeloma and malignant plasma cell neoplasms || id:finn-b-CD2_MULTIPLE_MYELOMA_PLASMA_CELL	0.1998	finn-b-CD2_MULTIPLE_MYELOMA_PLASMA_CELL
rs7223101	A	C	-0.0697	0.0603	0.2477	1e+05	Multiple myeloma and malignant plasma cell neoplasms || id:finn-b-CD2_MULTIPLE_MYELOMA_PLASMA_CELL	0.3752	finn-b-CD2_MULTIPLE_MYELOMA_PLASMA_CELL
rs150269921	C	T	0.0241	0.3396	0.9434	1e+05	Multiple myeloma and malignant plasma cell neoplasms || id:finn-b-CD2_MULTIPLE_MYELOMA_PLASMA_CELL	0.007378	finn-b-CD2_MULTIPLE_MYELOMA_PLASMA_CELL
rs72495602	A	G	-0.0279	0.0872	0.749	1e+05	Multiple myeloma and malignant plasma cell neoplasms || id:finn-b-CD2_MULTIPLE_MYELOMA_PLASMA_CELL	0.1312	finn-b-CD2_MULTIPLE_MYELOMA_PLASMA_CELL
rs77444850	C	A	0.0023	0.1925	0.9904	1e+05	Multiple myeloma and malignant plasma cell neoplasms || id:finn-b-CD2_MULTIPLE_MYELOMA_PLASMA_CELL	0.02546	finn-b-CD2_MULTIPLE_MYELOMA_PLASMA_CELL
rs9365258	C	G	-0.0657	0.0791	0.4059	1e+05	Multiple myeloma and malignant plasma cell neoplasms || id:finn-b-CD2_MULTIPLE_MYELOMA_PLASMA_CELL	0.8364	finn-b-CD2_MULTIPLE_MYELOMA_PLASMA_CELL
rs117246644	T	C	-0.0905	0.2849	0.750699	1e+05	Multiple myeloma and malignant plasma cell neoplasms || id:finn-b-CD2_MULTIPLE_MYELOMA_PLASMA_CELL	0.01093	finn-b-CD2_MULTIPLE_MYELOMA_PLASMA_CELL
rs72835302	A	C	0.0342	0.0976	0.7256	1e+05	Multiple myeloma and malignant plasma cell neoplasms || id:finn-b-CD2_MULTIPLE_MYELOMA_PLASMA_CELL	0.106	finn-b-CD2_MULTIPLE_MYELOMA_PLASMA_CELL
rs79139024	C	G	0.1821	0.3183	0.5671	1e+05	Multiple myeloma and malignant plasma cell neoplasms || id:finn-b-CD2_MULTIPLE_MYELOMA_PLASMA_CELL	0.009287	finn-b-CD2_MULTIPLE_MYELOMA_PLASMA_CELL
rs146726414	T	G	-0.0072	0.2051	0.9721	1e+05	Multiple myeloma and malignant plasma cell neoplasms || id:finn-b-CD2_MULTIPLE_MYELOMA_PLASMA_CELL	0.02143	finn-b-CD2_MULTIPLE_MYELOMA_PLASMA_CELL
rs72637380	T	C	0.0171	0.1193	0.8858	1e+05	Multiple myeloma and malignant plasma cell neoplasms || id:finn-b-CD2_MULTIPLE_MYELOMA_PLASMA_CELL	0.06389	finn-b-CD2_MULTIPLE_MYELOMA_PLASMA_CELL
rs116907632	A	G	-0.8205	0.4856	0.0911297	1e+05	Multiple myeloma and malignant plasma cell neoplasms || id:finn-b-CD2_MULTIPLE_MYELOMA_PLASMA_CELL	0.003779	finn-b-CD2_MULTIPLE_MYELOMA_PLASMA_CELL
rs2115108	C	T	0.0867	0.0679	0.2011	1e+05	Multiple myeloma and malignant plasma cell neoplasms || id:finn-b-CD2_MULTIPLE_MYELOMA_PLASMA_CELL	0.2465	finn-b-CD2_MULTIPLE_MYELOMA_PLASMA_CELL
rs8129049	G	A	0.0597	0.0662	0.3674	1e+05	Multiple myeloma and malignant plasma cell neoplasms || id:finn-b-CD2_MULTIPLE_MYELOMA_PLASMA_CELL	0.2627	finn-b-CD2_MULTIPLE_MYELOMA_PLASMA_CELL
rs55969585	T	G	-0.1229	0.1414	0.3846	1e+05	Multiple myeloma and malignant plasma cell neoplasms || id:finn-b-CD2_MULTIPLE_MYELOMA_PLASMA_CELL	0.0449	finn-b-CD2_MULTIPLE_MYELOMA_PLASMA_CELL
rs149012657	C	T	0.0219	0.125	0.8607	1e+05	Multiple myeloma and malignant plasma cell neoplasms || id:finn-b-CD2_MULTIPLE_MYELOMA_PLASMA_CELL	0.06075	finn-b-CD2_MULTIPLE_MYELOMA_PLASMA_CELL
rs4547920	A	G	0.0161	0.079	0.8388	1e+05	Multiple myeloma and malignant plasma cell neoplasms || id:finn-b-CD2_MULTIPLE_MYELOMA_PLASMA_CELL	0.1633	finn-b-CD2_MULTIPLE_MYELOMA_PLASMA_CELL
rs10243115	T	C	-0.0907	0.06	0.1304	1e+05	Multiple myeloma and malignant plasma cell neoplasms || id:finn-b-CD2_MULTIPLE_MYELOMA_PLASMA_CELL	0.387	finn-b-CD2_MULTIPLE_MYELOMA_PLASMA_CELL
rs11009204	A	G	-0.0144	0.0982	0.8838	1e+05	Multiple myeloma and malignant plasma cell neoplasms || id:finn-b-CD2_MULTIPLE_MYELOMA_PLASMA_CELL	0.09894	finn-b-CD2_MULTIPLE_MYELOMA_PLASMA_CELL
rs12575589	T	C	-0.02	0.076	0.791899	1e+05	Multiple myeloma and malignant plasma cell neoplasms || id:finn-b-CD2_MULTIPLE_MYELOMA_PLASMA_CELL	0.1881	finn-b-CD2_MULTIPLE_MYELOMA_PLASMA_CELL
rs74644051	A	G	0.1741	0.2065	0.3992	1e+05	Multiple myeloma and malignant plasma cell neoplasms || id:finn-b-CD2_MULTIPLE_MYELOMA_PLASMA_CELL	0.02123	finn-b-CD2_MULTIPLE_MYELOMA_PLASMA_CELL
rs2911458	T	C	0.0547	0.0602	0.3636	1e+05	Multiple myeloma and malignant plasma cell neoplasms || id:finn-b-CD2_MULTIPLE_MYELOMA_PLASMA_CELL	0.3868	finn-b-CD2_MULTIPLE_MYELOMA_PLASMA_CELL
rs138202451	A	G	-0.1334	0.3268	0.683	1e+05	Multiple myeloma and malignant plasma cell neoplasms || id:finn-b-CD2_MULTIPLE_MYELOMA_PLASMA_CELL	0.008451	finn-b-CD2_MULTIPLE_MYELOMA_PLASMA_CELL
rs148462060	G	A	-0.0894	0.1917	0.640801	1e+05	Multiple myeloma and malignant plasma cell neoplasms || id:finn-b-CD2_MULTIPLE_MYELOMA_PLASMA_CELL	0.02404	finn-b-CD2_MULTIPLE_MYELOMA_PLASMA_CELL
rs143233558	A	G	-0.1026	0.1009	0.3094	1e+05	Multiple myeloma and malignant plasma cell neoplasms || id:finn-b-CD2_MULTIPLE_MYELOMA_PLASMA_CELL	0.09409	finn-b-CD2_MULTIPLE_MYELOMA_PLASMA_CELL
rs6992951	A	C	-0.058	0.0597	0.3311	1e+05	Multiple myeloma and malignant plasma cell neoplasms || id:finn-b-CD2_MULTIPLE_MYELOMA_PLASMA_CELL	0.3945	finn-b-CD2_MULTIPLE_MYELOMA_PLASMA_CELL
rs79885747	T	C	0.0528	0.1448	0.715501	1e+05	Multiple myeloma and malignant plasma cell neoplasms || id:finn-b-CD2_MULTIPLE_MYELOMA_PLASMA_CELL	0.04318	finn-b-CD2_MULTIPLE_MYELOMA_PLASMA_CELL
rs174536	C	A	0.0784	0.0593	0.1864	1e+05	Multiple myeloma and malignant plasma cell neoplasms || id:finn-b-CD2_MULTIPLE_MYELOMA_PLASMA_CELL	0.4145	finn-b-CD2_MULTIPLE_MYELOMA_PLASMA_CELL
rs34382810	C	A	-0.0431	0.0609	0.4794	1e+05	Multiple myeloma and malignant plasma cell neoplasms || id:finn-b-CD2_MULTIPLE_MYELOMA_PLASMA_CELL	0.3641	finn-b-CD2_MULTIPLE_MYELOMA_PLASMA_CELL
rs4782783	C	T	0.1072	0.0926	0.2471	1e+05	Multiple myeloma and malignant plasma cell neoplasms || id:finn-b-CD2_MULTIPLE_MYELOMA_PLASMA_CELL	0.8865	finn-b-CD2_MULTIPLE_MYELOMA_PLASMA_CELL
rs13030345	T	G	-0.0506	0.0755	0.5029	1e+05	Multiple myeloma and malignant plasma cell neoplasms || id:finn-b-CD2_MULTIPLE_MYELOMA_PLASMA_CELL	0.1869	finn-b-CD2_MULTIPLE_MYELOMA_PLASMA_CELL
rs60331765	G	A	-0.0755	0.0759	0.3195	1e+05	Multiple myeloma and malignant plasma cell neoplasms || id:finn-b-CD2_MULTIPLE_MYELOMA_PLASMA_CELL	0.1817	finn-b-CD2_MULTIPLE_MYELOMA_PLASMA_CELL
rs138542536	C	A	-0.0578	0.2763	0.8344	1e+05	Multiple myeloma and malignant plasma cell neoplasms || id:finn-b-CD2_MULTIPLE_MYELOMA_PLASMA_CELL	0.01176	finn-b-CD2_MULTIPLE_MYELOMA_PLASMA_CELL
rs72683841	A	G	-0.0015	0.1139	0.9895	1e+05	Multiple myeloma and malignant plasma cell neoplasms || id:finn-b-CD2_MULTIPLE_MYELOMA_PLASMA_CELL	0.07077	finn-b-CD2_MULTIPLE_MYELOMA_PLASMA_CELL
rs7450458	A	G	0.1129	0.1277	0.3764	1e+05	Multiple myeloma and malignant plasma cell neoplasms || id:finn-b-CD2_MULTIPLE_MYELOMA_PLASMA_CELL	0.1399	finn-b-CD2_MULTIPLE_MYELOMA_PLASMA_CELL
rs57493997	C	T	-0.1097	0.1104	0.3203	1e+05	Multiple myeloma and malignant plasma cell neoplasms || id:finn-b-CD2_MULTIPLE_MYELOMA_PLASMA_CELL	0.0835	finn-b-CD2_MULTIPLE_MYELOMA_PLASMA_CELL
rs1503311	T	C	0.12	0.074	0.1047	1e+05	Multiple myeloma and malignant plasma cell neoplasms || id:finn-b-CD2_MULTIPLE_MYELOMA_PLASMA_CELL	0.193	finn-b-CD2_MULTIPLE_MYELOMA_PLASMA_CELL
rs78194510	C	T	-0.0722	0.0918	0.4312	1e+05	Multiple myeloma and malignant plasma cell neoplasms || id:finn-b-CD2_MULTIPLE_MYELOMA_PLASMA_CELL	0.1162	finn-b-CD2_MULTIPLE_MYELOMA_PLASMA_CELL
rs7327319	A	C	-0.0414	0.0837	0.6209	1e+05	Multiple myeloma and malignant plasma cell neoplasms || id:finn-b-CD2_MULTIPLE_MYELOMA_PLASMA_CELL	0.1466	finn-b-CD2_MULTIPLE_MYELOMA_PLASMA_CELL
rs7330980	A	G	-0.0026	0.1114	0.9812	1e+05	Multiple myeloma and malignant plasma cell neoplasms || id:finn-b-CD2_MULTIPLE_MYELOMA_PLASMA_CELL	0.07404	finn-b-CD2_MULTIPLE_MYELOMA_PLASMA_CELL
rs2043082	A	G	-0.042	0.0595	0.4803	1e+05	Multiple myeloma and malignant plasma cell neoplasms || id:finn-b-CD2_MULTIPLE_MYELOMA_PLASMA_CELL	0.4068	finn-b-CD2_MULTIPLE_MYELOMA_PLASMA_CELL
rs118138240	T	C	-0.1932	0.1642	0.2394	1e+05	Multiple myeloma and malignant plasma cell neoplasms || id:finn-b-CD2_MULTIPLE_MYELOMA_PLASMA_CELL	0.0336	finn-b-CD2_MULTIPLE_MYELOMA_PLASMA_CELL
rs246168	A	C	-0.074	0.1183	0.5317	1e+05	Multiple myeloma and malignant plasma cell neoplasms || id:finn-b-CD2_MULTIPLE_MYELOMA_PLASMA_CELL	0.06505	finn-b-CD2_MULTIPLE_MYELOMA_PLASMA_CELL
rs79674727	C	T	-0.097	0.0943	0.304	1e+05	Multiple myeloma and malignant plasma cell neoplasms || id:finn-b-CD2_MULTIPLE_MYELOMA_PLASMA_CELL	0.1126	finn-b-CD2_MULTIPLE_MYELOMA_PLASMA_CELL
rs187861964	G	C	-0.1922	0.1885	0.3079	1e+05	Multiple myeloma and malignant plasma cell neoplasms || id:finn-b-CD2_MULTIPLE_MYELOMA_PLASMA_CELL	0.02676	finn-b-CD2_MULTIPLE_MYELOMA_PLASMA_CELL
rs72709643	C	T	0.0718	0.1583	0.6501	1e+05	Multiple myeloma and malignant plasma cell neoplasms || id:finn-b-CD2_MULTIPLE_MYELOMA_PLASMA_CELL	0.03625	finn-b-CD2_MULTIPLE_MYELOMA_PLASMA_CELL
rs62331262	C	G	0.0528	0.0767	0.490801	1e+05	Multiple myeloma and malignant plasma cell neoplasms || id:finn-b-CD2_MULTIPLE_MYELOMA_PLASMA_CELL	0.1774	finn-b-CD2_MULTIPLE_MYELOMA_PLASMA_CELL
rs2537611	T	C	0.0668	0.0604	0.2693	1e+05	Multiple myeloma and malignant plasma cell neoplasms || id:finn-b-CD2_MULTIPLE_MYELOMA_PLASMA_CELL	0.3732	finn-b-CD2_MULTIPLE_MYELOMA_PLASMA_CELL
rs2985394	G	A	-0.0576	0.0614	0.348	1e+05	Multiple myeloma and malignant plasma cell neoplasms || id:finn-b-CD2_MULTIPLE_MYELOMA_PLASMA_CELL	0.6537	finn-b-CD2_MULTIPLE_MYELOMA_PLASMA_CELL
rs79040967	A	G	-0.2969	0.145	0.04062	1e+05	Multiple myeloma and malignant plasma cell neoplasms || id:finn-b-CD2_MULTIPLE_MYELOMA_PLASMA_CELL	0.04278	finn-b-CD2_MULTIPLE_MYELOMA_PLASMA_CELL
rs58828781	A	T	-0.1405	0.1393	0.3133	1e+05	Multiple myeloma and malignant plasma cell neoplasms || id:finn-b-CD2_MULTIPLE_MYELOMA_PLASMA_CELL	0.0486	finn-b-CD2_MULTIPLE_MYELOMA_PLASMA_CELL
rs73133304	C	A	0.3104	0.4124	0.4517	1e+05	Multiple myeloma and malignant plasma cell neoplasms || id:finn-b-CD2_MULTIPLE_MYELOMA_PLASMA_CELL	0.004682	finn-b-CD2_MULTIPLE_MYELOMA_PLASMA_CELL
rs12239821	A	G	0.0172	0.0968	0.8591	1e+05	Multiple myeloma and malignant plasma cell neoplasms || id:finn-b-CD2_MULTIPLE_MYELOMA_PLASMA_CELL	0.1002	finn-b-CD2_MULTIPLE_MYELOMA_PLASMA_CELL
rs9843297	G	A	0.048	0.0741	0.517399	1e+05	Multiple myeloma and malignant plasma cell neoplasms || id:finn-b-CD2_MULTIPLE_MYELOMA_PLASMA_CELL	0.1994	finn-b-CD2_MULTIPLE_MYELOMA_PLASMA_CELL
rs2170790	C	T	-0.1415	0.3628	0.6967	1e+05	Multiple myeloma and malignant plasma cell neoplasms || id:finn-b-CD2_MULTIPLE_MYELOMA_PLASMA_CELL	0.007227	finn-b-CD2_MULTIPLE_MYELOMA_PLASMA_CELL
rs1540881	T	C	-0.0547	0.0599	0.361	1e+05	Multiple myeloma and malignant plasma cell neoplasms || id:finn-b-CD2_MULTIPLE_MYELOMA_PLASMA_CELL	0.5549	finn-b-CD2_MULTIPLE_MYELOMA_PLASMA_CELL
rs62493656	T	C	-0.1356	0.1655	0.4125	1e+05	Multiple myeloma and malignant plasma cell neoplasms || id:finn-b-CD2_MULTIPLE_MYELOMA_PLASMA_CELL	0.03294	finn-b-CD2_MULTIPLE_MYELOMA_PLASMA_CELL
rs11236557	T	C	-0.028	0.0596	0.6381	1e+05	Multiple myeloma and malignant plasma cell neoplasms || id:finn-b-CD2_MULTIPLE_MYELOMA_PLASMA_CELL	0.5871	finn-b-CD2_MULTIPLE_MYELOMA_PLASMA_CELL
rs12444786	G	A	-0.0062	0.0784	0.9371	1e+05	Multiple myeloma and malignant plasma cell neoplasms || id:finn-b-CD2_MULTIPLE_MYELOMA_PLASMA_CELL	0.823	finn-b-CD2_MULTIPLE_MYELOMA_PLASMA_CELL
rs111260004	C	G	0.2548	0.1734	0.1416	1e+05	Multiple myeloma and malignant plasma cell neoplasms || id:finn-b-CD2_MULTIPLE_MYELOMA_PLASMA_CELL	0.02944	finn-b-CD2_MULTIPLE_MYELOMA_PLASMA_CELL
rs4142412	A	G	0.0595	0.0711	0.4022	1e+05	Multiple myeloma and malignant plasma cell neoplasms || id:finn-b-CD2_MULTIPLE_MYELOMA_PLASMA_CELL	0.7689	finn-b-CD2_MULTIPLE_MYELOMA_PLASMA_CELL
rs4618752	T	G	-0.0288	0.0586	0.622401	1e+05	Multiple myeloma and malignant plasma cell neoplasms || id:finn-b-CD2_MULTIPLE_MYELOMA_PLASMA_CELL	0.5031	finn-b-CD2_MULTIPLE_MYELOMA_PLASMA_CELL
rs185625951	T	G	-0.2625	0.2237	0.2406	1e+05	Multiple myeloma and malignant plasma cell neoplasms || id:finn-b-CD2_MULTIPLE_MYELOMA_PLASMA_CELL	0.01712	finn-b-CD2_MULTIPLE_MYELOMA_PLASMA_CELL
rs12123955	T	C	0.129	0.1187	0.2773	1e+05	Multiple myeloma and malignant plasma cell neoplasms || id:finn-b-CD2_MULTIPLE_MYELOMA_PLASMA_CELL	0.06434	finn-b-CD2_MULTIPLE_MYELOMA_PLASMA_CELL
rs76437425	T	G	0.0368	0.0768	0.632	1e+05	Multiple myeloma and malignant plasma cell neoplasms || id:finn-b-CD2_MULTIPLE_MYELOMA_PLASMA_CELL	0.177	finn-b-CD2_MULTIPLE_MYELOMA_PLASMA_CELL
rs7563526	T	C	0.0133	0.1599	0.9338	1e+05	Multiple myeloma and malignant plasma cell neoplasms || id:finn-b-CD2_MULTIPLE_MYELOMA_PLASMA_CELL	0.03414	finn-b-CD2_MULTIPLE_MYELOMA_PLASMA_CELL
rs142235374	A	G	0.1641	0.2018	0.4161	1e+05	Multiple myeloma and malignant plasma cell neoplasms || id:finn-b-CD2_MULTIPLE_MYELOMA_PLASMA_CELL	0.02097	finn-b-CD2_MULTIPLE_MYELOMA_PLASMA_CELL
rs188033349	A	G	0.2308	0.2864	0.4204	1e+05	Multiple myeloma and malignant plasma cell neoplasms || id:finn-b-CD2_MULTIPLE_MYELOMA_PLASMA_CELL	0.01149	finn-b-CD2_MULTIPLE_MYELOMA_PLASMA_CELL
rs9341454	G	A	-0.0492	0.0619	0.4269	1e+05	Multiple myeloma and malignant plasma cell neoplasms || id:finn-b-CD2_MULTIPLE_MYELOMA_PLASMA_CELL	0.6622	finn-b-CD2_MULTIPLE_MYELOMA_PLASMA_CELL
rs149897686	T	C	-0.0931	0.2346	0.6915	1e+05	Multiple myeloma and malignant plasma cell neoplasms || id:finn-b-CD2_MULTIPLE_MYELOMA_PLASMA_CELL	0.01706	finn-b-CD2_MULTIPLE_MYELOMA_PLASMA_CELL
rs10768424	G	A	-0.0569	0.059	0.3347	1e+05	Multiple myeloma and malignant plasma cell neoplasms || id:finn-b-CD2_MULTIPLE_MYELOMA_PLASMA_CELL	0.5712	finn-b-CD2_MULTIPLE_MYELOMA_PLASMA_CELL
rs113016188	T	C	0.2855	0.5768	0.6206	1e+05	Multiple myeloma and malignant plasma cell neoplasms || id:finn-b-CD2_MULTIPLE_MYELOMA_PLASMA_CELL	0.002708	finn-b-CD2_MULTIPLE_MYELOMA_PLASMA_CELL
rs55975242	A	G	-0.126	0.1487	0.3967	1e+05	Multiple myeloma and malignant plasma cell neoplasms || id:finn-b-CD2_MULTIPLE_MYELOMA_PLASMA_CELL	0.04005	finn-b-CD2_MULTIPLE_MYELOMA_PLASMA_CELL
rs7642984	T	C	-0.0456	0.0795	0.5665	1e+05	Multiple myeloma and malignant plasma cell neoplasms || id:finn-b-CD2_MULTIPLE_MYELOMA_PLASMA_CELL	0.1603	finn-b-CD2_MULTIPLE_MYELOMA_PLASMA_CELL
rs546728326	A	T	-0.1227	0.1733	0.479001	1e+05	Multiple myeloma and malignant plasma cell neoplasms || id:finn-b-CD2_MULTIPLE_MYELOMA_PLASMA_CELL	0.02977	finn-b-CD2_MULTIPLE_MYELOMA_PLASMA_CELL
rs10868635	A	G	0.0243	0.0641	0.704301	1e+05	Multiple myeloma and malignant plasma cell neoplasms || id:finn-b-CD2_MULTIPLE_MYELOMA_PLASMA_CELL	0.2943	finn-b-CD2_MULTIPLE_MYELOMA_PLASMA_CELL
rs72840788	A	G	0.0581	0.0707	0.4108	1e+05	Multiple myeloma and malignant plasma cell neoplasms || id:finn-b-CD2_MULTIPLE_MYELOMA_PLASMA_CELL	0.2214	finn-b-CD2_MULTIPLE_MYELOMA_PLASMA_CELL
rs117376487	A	G	-0.1101	0.3043	0.7173	1e+05	Multiple myeloma and malignant plasma cell neoplasms || id:finn-b-CD2_MULTIPLE_MYELOMA_PLASMA_CELL	0.009323	finn-b-CD2_MULTIPLE_MYELOMA_PLASMA_CELL
rs174564	G	A	0.0848	0.0593	0.153	1e+05	Multiple myeloma and malignant plasma cell neoplasms || id:finn-b-CD2_MULTIPLE_MYELOMA_PLASMA_CELL	0.4147	finn-b-CD2_MULTIPLE_MYELOMA_PLASMA_CELL
rs62621679	G	C	0.1945	0.1288	0.1311	1e+05	Multiple myeloma and malignant plasma cell neoplasms || id:finn-b-CD2_MULTIPLE_MYELOMA_PLASMA_CELL	0.05547	finn-b-CD2_MULTIPLE_MYELOMA_PLASMA_CELL
rs191784724	C	A	-0.2659	0.1847	0.1499	1e+05	Multiple myeloma and malignant plasma cell neoplasms || id:finn-b-CD2_MULTIPLE_MYELOMA_PLASMA_CELL	0.02667	finn-b-CD2_MULTIPLE_MYELOMA_PLASMA_CELL
rs114930909	A	G	-0.4373	0.2806	0.1191	1e+05	Multiple myeloma and malignant plasma cell neoplasms || id:finn-b-CD2_MULTIPLE_MYELOMA_PLASMA_CELL	0.01151	finn-b-CD2_MULTIPLE_MYELOMA_PLASMA_CELL
rs114401161	G	T	0.1055	0.1524	0.4888	1e+05	Multiple myeloma and malignant plasma cell neoplasms || id:finn-b-CD2_MULTIPLE_MYELOMA_PLASMA_CELL	0.03812	finn-b-CD2_MULTIPLE_MYELOMA_PLASMA_CELL
rs61448283	T	C	0.0439	0.1307	0.736801	1e+05	Multiple myeloma and malignant plasma cell neoplasms || id:finn-b-CD2_MULTIPLE_MYELOMA_PLASMA_CELL	0.0539	finn-b-CD2_MULTIPLE_MYELOMA_PLASMA_CELL
rs784655	G	A	0.0715	0.0592	0.2273	1e+05	Multiple myeloma and malignant plasma cell neoplasms || id:finn-b-CD2_MULTIPLE_MYELOMA_PLASMA_CELL	0.552	finn-b-CD2_MULTIPLE_MYELOMA_PLASMA_CELL
rs35874447	G	A	0.058	0.0659	0.379	1e+05	Multiple myeloma and malignant plasma cell neoplasms || id:finn-b-CD2_MULTIPLE_MYELOMA_PLASMA_CELL	0.2798	finn-b-CD2_MULTIPLE_MYELOMA_PLASMA_CELL
rs28489182	A	G	0.0072	0.0836	0.9313	1e+05	Multiple myeloma and malignant plasma cell neoplasms || id:finn-b-CD2_MULTIPLE_MYELOMA_PLASMA_CELL	0.1452	finn-b-CD2_MULTIPLE_MYELOMA_PLASMA_CELL
rs12046045	A	G	0.2312	0.1037	0.0258202	1e+05	Multiple myeloma and malignant plasma cell neoplasms || id:finn-b-CD2_MULTIPLE_MYELOMA_PLASMA_CELL	0.09071	finn-b-CD2_MULTIPLE_MYELOMA_PLASMA_CELL
rs4848880	G	T	0.012	0.0591	0.8391	1e+05	Multiple myeloma and malignant plasma cell neoplasms || id:finn-b-CD2_MULTIPLE_MYELOMA_PLASMA_CELL	0.4395	finn-b-CD2_MULTIPLE_MYELOMA_PLASMA_CELL
rs6722606	C	A	0.2913	0.3193	0.3615	1e+05	Multiple myeloma and malignant plasma cell neoplasms || id:finn-b-CD2_MULTIPLE_MYELOMA_PLASMA_CELL	0.008457	finn-b-CD2_MULTIPLE_MYELOMA_PLASMA_CELL
rs2189991	A	G	-0.0267	0.06	0.6567	1e+05	Multiple myeloma and malignant plasma cell neoplasms || id:finn-b-CD2_MULTIPLE_MYELOMA_PLASMA_CELL	0.6014	finn-b-CD2_MULTIPLE_MYELOMA_PLASMA_CELL
rs6467318	G	A	-0.0025	0.0604	0.9669	1e+05	Multiple myeloma and malignant plasma cell neoplasms || id:finn-b-CD2_MULTIPLE_MYELOMA_PLASMA_CELL	0.5813	finn-b-CD2_MULTIPLE_MYELOMA_PLASMA_CELL
rs76375697	G	T	0.1176	0.2328	0.6136	1e+05	Multiple myeloma and malignant plasma cell neoplasms || id:finn-b-CD2_MULTIPLE_MYELOMA_PLASMA_CELL	0.01686	finn-b-CD2_MULTIPLE_MYELOMA_PLASMA_CELL
rs7118021	A	G	0.1004	0.0808	0.2137	1e+05	Multiple myeloma and malignant plasma cell neoplasms || id:finn-b-CD2_MULTIPLE_MYELOMA_PLASMA_CELL	0.1553	finn-b-CD2_MULTIPLE_MYELOMA_PLASMA_CELL
rs113023745	A	G	0.0106	0.1548	0.9456	1e+05	Multiple myeloma and malignant plasma cell neoplasms || id:finn-b-CD2_MULTIPLE_MYELOMA_PLASMA_CELL	0.0378	finn-b-CD2_MULTIPLE_MYELOMA_PLASMA_CELL
rs1980615	C	A	0.0058	0.0594	0.9224	1e+05	Multiple myeloma and malignant plasma cell neoplasms || id:finn-b-CD2_MULTIPLE_MYELOMA_PLASMA_CELL	0.4415	finn-b-CD2_MULTIPLE_MYELOMA_PLASMA_CELL
rs17778967	A	G	-0.0728	0.1651	0.6594	1e+05	Multiple myeloma and malignant plasma cell neoplasms || id:finn-b-CD2_MULTIPLE_MYELOMA_PLASMA_CELL	0.03375	finn-b-CD2_MULTIPLE_MYELOMA_PLASMA_CELL
rs16975847	A	G	0.0794	0.0866	0.3592	1e+05	Multiple myeloma and malignant plasma cell neoplasms || id:finn-b-CD2_MULTIPLE_MYELOMA_PLASMA_CELL	0.1299	finn-b-CD2_MULTIPLE_MYELOMA_PLASMA_CELL
rs141198865	T	C	-0.0577	0.2195	0.7927	1e+05	Multiple myeloma and malignant plasma cell neoplasms || id:finn-b-CD2_MULTIPLE_MYELOMA_PLASMA_CELL	0.01846	finn-b-CD2_MULTIPLE_MYELOMA_PLASMA_CELL
rs4129186	C	T	0.0168	0.1002	0.8669	1e+05	Multiple myeloma and malignant plasma cell neoplasms || id:finn-b-CD2_MULTIPLE_MYELOMA_PLASMA_CELL	0.09595	finn-b-CD2_MULTIPLE_MYELOMA_PLASMA_CELL
rs140904588	A	G	-0.0557	0.1335	0.676799	1e+05	Multiple myeloma and malignant plasma cell neoplasms || id:finn-b-CD2_MULTIPLE_MYELOMA_PLASMA_CELL	0.05494	finn-b-CD2_MULTIPLE_MYELOMA_PLASMA_CELL
rs36121841	A	G	0.0571	0.06	0.3415	1e+05	Multiple myeloma and malignant plasma cell neoplasms || id:finn-b-CD2_MULTIPLE_MYELOMA_PLASMA_CELL	0.3841	finn-b-CD2_MULTIPLE_MYELOMA_PLASMA_CELL
rs4269529	C	T	0.0711	0.3039	0.815	1e+05	Multiple myeloma and malignant plasma cell neoplasms || id:finn-b-CD2_MULTIPLE_MYELOMA_PLASMA_CELL	0.009295	finn-b-CD2_MULTIPLE_MYELOMA_PLASMA_CELL
rs117099105	C	G	-0.3144	0.3016	0.2971	1e+05	Multiple myeloma and malignant plasma cell neoplasms || id:finn-b-CD2_MULTIPLE_MYELOMA_PLASMA_CELL	0.00966	finn-b-CD2_MULTIPLE_MYELOMA_PLASMA_CELL
rs12226389	C	T	0.0292	0.0769	0.704301	1e+05	Multiple myeloma and malignant plasma cell neoplasms || id:finn-b-CD2_MULTIPLE_MYELOMA_PLASMA_CELL	0.1774	finn-b-CD2_MULTIPLE_MYELOMA_PLASMA_CELL
rs510988	T	C	-0.0697	0.079	0.3779	1e+05	Multiple myeloma and malignant plasma cell neoplasms || id:finn-b-CD2_MULTIPLE_MYELOMA_PLASMA_CELL	0.8334	finn-b-CD2_MULTIPLE_MYELOMA_PLASMA_CELL
rs544282	A	G	-0.062	0.0652	0.3415	1e+05	Multiple myeloma and malignant plasma cell neoplasms || id:finn-b-CD2_MULTIPLE_MYELOMA_PLASMA_CELL	0.2845	finn-b-CD2_MULTIPLE_MYELOMA_PLASMA_CELL
rs34278620	G	A	-0.0534	0.0888	0.547599	1e+05	Multiple myeloma and malignant plasma cell neoplasms || id:finn-b-CD2_MULTIPLE_MYELOMA_PLASMA_CELL	0.1247	finn-b-CD2_MULTIPLE_MYELOMA_PLASMA_CELL
rs7180275	G	A	-0.0454	0.082	0.5801	1e+05	Multiple myeloma and malignant plasma cell neoplasms || id:finn-b-CD2_MULTIPLE_MYELOMA_PLASMA_CELL	0.1528	finn-b-CD2_MULTIPLE_MYELOMA_PLASMA_CELL
rs1193168	C	A	0.0293	0.062	0.636499	1e+05	Multiple myeloma and malignant plasma cell neoplasms || id:finn-b-CD2_MULTIPLE_MYELOMA_PLASMA_CELL	0.6533	finn-b-CD2_MULTIPLE_MYELOMA_PLASMA_CELL
rs62155727	G	A	-0.148	0.081	0.0676706	1e+05	Multiple myeloma and malignant plasma cell neoplasms || id:finn-b-CD2_MULTIPLE_MYELOMA_PLASMA_CELL	0.1524	finn-b-CD2_MULTIPLE_MYELOMA_PLASMA_CELL
rs79450270	A	G	0.2486	0.2709	0.3588	1e+05	Multiple myeloma and malignant plasma cell neoplasms || id:finn-b-CD2_MULTIPLE_MYELOMA_PLASMA_CELL	0.01215	finn-b-CD2_MULTIPLE_MYELOMA_PLASMA_CELL
rs115265221	G	C	0.5492	0.2836	0.0527801	1e+05	Multiple myeloma and malignant plasma cell neoplasms || id:finn-b-CD2_MULTIPLE_MYELOMA_PLASMA_CELL	0.01122	finn-b-CD2_MULTIPLE_MYELOMA_PLASMA_CELL
rs72679383	T	G	-0.2593	0.1997	0.1943	1e+05	Multiple myeloma and malignant plasma cell neoplasms || id:finn-b-CD2_MULTIPLE_MYELOMA_PLASMA_CELL	0.02326	finn-b-CD2_MULTIPLE_MYELOMA_PLASMA_CELL
rs4370152	A	G	-0.0355	0.0591	0.5483	1e+05	Multiple myeloma and malignant plasma cell neoplasms || id:finn-b-CD2_MULTIPLE_MYELOMA_PLASMA_CELL	0.4226	finn-b-CD2_MULTIPLE_MYELOMA_PLASMA_CELL
rs75344234	C	T	-0.0446	0.122	0.714801	1e+05	Multiple myeloma and malignant plasma cell neoplasms || id:finn-b-CD2_MULTIPLE_MYELOMA_PLASMA_CELL	0.06828	finn-b-CD2_MULTIPLE_MYELOMA_PLASMA_CELL
rs149460121	A	T	0.0713	0.0961	0.4581	1e+05	Multiple myeloma and malignant plasma cell neoplasms || id:finn-b-CD2_MULTIPLE_MYELOMA_PLASMA_CELL	0.1097	finn-b-CD2_MULTIPLE_MYELOMA_PLASMA_CELL
rs139848079	T	C	0.1308	0.1763	0.4582	1e+05	Multiple myeloma and malignant plasma cell neoplasms || id:finn-b-CD2_MULTIPLE_MYELOMA_PLASMA_CELL	0.02864	finn-b-CD2_MULTIPLE_MYELOMA_PLASMA_CELL
rs9943332	A	G	0.0724	0.0861	0.4003	1e+05	Multiple myeloma and malignant plasma cell neoplasms || id:finn-b-CD2_MULTIPLE_MYELOMA_PLASMA_CELL	0.1345	finn-b-CD2_MULTIPLE_MYELOMA_PLASMA_CELL
rs1815786	C	T	-0.0107	0.0877	0.9028	1e+05	Multiple myeloma and malignant plasma cell neoplasms || id:finn-b-CD2_MULTIPLE_MYELOMA_PLASMA_CELL	0.8702	finn-b-CD2_MULTIPLE_MYELOMA_PLASMA_CELL
rs10892181	G	T	0.0144	0.0589	0.8074	1e+05	Multiple myeloma and malignant plasma cell neoplasms || id:finn-b-CD2_MULTIPLE_MYELOMA_PLASMA_CELL	0.4667	finn-b-CD2_MULTIPLE_MYELOMA_PLASMA_CELL
rs1690333	C	T	0.083	0.0591	0.1604	1e+05	Multiple myeloma and malignant plasma cell neoplasms || id:finn-b-CD2_MULTIPLE_MYELOMA_PLASMA_CELL	0.4284	finn-b-CD2_MULTIPLE_MYELOMA_PLASMA_CELL
rs61999891	A	G	-0.0916	0.092	0.3193	1e+05	Multiple myeloma and malignant plasma cell neoplasms || id:finn-b-CD2_MULTIPLE_MYELOMA_PLASMA_CELL	0.1152	finn-b-CD2_MULTIPLE_MYELOMA_PLASMA_CELL
rs2684847	A	C	-0.1354	0.0833	0.104	1e+05	Multiple myeloma and malignant plasma cell neoplasms || id:finn-b-CD2_MULTIPLE_MYELOMA_PLASMA_CELL	0.8555	finn-b-CD2_MULTIPLE_MYELOMA_PLASMA_CELL
rs4296402	A	G	-0.0054	0.0819	0.9474	1e+05	Multiple myeloma and malignant plasma cell neoplasms || id:finn-b-CD2_MULTIPLE_MYELOMA_PLASMA_CELL	0.1573	finn-b-CD2_MULTIPLE_MYELOMA_PLASMA_CELL
rs62291572	T	C	0.0157	0.0725	0.829	1e+05	Multiple myeloma and malignant plasma cell neoplasms || id:finn-b-CD2_MULTIPLE_MYELOMA_PLASMA_CELL	0.2113	finn-b-CD2_MULTIPLE_MYELOMA_PLASMA_CELL
rs13110318	A	G	-0.0935	0.0907	0.3028	1e+05	Multiple myeloma and malignant plasma cell neoplasms || id:finn-b-CD2_MULTIPLE_MYELOMA_PLASMA_CELL	0.1189	finn-b-CD2_MULTIPLE_MYELOMA_PLASMA_CELL
rs10069895	C	T	-0.0203	0.069	0.768799	1e+05	Multiple myeloma and malignant plasma cell neoplasms || id:finn-b-CD2_MULTIPLE_MYELOMA_PLASMA_CELL	0.7639	finn-b-CD2_MULTIPLE_MYELOMA_PLASMA_CELL
rs805292	A	G	-0.0474	0.0685	0.4894	1e+05	Multiple myeloma and malignant plasma cell neoplasms || id:finn-b-CD2_MULTIPLE_MYELOMA_PLASMA_CELL	0.3624	finn-b-CD2_MULTIPLE_MYELOMA_PLASMA_CELL
rs419482	T	A	0.0252	0.0601	0.6751	1e+05	Multiple myeloma and malignant plasma cell neoplasms || id:finn-b-CD2_MULTIPLE_MYELOMA_PLASMA_CELL	0.3938	finn-b-CD2_MULTIPLE_MYELOMA_PLASMA_CELL
rs62434228	A	G	0.1601	0.0825	0.0524204	1e+05	Multiple myeloma and malignant plasma cell neoplasms || id:finn-b-CD2_MULTIPLE_MYELOMA_PLASMA_CELL	0.1544	finn-b-CD2_MULTIPLE_MYELOMA_PLASMA_CELL
rs174567	G	A	0.0845	0.0593	0.1543	1e+05	Multiple myeloma and malignant plasma cell neoplasms || id:finn-b-CD2_MULTIPLE_MYELOMA_PLASMA_CELL	0.4148	finn-b-CD2_MULTIPLE_MYELOMA_PLASMA_CELL
rs117900629	A	G	-0.075	0.1294	0.5622	1e+05	Multiple myeloma and malignant plasma cell neoplasms || id:finn-b-CD2_MULTIPLE_MYELOMA_PLASMA_CELL	0.056	finn-b-CD2_MULTIPLE_MYELOMA_PLASMA_CELL
rs34733845	T	C	0.1926	0.1246	0.1224	1e+05	Multiple myeloma and malignant plasma cell neoplasms || id:finn-b-CD2_MULTIPLE_MYELOMA_PLASMA_CELL	0.05995	finn-b-CD2_MULTIPLE_MYELOMA_PLASMA_CELL
rs138283783	C	T	0.002	0.1911	0.9915	1e+05	Multiple myeloma and malignant plasma cell neoplasms || id:finn-b-CD2_MULTIPLE_MYELOMA_PLASMA_CELL	0.02371	finn-b-CD2_MULTIPLE_MYELOMA_PLASMA_CELL
rs117376818	A	G	-0.1171	0.2352	0.6186	1e+05	Multiple myeloma and malignant plasma cell neoplasms || id:finn-b-CD2_MULTIPLE_MYELOMA_PLASMA_CELL	0.01564	finn-b-CD2_MULTIPLE_MYELOMA_PLASMA_CELL
rs73424597	C	T	-0.0023	0.1552	0.9882	1e+05	Multiple myeloma and malignant plasma cell neoplasms || id:finn-b-CD2_MULTIPLE_MYELOMA_PLASMA_CELL	0.03689	finn-b-CD2_MULTIPLE_MYELOMA_PLASMA_CELL
rs112129861	C	G	0.0375	0.1169	0.7486	1e+05	Multiple myeloma and malignant plasma cell neoplasms || id:finn-b-CD2_MULTIPLE_MYELOMA_PLASMA_CELL	0.06692	finn-b-CD2_MULTIPLE_MYELOMA_PLASMA_CELL
rs111543310	C	T	-0.0634	0.1952	0.7453	1e+05	Multiple myeloma and malignant plasma cell neoplasms || id:finn-b-CD2_MULTIPLE_MYELOMA_PLASMA_CELL	0.02365	finn-b-CD2_MULTIPLE_MYELOMA_PLASMA_CELL
rs12928099	A	C	-0.0775	0.0649	0.2328	1e+05	Multiple myeloma and malignant plasma cell neoplasms || id:finn-b-CD2_MULTIPLE_MYELOMA_PLASMA_CELL	0.2824	finn-b-CD2_MULTIPLE_MYELOMA_PLASMA_CELL
rs116866162	A	G	0.1084	0.1865	0.561	1e+05	Multiple myeloma and malignant plasma cell neoplasms || id:finn-b-CD2_MULTIPLE_MYELOMA_PLASMA_CELL	0.02602	finn-b-CD2_MULTIPLE_MYELOMA_PLASMA_CELL
rs62549032	A	G	-0.2371	0.1704	0.1643	1e+05	Multiple myeloma and malignant plasma cell neoplasms || id:finn-b-CD2_MULTIPLE_MYELOMA_PLASMA_CELL	0.03028	finn-b-CD2_MULTIPLE_MYELOMA_PLASMA_CELL
rs11031419	T	A	-0.0637	0.124	0.6078	1e+05	Multiple myeloma and malignant plasma cell neoplasms || id:finn-b-CD2_MULTIPLE_MYELOMA_PLASMA_CELL	0.06013	finn-b-CD2_MULTIPLE_MYELOMA_PLASMA_CELL
rs10750098	T	G	-0.018	0.0878	0.8374	1e+05	Multiple myeloma and malignant plasma cell neoplasms || id:finn-b-CD2_MULTIPLE_MYELOMA_PLASMA_CELL	0.8727	finn-b-CD2_MULTIPLE_MYELOMA_PLASMA_CELL
rs28395406	G	A	0.0123	0.0866	0.8873	1e+05	Multiple myeloma and malignant plasma cell neoplasms || id:finn-b-CD2_MULTIPLE_MYELOMA_PLASMA_CELL	0.1333	finn-b-CD2_MULTIPLE_MYELOMA_PLASMA_CELL
rs6494025	T	C	-0.0168	0.1556	0.9139	1e+05	Multiple myeloma and malignant plasma cell neoplasms || id:finn-b-CD2_MULTIPLE_MYELOMA_PLASMA_CELL	0.03662	finn-b-CD2_MULTIPLE_MYELOMA_PLASMA_CELL
rs4272979	T	C	-0.1104	0.081	0.1729	1e+05	Multiple myeloma and malignant plasma cell neoplasms || id:finn-b-CD2_MULTIPLE_MYELOMA_PLASMA_CELL	0.1569	finn-b-CD2_MULTIPLE_MYELOMA_PLASMA_CELL
rs17798605	G	A	0.1131	0.1707	0.5076	1e+05	Multiple myeloma and malignant plasma cell neoplasms || id:finn-b-CD2_MULTIPLE_MYELOMA_PLASMA_CELL	0.03135	finn-b-CD2_MULTIPLE_MYELOMA_PLASMA_CELL
rs73964403	G	C	0.2093	0.1654	0.2059	1e+05	Multiple myeloma and malignant plasma cell neoplasms || id:finn-b-CD2_MULTIPLE_MYELOMA_PLASMA_CELL	0.03218	finn-b-CD2_MULTIPLE_MYELOMA_PLASMA_CELL
rs10915321	A	G	-0.0337	0.1154	0.7701	1e+05	Multiple myeloma and malignant plasma cell neoplasms || id:finn-b-CD2_MULTIPLE_MYELOMA_PLASMA_CELL	0.07327	finn-b-CD2_MULTIPLE_MYELOMA_PLASMA_CELL
rs74899875	T	C	0.0447	0.1396	0.7488	1e+05	Multiple myeloma and malignant plasma cell neoplasms || id:finn-b-CD2_MULTIPLE_MYELOMA_PLASMA_CELL	0.04745	finn-b-CD2_MULTIPLE_MYELOMA_PLASMA_CELL
rs78564380	A	G	-0.1913	0.2472	0.4391	1e+05	Multiple myeloma and malignant plasma cell neoplasms || id:finn-b-CD2_MULTIPLE_MYELOMA_PLASMA_CELL	0.01557	finn-b-CD2_MULTIPLE_MYELOMA_PLASMA_CELL
rs2946819	T	G	0.0463	0.1023	0.6511	1e+05	Multiple myeloma and malignant plasma cell neoplasms || id:finn-b-CD2_MULTIPLE_MYELOMA_PLASMA_CELL	0.9081	finn-b-CD2_MULTIPLE_MYELOMA_PLASMA_CELL
rs16874868	T	A	-0.0127	0.0935	0.8924	1e+05	Multiple myeloma and malignant plasma cell neoplasms || id:finn-b-CD2_MULTIPLE_MYELOMA_PLASMA_CELL	0.111	finn-b-CD2_MULTIPLE_MYELOMA_PLASMA_CELL
rs140764699	A	G	0.0032	0.3223	0.992	1e+05	Multiple myeloma and malignant plasma cell neoplasms || id:finn-b-CD2_MULTIPLE_MYELOMA_PLASMA_CELL	0.008042	finn-b-CD2_MULTIPLE_MYELOMA_PLASMA_CELL
rs17174502	A	G	0.0913	0.0786	0.2458	1e+05	Multiple myeloma and malignant plasma cell neoplasms || id:finn-b-CD2_MULTIPLE_MYELOMA_PLASMA_CELL	0.1692	finn-b-CD2_MULTIPLE_MYELOMA_PLASMA_CELL
rs12909585	A	C	0.0665	0.0591	0.261	1e+05	Multiple myeloma and malignant plasma cell neoplasms || id:finn-b-CD2_MULTIPLE_MYELOMA_PLASMA_CELL	0.4317	finn-b-CD2_MULTIPLE_MYELOMA_PLASMA_CELL
rs11633043	A	G	-0.0172	0.076	0.8205	1e+05	Multiple myeloma and malignant plasma cell neoplasms || id:finn-b-CD2_MULTIPLE_MYELOMA_PLASMA_CELL	0.1841	finn-b-CD2_MULTIPLE_MYELOMA_PLASMA_CELL
rs76569455	A	G	0.0377	0.1171	0.7474	1e+05	Multiple myeloma and malignant plasma cell neoplasms || id:finn-b-CD2_MULTIPLE_MYELOMA_PLASMA_CELL	0.06679	finn-b-CD2_MULTIPLE_MYELOMA_PLASMA_CELL
rs72880096	C	T	-0.0763	0.0957	0.4251	1e+05	Multiple myeloma and malignant plasma cell neoplasms || id:finn-b-CD2_MULTIPLE_MYELOMA_PLASMA_CELL	0.1026	finn-b-CD2_MULTIPLE_MYELOMA_PLASMA_CELL
rs78655391	C	T	-0.2255	0.1192	0.0584602	1e+05	Multiple myeloma and malignant plasma cell neoplasms || id:finn-b-CD2_MULTIPLE_MYELOMA_PLASMA_CELL	0.06491	finn-b-CD2_MULTIPLE_MYELOMA_PLASMA_CELL
rs12997068	A	G	-0.1069	0.1681	0.524901	1e+05	Multiple myeloma and malignant plasma cell neoplasms || id:finn-b-CD2_MULTIPLE_MYELOMA_PLASMA_CELL	0.0306	finn-b-CD2_MULTIPLE_MYELOMA_PLASMA_CELL
rs62294904	T	A	-0.0502	0.1089	0.6445	1e+05	Multiple myeloma and malignant plasma cell neoplasms || id:finn-b-CD2_MULTIPLE_MYELOMA_PLASMA_CELL	0.08038	finn-b-CD2_MULTIPLE_MYELOMA_PLASMA_CELL
rs602307	A	T	-0.0307	0.06	0.608501	1e+05	Multiple myeloma and malignant plasma cell neoplasms || id:finn-b-CD2_MULTIPLE_MYELOMA_PLASMA_CELL	0.4124	finn-b-CD2_MULTIPLE_MYELOMA_PLASMA_CELL
rs311415	G	C	-0.0053	0.0594	0.929	1e+05	Multiple myeloma and malignant plasma cell neoplasms || id:finn-b-CD2_MULTIPLE_MYELOMA_PLASMA_CELL	0.5918	finn-b-CD2_MULTIPLE_MYELOMA_PLASMA_CELL
rs9590678	A	T	-0.0168	0.0601	0.779301	1e+05	Multiple myeloma and malignant plasma cell neoplasms || id:finn-b-CD2_MULTIPLE_MYELOMA_PLASMA_CELL	0.406	finn-b-CD2_MULTIPLE_MYELOMA_PLASMA_CELL
rs5757363	C	G	0.0299	0.0638	0.639	1e+05	Multiple myeloma and malignant plasma cell neoplasms || id:finn-b-CD2_MULTIPLE_MYELOMA_PLASMA_CELL	0.3301	finn-b-CD2_MULTIPLE_MYELOMA_PLASMA_CELL
rs10494405	C	T	-0.067	0.0965	0.4878	1e+05	Multiple myeloma and malignant plasma cell neoplasms || id:finn-b-CD2_MULTIPLE_MYELOMA_PLASMA_CELL	0.1029	finn-b-CD2_MULTIPLE_MYELOMA_PLASMA_CELL
rs2573210	A	G	-0.0451	0.0781	0.564	1e+05	Multiple myeloma and malignant plasma cell neoplasms || id:finn-b-CD2_MULTIPLE_MYELOMA_PLASMA_CELL	0.8287	finn-b-CD2_MULTIPLE_MYELOMA_PLASMA_CELL
rs11725298	C	T	0.1736	0.1924	0.3669	1e+05	Multiple myeloma and malignant plasma cell neoplasms || id:finn-b-CD2_MULTIPLE_MYELOMA_PLASMA_CELL	0.02489	finn-b-CD2_MULTIPLE_MYELOMA_PLASMA_CELL
rs13123798	C	G	-0.088	0.0608	0.1475	1e+05	Multiple myeloma and malignant plasma cell neoplasms || id:finn-b-CD2_MULTIPLE_MYELOMA_PLASMA_CELL	0.5953	finn-b-CD2_MULTIPLE_MYELOMA_PLASMA_CELL
rs7445920	T	C	0.0039	0.0741	0.9583	1e+05	Multiple myeloma and malignant plasma cell neoplasms || id:finn-b-CD2_MULTIPLE_MYELOMA_PLASMA_CELL	0.1942	finn-b-CD2_MULTIPLE_MYELOMA_PLASMA_CELL
rs9265944	C	T	0.0764	0.0621	0.2185	1e+05	Multiple myeloma and malignant plasma cell neoplasms || id:finn-b-CD2_MULTIPLE_MYELOMA_PLASMA_CELL	0.3878	finn-b-CD2_MULTIPLE_MYELOMA_PLASMA_CELL
rs1034755	T	C	0.0321	0.0637	0.6142	1e+05	Multiple myeloma and malignant plasma cell neoplasms || id:finn-b-CD2_MULTIPLE_MYELOMA_PLASMA_CELL	0.3102	finn-b-CD2_MULTIPLE_MYELOMA_PLASMA_CELL
rs10234951	G	T	0.1567	0.1066	0.1416	1e+05	Multiple myeloma and malignant plasma cell neoplasms || id:finn-b-CD2_MULTIPLE_MYELOMA_PLASMA_CELL	0.08188	finn-b-CD2_MULTIPLE_MYELOMA_PLASMA_CELL
rs79337987	A	T	0.0623	0.2044	0.760699	1e+05	Multiple myeloma and malignant plasma cell neoplasms || id:finn-b-CD2_MULTIPLE_MYELOMA_PLASMA_CELL	0.02105	finn-b-CD2_MULTIPLE_MYELOMA_PLASMA_CELL
rs11136432	G	T	-0.0033	0.0595	0.9551	1e+05	Multiple myeloma and malignant plasma cell neoplasms || id:finn-b-CD2_MULTIPLE_MYELOMA_PLASMA_CELL	0.5868	finn-b-CD2_MULTIPLE_MYELOMA_PLASMA_CELL
rs2161365	G	A	0.0106	0.0587	0.8562	1e+05	Multiple myeloma and malignant plasma cell neoplasms || id:finn-b-CD2_MULTIPLE_MYELOMA_PLASMA_CELL	0.4723	finn-b-CD2_MULTIPLE_MYELOMA_PLASMA_CELL
rs97384	C	T	-0.0675	0.0595	0.2562	1e+05	Multiple myeloma and malignant plasma cell neoplasms || id:finn-b-CD2_MULTIPLE_MYELOMA_PLASMA_CELL	0.5738	finn-b-CD2_MULTIPLE_MYELOMA_PLASMA_CELL
rs74677222	A	G	-0.0094	0.1119	0.933	1e+05	Multiple myeloma and malignant plasma cell neoplasms || id:finn-b-CD2_MULTIPLE_MYELOMA_PLASMA_CELL	0.074	finn-b-CD2_MULTIPLE_MYELOMA_PLASMA_CELL
rs77758816	A	G	-0.0035	0.1789	0.9844	1e+05	Multiple myeloma and malignant plasma cell neoplasms || id:finn-b-CD2_MULTIPLE_MYELOMA_PLASMA_CELL	0.02884	finn-b-CD2_MULTIPLE_MYELOMA_PLASMA_CELL
rs204474	T	C	-0.0442	0.0597	0.4591	1e+05	Multiple myeloma and malignant plasma cell neoplasms || id:finn-b-CD2_MULTIPLE_MYELOMA_PLASMA_CELL	0.5975	finn-b-CD2_MULTIPLE_MYELOMA_PLASMA_CELL
rs3826884	A	G	0.0484	0.0809	0.549301	1e+05	Multiple myeloma and malignant plasma cell neoplasms || id:finn-b-CD2_MULTIPLE_MYELOMA_PLASMA_CELL	0.1558	finn-b-CD2_MULTIPLE_MYELOMA_PLASMA_CELL
rs41264497	G	A	0.05	0.3398	0.8829	1e+05	Multiple myeloma and malignant plasma cell neoplasms || id:finn-b-CD2_MULTIPLE_MYELOMA_PLASMA_CELL	0.007797	finn-b-CD2_MULTIPLE_MYELOMA_PLASMA_CELL
rs10187082	G	C	0.2763	0.3759	0.4623	1e+05	Multiple myeloma and malignant plasma cell neoplasms || id:finn-b-CD2_MULTIPLE_MYELOMA_PLASMA_CELL	0.005675	finn-b-CD2_MULTIPLE_MYELOMA_PLASMA_CELL
rs4974228	C	T	0.0647	0.0986	0.5121	1e+05	Multiple myeloma and malignant plasma cell neoplasms || id:finn-b-CD2_MULTIPLE_MYELOMA_PLASMA_CELL	0.09771	finn-b-CD2_MULTIPLE_MYELOMA_PLASMA_CELL
rs190716231	C	G	0.103	0.1977	0.6023	1e+05	Multiple myeloma and malignant plasma cell neoplasms || id:finn-b-CD2_MULTIPLE_MYELOMA_PLASMA_CELL	0.02308	finn-b-CD2_MULTIPLE_MYELOMA_PLASMA_CELL
rs7028232	T	C	0.0521	0.0608	0.3921	1e+05	Multiple myeloma and malignant plasma cell neoplasms || id:finn-b-CD2_MULTIPLE_MYELOMA_PLASMA_CELL	0.3748	finn-b-CD2_MULTIPLE_MYELOMA_PLASMA_CELL
rs76085699	A	G	0.0784	0.0888	0.3775	1e+05	Multiple myeloma and malignant plasma cell neoplasms || id:finn-b-CD2_MULTIPLE_MYELOMA_PLASMA_CELL	0.1257	finn-b-CD2_MULTIPLE_MYELOMA_PLASMA_CELL
rs111703312	G	A	0.0848	0.2474	0.7317	1e+05	Multiple myeloma and malignant plasma cell neoplasms || id:finn-b-CD2_MULTIPLE_MYELOMA_PLASMA_CELL	0.01435	finn-b-CD2_MULTIPLE_MYELOMA_PLASMA_CELL
rs187748847	G	A	0.0379	0.3839	0.9213	1e+05	Multiple myeloma and malignant plasma cell neoplasms || id:finn-b-CD2_MULTIPLE_MYELOMA_PLASMA_CELL	0.005963	finn-b-CD2_MULTIPLE_MYELOMA_PLASMA_CELL
rs55683433	A	C	-0.0142	0.1515	0.9253	1e+05	Multiple myeloma and malignant plasma cell neoplasms || id:finn-b-CD2_MULTIPLE_MYELOMA_PLASMA_CELL	0.04024	finn-b-CD2_MULTIPLE_MYELOMA_PLASMA_CELL
rs17019568	G	C	0.0526	0.1081	0.6264	1e+05	Multiple myeloma and malignant plasma cell neoplasms || id:finn-b-CD2_MULTIPLE_MYELOMA_PLASMA_CELL	0.0796	finn-b-CD2_MULTIPLE_MYELOMA_PLASMA_CELL
rs28844909	A	G	0.0607	0.12	0.612999	1e+05	Multiple myeloma and malignant plasma cell neoplasms || id:finn-b-CD2_MULTIPLE_MYELOMA_PLASMA_CELL	0.06555	finn-b-CD2_MULTIPLE_MYELOMA_PLASMA_CELL
rs11936543	G	A	-0.0067	0.1011	0.9473	1e+05	Multiple myeloma and malignant plasma cell neoplasms || id:finn-b-CD2_MULTIPLE_MYELOMA_PLASMA_CELL	0.0954	finn-b-CD2_MULTIPLE_MYELOMA_PLASMA_CELL
rs7003304	T	C	0.0739	0.0856	0.3883	1e+05	Multiple myeloma and malignant plasma cell neoplasms || id:finn-b-CD2_MULTIPLE_MYELOMA_PLASMA_CELL	0.1358	finn-b-CD2_MULTIPLE_MYELOMA_PLASMA_CELL
rs10811102	T	G	0.0323	0.0735	0.660601	1e+05	Multiple myeloma and malignant plasma cell neoplasms || id:finn-b-CD2_MULTIPLE_MYELOMA_PLASMA_CELL	0.1979	finn-b-CD2_MULTIPLE_MYELOMA_PLASMA_CELL
rs10848158	C	T	-0.0273	0.059	0.643301	1e+05	Multiple myeloma and malignant plasma cell neoplasms || id:finn-b-CD2_MULTIPLE_MYELOMA_PLASMA_CELL	0.4377	finn-b-CD2_MULTIPLE_MYELOMA_PLASMA_CELL
rs261334	C	G	0.081	0.0693	0.2426	1e+05	Multiple myeloma and malignant plasma cell neoplasms || id:finn-b-CD2_MULTIPLE_MYELOMA_PLASMA_CELL	0.7661	finn-b-CD2_MULTIPLE_MYELOMA_PLASMA_CELL
rs117511403	A	G	0.0832	0.4317	0.8471	1e+05	Multiple myeloma and malignant plasma cell neoplasms || id:finn-b-CD2_MULTIPLE_MYELOMA_PLASMA_CELL	0.004614	finn-b-CD2_MULTIPLE_MYELOMA_PLASMA_CELL
rs57684876	T	C	-0.0305	0.0755	0.6863	1e+05	Multiple myeloma and malignant plasma cell neoplasms || id:finn-b-CD2_MULTIPLE_MYELOMA_PLASMA_CELL	0.1902	finn-b-CD2_MULTIPLE_MYELOMA_PLASMA_CELL
rs190712692	A	G	0.5243	0.1673	0.00172898	1e+05	Multiple myeloma and malignant plasma cell neoplasms || id:finn-b-CD2_MULTIPLE_MYELOMA_PLASMA_CELL	0.03208	finn-b-CD2_MULTIPLE_MYELOMA_PLASMA_CELL
rs7552510	T	G	-0.0085	0.0875	0.9225	1e+05	Multiple myeloma and malignant plasma cell neoplasms || id:finn-b-CD2_MULTIPLE_MYELOMA_PLASMA_CELL	0.1286	finn-b-CD2_MULTIPLE_MYELOMA_PLASMA_CELL
rs71420341	G	A	0.0419	0.105	0.69	1e+05	Multiple myeloma and malignant plasma cell neoplasms || id:finn-b-CD2_MULTIPLE_MYELOMA_PLASMA_CELL	0.0864	finn-b-CD2_MULTIPLE_MYELOMA_PLASMA_CELL
rs1513795	C	T	0.0121	0.059	0.8378	1e+05	Multiple myeloma and malignant plasma cell neoplasms || id:finn-b-CD2_MULTIPLE_MYELOMA_PLASMA_CELL	0.442	finn-b-CD2_MULTIPLE_MYELOMA_PLASMA_CELL
rs2277289	C	T	-0.0452	0.0624	0.4681	1e+05	Multiple myeloma and malignant plasma cell neoplasms || id:finn-b-CD2_MULTIPLE_MYELOMA_PLASMA_CELL	0.3248	finn-b-CD2_MULTIPLE_MYELOMA_PLASMA_CELL
rs11062287	A	G	0.0748	0.1658	0.652001	1e+05	Multiple myeloma and malignant plasma cell neoplasms || id:finn-b-CD2_MULTIPLE_MYELOMA_PLASMA_CELL	0.03338	finn-b-CD2_MULTIPLE_MYELOMA_PLASMA_CELL
rs113913626	T	C	-0.1305	0.162	0.4206	1e+05	Multiple myeloma and malignant plasma cell neoplasms || id:finn-b-CD2_MULTIPLE_MYELOMA_PLASMA_CELL	0.03468	finn-b-CD2_MULTIPLE_MYELOMA_PLASMA_CELL
rs17703316	T	G	0.034	0.1384	0.8062	1e+05	Multiple myeloma and malignant plasma cell neoplasms || id:finn-b-CD2_MULTIPLE_MYELOMA_PLASMA_CELL	0.04706	finn-b-CD2_MULTIPLE_MYELOMA_PLASMA_CELL
rs117565387	T	C	0.3422	0.1363	0.0120801	1e+05	Multiple myeloma and malignant plasma cell neoplasms || id:finn-b-CD2_MULTIPLE_MYELOMA_PLASMA_CELL	0.04878	finn-b-CD2_MULTIPLE_MYELOMA_PLASMA_CELL
rs35427954	C	T	-0.0743	0.1049	0.4789	1e+05	Multiple myeloma and malignant plasma cell neoplasms || id:finn-b-CD2_MULTIPLE_MYELOMA_PLASMA_CELL	0.08513	finn-b-CD2_MULTIPLE_MYELOMA_PLASMA_CELL
rs141622900	A	G	0.5091	0.1665	0.002229	1e+05	Multiple myeloma and malignant plasma cell neoplasms || id:finn-b-CD2_MULTIPLE_MYELOMA_PLASMA_CELL	0.03225	finn-b-CD2_MULTIPLE_MYELOMA_PLASMA_CELL
rs204468	C	T	-0.044	0.0596	0.4608	1e+05	Multiple myeloma and malignant plasma cell neoplasms || id:finn-b-CD2_MULTIPLE_MYELOMA_PLASMA_CELL	0.5951	finn-b-CD2_MULTIPLE_MYELOMA_PLASMA_CELL
rs41376249	A	G	-0.1102	0.08	0.1686	1e+05	Multiple myeloma and malignant plasma cell neoplasms || id:finn-b-CD2_MULTIPLE_MYELOMA_PLASMA_CELL	0.1595	finn-b-CD2_MULTIPLE_MYELOMA_PLASMA_CELL
rs17368528	T	C	-0.0056	0.1086	0.9592	1e+05	Multiple myeloma and malignant plasma cell neoplasms || id:finn-b-CD2_MULTIPLE_MYELOMA_PLASMA_CELL	0.07934	finn-b-CD2_MULTIPLE_MYELOMA_PLASMA_CELL
rs112243303	T	C	0.0822	0.096	0.3915	1e+05	Multiple myeloma and malignant plasma cell neoplasms || id:finn-b-CD2_MULTIPLE_MYELOMA_PLASMA_CELL	0.1071	finn-b-CD2_MULTIPLE_MYELOMA_PLASMA_CELL
rs79878108	T	C	0.0804	0.1803	0.6555	1e+05	Multiple myeloma and malignant plasma cell neoplasms || id:finn-b-CD2_MULTIPLE_MYELOMA_PLASMA_CELL	0.02735	finn-b-CD2_MULTIPLE_MYELOMA_PLASMA_CELL
rs35253870	G	A	-0.0158	0.0818	0.8473	1e+05	Multiple myeloma and malignant plasma cell neoplasms || id:finn-b-CD2_MULTIPLE_MYELOMA_PLASMA_CELL	0.1558	finn-b-CD2_MULTIPLE_MYELOMA_PLASMA_CELL
rs192913427	A	G	-0.9205	0.5106	0.0713904	1e+05	Multiple myeloma and malignant plasma cell neoplasms || id:finn-b-CD2_MULTIPLE_MYELOMA_PLASMA_CELL	0.003433	finn-b-CD2_MULTIPLE_MYELOMA_PLASMA_CELL
rs6749797	A	G	-0.0075	0.0698	0.914	1e+05	Multiple myeloma and malignant plasma cell neoplasms || id:finn-b-CD2_MULTIPLE_MYELOMA_PLASMA_CELL	0.2292	finn-b-CD2_MULTIPLE_MYELOMA_PLASMA_CELL
rs12496575	G	A	0.0561	0.0635	0.3771	1e+05	Multiple myeloma and malignant plasma cell neoplasms || id:finn-b-CD2_MULTIPLE_MYELOMA_PLASMA_CELL	0.6967	finn-b-CD2_MULTIPLE_MYELOMA_PLASMA_CELL
rs2271489	G	C	-0.2816	0.1081	0.00918502	1e+05	Multiple myeloma and malignant plasma cell neoplasms || id:finn-b-CD2_MULTIPLE_MYELOMA_PLASMA_CELL	0.08306	finn-b-CD2_MULTIPLE_MYELOMA_PLASMA_CELL
rs13257713	T	C	-0.0628	0.0837	0.453	1e+05	Multiple myeloma and malignant plasma cell neoplasms || id:finn-b-CD2_MULTIPLE_MYELOMA_PLASMA_CELL	0.1438	finn-b-CD2_MULTIPLE_MYELOMA_PLASMA_CELL
rs140484398	A	G	-0.0854	0.3482	0.8063	1e+05	Multiple myeloma and malignant plasma cell neoplasms || id:finn-b-CD2_MULTIPLE_MYELOMA_PLASMA_CELL	0.007158	finn-b-CD2_MULTIPLE_MYELOMA_PLASMA_CELL
rs28606541	T	C	-0.0285	0.1426	0.8418	1e+05	Multiple myeloma and malignant plasma cell neoplasms || id:finn-b-CD2_MULTIPLE_MYELOMA_PLASMA_CELL	0.04297	finn-b-CD2_MULTIPLE_MYELOMA_PLASMA_CELL
rs8108277	C	T	-0.0191	0.0752	0.7996	1e+05	Multiple myeloma and malignant plasma cell neoplasms || id:finn-b-CD2_MULTIPLE_MYELOMA_PLASMA_CELL	0.1912	finn-b-CD2_MULTIPLE_MYELOMA_PLASMA_CELL
rs34683829	T	C	-0.0386	0.0725	0.5949	1e+05	Multiple myeloma and malignant plasma cell neoplasms || id:finn-b-CD2_MULTIPLE_MYELOMA_PLASMA_CELL	0.2091	finn-b-CD2_MULTIPLE_MYELOMA_PLASMA_CELL
rs4603290	C	G	0.1311	0.1009	0.194	1e+05	Multiple myeloma and malignant plasma cell neoplasms || id:finn-b-CD2_MULTIPLE_MYELOMA_PLASMA_CELL	0.09299	finn-b-CD2_MULTIPLE_MYELOMA_PLASMA_CELL
rs2727270	T	C	0.0178	0.066	0.787501	1e+05	Multiple myeloma and malignant plasma cell neoplasms || id:finn-b-CD2_MULTIPLE_MYELOMA_PLASMA_CELL	0.2681	finn-b-CD2_MULTIPLE_MYELOMA_PLASMA_CELL
rs79998109	T	C	-0.1814	0.3364	0.5897	1e+05	Multiple myeloma and malignant plasma cell neoplasms || id:finn-b-CD2_MULTIPLE_MYELOMA_PLASMA_CELL	0.007856	finn-b-CD2_MULTIPLE_MYELOMA_PLASMA_CELL
rs2550882	G	C	0.0547	0.0594	0.3573	1e+05	Multiple myeloma and malignant plasma cell neoplasms || id:finn-b-CD2_MULTIPLE_MYELOMA_PLASMA_CELL	0.4142	finn-b-CD2_MULTIPLE_MYELOMA_PLASMA_CELL
rs238237	A	G	-0.02	0.0667	0.7641	1e+05	Multiple myeloma and malignant plasma cell neoplasms || id:finn-b-CD2_MULTIPLE_MYELOMA_PLASMA_CELL	0.7327	finn-b-CD2_MULTIPLE_MYELOMA_PLASMA_CELL
rs540822327	A	G	-0.0284	0.1659	0.8639	1e+05	Multiple myeloma and malignant plasma cell neoplasms || id:finn-b-CD2_MULTIPLE_MYELOMA_PLASMA_CELL	0.03334	finn-b-CD2_MULTIPLE_MYELOMA_PLASMA_CELL
rs143745495	T	C	-0.0244	0.0769	0.7511	1e+05	Multiple myeloma and malignant plasma cell neoplasms || id:finn-b-CD2_MULTIPLE_MYELOMA_PLASMA_CELL	0.1753	finn-b-CD2_MULTIPLE_MYELOMA_PLASMA_CELL
rs115623452	A	G	0.254	0.5045	0.614601	1e+05	Multiple myeloma and malignant plasma cell neoplasms || id:finn-b-CD2_MULTIPLE_MYELOMA_PLASMA_CELL	0.003317	finn-b-CD2_MULTIPLE_MYELOMA_PLASMA_CELL
rs61792775	T	C	-0.0796	0.1131	0.4812	1e+05	Multiple myeloma and malignant plasma cell neoplasms || id:finn-b-CD2_MULTIPLE_MYELOMA_PLASMA_CELL	0.07281	finn-b-CD2_MULTIPLE_MYELOMA_PLASMA_CELL
rs17864186	A	C	-0.1175	0.1154	0.3087	1e+05	Multiple myeloma and malignant plasma cell neoplasms || id:finn-b-CD2_MULTIPLE_MYELOMA_PLASMA_CELL	0.07052	finn-b-CD2_MULTIPLE_MYELOMA_PLASMA_CELL
rs13280051	G	A	0.0262	0.0781	0.737099	1e+05	Multiple myeloma and malignant plasma cell neoplasms || id:finn-b-CD2_MULTIPLE_MYELOMA_PLASMA_CELL	0.2332	finn-b-CD2_MULTIPLE_MYELOMA_PLASMA_CELL
rs174556	T	C	0.0831	0.0601	0.1665	1e+05	Multiple myeloma and malignant plasma cell neoplasms || id:finn-b-CD2_MULTIPLE_MYELOMA_PLASMA_CELL	0.3862	finn-b-CD2_MULTIPLE_MYELOMA_PLASMA_CELL
rs181750334	T	A	-0.0507	0.3235	0.8755	1e+05	Multiple myeloma and malignant plasma cell neoplasms || id:finn-b-CD2_MULTIPLE_MYELOMA_PLASMA_CELL	0.008512	finn-b-CD2_MULTIPLE_MYELOMA_PLASMA_CELL
rs71366199	G	A	-0.0571	0.0822	0.4873	1e+05	Multiple myeloma and malignant plasma cell neoplasms || id:finn-b-CD2_MULTIPLE_MYELOMA_PLASMA_CELL	0.1504	finn-b-CD2_MULTIPLE_MYELOMA_PLASMA_CELL
rs80310784	A	G	0.176	0.1171	0.1329	1e+05	Multiple myeloma and malignant plasma cell neoplasms || id:finn-b-CD2_MULTIPLE_MYELOMA_PLASMA_CELL	0.067	finn-b-CD2_MULTIPLE_MYELOMA_PLASMA_CELL
rs76902173	G	C	-0.3895	0.1976	0.0487001	1e+05	Multiple myeloma and malignant plasma cell neoplasms || id:finn-b-CD2_MULTIPLE_MYELOMA_PLASMA_CELL	0.02311	finn-b-CD2_MULTIPLE_MYELOMA_PLASMA_CELL
rs9564991	T	C	-0.1679	0.0862	0.0513606	1e+05	Multiple myeloma and malignant plasma cell neoplasms || id:finn-b-CD2_MULTIPLE_MYELOMA_PLASMA_CELL	0.1322	finn-b-CD2_MULTIPLE_MYELOMA_PLASMA_CELL
rs117226992	G	C	0.1203	0.4805	0.8022	1e+05	Multiple myeloma and malignant plasma cell neoplasms || id:finn-b-CD2_MULTIPLE_MYELOMA_PLASMA_CELL	0.003583	finn-b-CD2_MULTIPLE_MYELOMA_PLASMA_CELL
rs1540037	G	A	0.0152	0.0687	0.8248	1e+05	Multiple myeloma and malignant plasma cell neoplasms || id:finn-b-CD2_MULTIPLE_MYELOMA_PLASMA_CELL	0.7627	finn-b-CD2_MULTIPLE_MYELOMA_PLASMA_CELL
rs1748199	C	T	0.0431	0.0663	0.5156	1e+05	Multiple myeloma and malignant plasma cell neoplasms || id:finn-b-CD2_MULTIPLE_MYELOMA_PLASMA_CELL	0.2641	finn-b-CD2_MULTIPLE_MYELOMA_PLASMA_CELL
rs4665972	C	T	-0.0191	0.0604	0.7516	1e+05	Multiple myeloma and malignant plasma cell neoplasms || id:finn-b-CD2_MULTIPLE_MYELOMA_PLASMA_CELL	0.6233	finn-b-CD2_MULTIPLE_MYELOMA_PLASMA_CELL
rs115506950	A	T	0.2291	0.1591	0.1499	1e+05	Multiple myeloma and malignant plasma cell neoplasms || id:finn-b-CD2_MULTIPLE_MYELOMA_PLASMA_CELL	0.03538	finn-b-CD2_MULTIPLE_MYELOMA_PLASMA_CELL
rs28675901	C	T	-0.0684	0.0877	0.4356	1e+05	Multiple myeloma and malignant plasma cell neoplasms || id:finn-b-CD2_MULTIPLE_MYELOMA_PLASMA_CELL	0.1278	finn-b-CD2_MULTIPLE_MYELOMA_PLASMA_CELL
rs73127058	A	G	-0.0424	0.2279	0.8525	1e+05	Multiple myeloma and malignant plasma cell neoplasms || id:finn-b-CD2_MULTIPLE_MYELOMA_PLASMA_CELL	0.01728	finn-b-CD2_MULTIPLE_MYELOMA_PLASMA_CELL
rs17427389	A	G	0.0787	0.0739	0.2871	1e+05	Multiple myeloma and malignant plasma cell neoplasms || id:finn-b-CD2_MULTIPLE_MYELOMA_PLASMA_CELL	0.1937	finn-b-CD2_MULTIPLE_MYELOMA_PLASMA_CELL
rs34777947	C	T	0.0098	0.0741	0.8948	1e+05	Multiple myeloma and malignant plasma cell neoplasms || id:finn-b-CD2_MULTIPLE_MYELOMA_PLASMA_CELL	0.1943	finn-b-CD2_MULTIPLE_MYELOMA_PLASMA_CELL
rs174549	A	G	0.0875	0.06	0.145	1e+05	Multiple myeloma and malignant plasma cell neoplasms || id:finn-b-CD2_MULTIPLE_MYELOMA_PLASMA_CELL	0.3886	finn-b-CD2_MULTIPLE_MYELOMA_PLASMA_CELL
rs10466588	G	A	-0.1203	0.0968	0.2137	1e+05	Multiple myeloma and malignant plasma cell neoplasms || id:finn-b-CD2_MULTIPLE_MYELOMA_PLASMA_CELL	0.1011	finn-b-CD2_MULTIPLE_MYELOMA_PLASMA_CELL
rs2264782	T	C	-0.0603	0.0612	0.325	1e+05	Multiple myeloma and malignant plasma cell neoplasms || id:finn-b-CD2_MULTIPLE_MYELOMA_PLASMA_CELL	0.3549	finn-b-CD2_MULTIPLE_MYELOMA_PLASMA_CELL
rs57107736	T	C	-0.0418	0.0848	0.6221	1e+05	Multiple myeloma and malignant plasma cell neoplasms || id:finn-b-CD2_MULTIPLE_MYELOMA_PLASMA_CELL	0.1369	finn-b-CD2_MULTIPLE_MYELOMA_PLASMA_CELL
rs141824100	T	C	0.0414	0.1367	0.7618	1e+05	Multiple myeloma and malignant plasma cell neoplasms || id:finn-b-CD2_MULTIPLE_MYELOMA_PLASMA_CELL	0.04955	finn-b-CD2_MULTIPLE_MYELOMA_PLASMA_CELL
rs3786247	G	T	-0.08	0.1018	0.4319	1e+05	Multiple myeloma and malignant plasma cell neoplasms || id:finn-b-CD2_MULTIPLE_MYELOMA_PLASMA_CELL	0.09315	finn-b-CD2_MULTIPLE_MYELOMA_PLASMA_CELL
rs7241918	T	G	0.011	0.0776	0.8873	1e+05	Multiple myeloma and malignant plasma cell neoplasms || id:finn-b-CD2_MULTIPLE_MYELOMA_PLASMA_CELL	0.8291	finn-b-CD2_MULTIPLE_MYELOMA_PLASMA_CELL
rs11669648	A	G	-0.0336	0.078	0.666201	1e+05	Multiple myeloma and malignant plasma cell neoplasms || id:finn-b-CD2_MULTIPLE_MYELOMA_PLASMA_CELL	0.1734	finn-b-CD2_MULTIPLE_MYELOMA_PLASMA_CELL
rs2274890	A	G	0.1234	0.0664	0.0632703	1e+05	Multiple myeloma and malignant plasma cell neoplasms || id:finn-b-CD2_MULTIPLE_MYELOMA_PLASMA_CELL	0.2627	finn-b-CD2_MULTIPLE_MYELOMA_PLASMA_CELL
rs117113213	A	G	0.0399	0.1186	0.7364	1e+05	Multiple myeloma and malignant plasma cell neoplasms || id:finn-b-CD2_MULTIPLE_MYELOMA_PLASMA_CELL	0.06546	finn-b-CD2_MULTIPLE_MYELOMA_PLASMA_CELL
rs73197087	C	A	0.0238	0.1001	0.8117	1e+05	Multiple myeloma and malignant plasma cell neoplasms || id:finn-b-CD2_MULTIPLE_MYELOMA_PLASMA_CELL	0.09518	finn-b-CD2_MULTIPLE_MYELOMA_PLASMA_CELL
rs9653945	A	G	-0.0759	0.0608	0.2117	1e+05	Multiple myeloma and malignant plasma cell neoplasms || id:finn-b-CD2_MULTIPLE_MYELOMA_PLASMA_CELL	0.3673	finn-b-CD2_MULTIPLE_MYELOMA_PLASMA_CELL
rs144018078	G	C	0.2575	0.173	0.1366	1e+05	Multiple myeloma and malignant plasma cell neoplasms || id:finn-b-CD2_MULTIPLE_MYELOMA_PLASMA_CELL	0.02953	finn-b-CD2_MULTIPLE_MYELOMA_PLASMA_CELL
rs7782358	G	A	0.0944	0.0605	0.1186	1e+05	Multiple myeloma and malignant plasma cell neoplasms || id:finn-b-CD2_MULTIPLE_MYELOMA_PLASMA_CELL	0.594	finn-b-CD2_MULTIPLE_MYELOMA_PLASMA_CELL
rs149878915	A	G	0.0574	0.1558	0.7126	1e+05	Multiple myeloma and malignant plasma cell neoplasms || id:finn-b-CD2_MULTIPLE_MYELOMA_PLASMA_CELL	0.03641	finn-b-CD2_MULTIPLE_MYELOMA_PLASMA_CELL
rs578163523	T	G	0.2088	0.1988	0.2935	1e+05	Multiple myeloma and malignant plasma cell neoplasms || id:finn-b-CD2_MULTIPLE_MYELOMA_PLASMA_CELL	0.02234	finn-b-CD2_MULTIPLE_MYELOMA_PLASMA_CELL
rs145012974	A	G	-0.917	0.6492	0.1578	1e+05	Multiple myeloma and malignant plasma cell neoplasms || id:finn-b-CD2_MULTIPLE_MYELOMA_PLASMA_CELL	0.002384	finn-b-CD2_MULTIPLE_MYELOMA_PLASMA_CELL
rs76609522	T	C	0.1255	0.1992	0.5287	1e+05	Multiple myeloma and malignant plasma cell neoplasms || id:finn-b-CD2_MULTIPLE_MYELOMA_PLASMA_CELL	0.02298	finn-b-CD2_MULTIPLE_MYELOMA_PLASMA_CELL
rs4759322	G	A	0.049	0.0599	0.4133	1e+05	Multiple myeloma and malignant plasma cell neoplasms || id:finn-b-CD2_MULTIPLE_MYELOMA_PLASMA_CELL	0.3912	finn-b-CD2_MULTIPLE_MYELOMA_PLASMA_CELL
rs12449710	C	A	0.0495	0.0592	0.4027	1e+05	Multiple myeloma and malignant plasma cell neoplasms || id:finn-b-CD2_MULTIPLE_MYELOMA_PLASMA_CELL	0.5657	finn-b-CD2_MULTIPLE_MYELOMA_PLASMA_CELL
rs1340414	G	A	-0.0393	0.0612	0.5205	1e+05	Multiple myeloma and malignant plasma cell neoplasms || id:finn-b-CD2_MULTIPLE_MYELOMA_PLASMA_CELL	0.6512	finn-b-CD2_MULTIPLE_MYELOMA_PLASMA_CELL
rs12122878	T	C	-0.0318	0.0649	0.624001	1e+05	Multiple myeloma and malignant plasma cell neoplasms || id:finn-b-CD2_MULTIPLE_MYELOMA_PLASMA_CELL	0.2918	finn-b-CD2_MULTIPLE_MYELOMA_PLASMA_CELL
rs12638256	G	A	-0.0209	0.0608	0.7312	1e+05	Multiple myeloma and malignant plasma cell neoplasms || id:finn-b-CD2_MULTIPLE_MYELOMA_PLASMA_CELL	0.6333	finn-b-CD2_MULTIPLE_MYELOMA_PLASMA_CELL
rs67835422	T	C	0.0298	0.065	0.6466	1e+05	Multiple myeloma and malignant plasma cell neoplasms || id:finn-b-CD2_MULTIPLE_MYELOMA_PLASMA_CELL	0.2789	finn-b-CD2_MULTIPLE_MYELOMA_PLASMA_CELL
rs1560063	G	A	-0.0218	0.0621	0.7263	1e+05	Multiple myeloma and malignant plasma cell neoplasms || id:finn-b-CD2_MULTIPLE_MYELOMA_PLASMA_CELL	0.3399	finn-b-CD2_MULTIPLE_MYELOMA_PLASMA_CELL
rs7742350	T	C	-0.1301	0.1401	0.3531	1e+05	Multiple myeloma and malignant plasma cell neoplasms || id:finn-b-CD2_MULTIPLE_MYELOMA_PLASMA_CELL	0.04462	finn-b-CD2_MULTIPLE_MYELOMA_PLASMA_CELL
rs11783515	G	A	-0.0519	0.0604	0.3907	1e+05	Multiple myeloma and malignant plasma cell neoplasms || id:finn-b-CD2_MULTIPLE_MYELOMA_PLASMA_CELL	0.6215	finn-b-CD2_MULTIPLE_MYELOMA_PLASMA_CELL
rs7122803	G	C	0.0453	0.0846	0.5919	1e+05	Multiple myeloma and malignant plasma cell neoplasms || id:finn-b-CD2_MULTIPLE_MYELOMA_PLASMA_CELL	0.862	finn-b-CD2_MULTIPLE_MYELOMA_PLASMA_CELL
rs4804576	T	G	-0.188	0.1201	0.1175	1e+05	Multiple myeloma and malignant plasma cell neoplasms || id:finn-b-CD2_MULTIPLE_MYELOMA_PLASMA_CELL	0.06344	finn-b-CD2_MULTIPLE_MYELOMA_PLASMA_CELL
rs780093	C	T	-0.0233	0.0614	0.704601	1e+05	Multiple myeloma and malignant plasma cell neoplasms || id:finn-b-CD2_MULTIPLE_MYELOMA_PLASMA_CELL	0.6468	finn-b-CD2_MULTIPLE_MYELOMA_PLASMA_CELL
rs7561644	T	G	0.0629	0.0588	0.2848	1e+05	Multiple myeloma and malignant plasma cell neoplasms || id:finn-b-CD2_MULTIPLE_MYELOMA_PLASMA_CELL	0.4592	finn-b-CD2_MULTIPLE_MYELOMA_PLASMA_CELL
rs72830461	C	T	0.4599	0.4606	0.318	1e+05	Multiple myeloma and malignant plasma cell neoplasms || id:finn-b-CD2_MULTIPLE_MYELOMA_PLASMA_CELL	0.00427	finn-b-CD2_MULTIPLE_MYELOMA_PLASMA_CELL
rs915894	G	T	0.0051	0.0663	0.9391	1e+05	Multiple myeloma and malignant plasma cell neoplasms || id:finn-b-CD2_MULTIPLE_MYELOMA_PLASMA_CELL	0.3186	finn-b-CD2_MULTIPLE_MYELOMA_PLASMA_CELL
rs112713750	T	C	0.3489	0.2125	0.1006	1e+05	Multiple myeloma and malignant plasma cell neoplasms || id:finn-b-CD2_MULTIPLE_MYELOMA_PLASMA_CELL	0.01941	finn-b-CD2_MULTIPLE_MYELOMA_PLASMA_CELL
rs2081687	C	T	-0.0106	0.0602	0.8599	1e+05	Multiple myeloma and malignant plasma cell neoplasms || id:finn-b-CD2_MULTIPLE_MYELOMA_PLASMA_CELL	0.6152	finn-b-CD2_MULTIPLE_MYELOMA_PLASMA_CELL
rs114488287	A	T	-0.069	0.2103	0.742899	1e+05	Multiple myeloma and malignant plasma cell neoplasms || id:finn-b-CD2_MULTIPLE_MYELOMA_PLASMA_CELL	0.01995	finn-b-CD2_MULTIPLE_MYELOMA_PLASMA_CELL
rs77470505	G	T	0.2254	0.2097	0.2824	1e+05	Multiple myeloma and malignant plasma cell neoplasms || id:finn-b-CD2_MULTIPLE_MYELOMA_PLASMA_CELL	0.02042	finn-b-CD2_MULTIPLE_MYELOMA_PLASMA_CELL
rs150684478	T	G	-0.1433	0.1845	0.4371	1e+05	Multiple myeloma and malignant plasma cell neoplasms || id:finn-b-CD2_MULTIPLE_MYELOMA_PLASMA_CELL	0.02553	finn-b-CD2_MULTIPLE_MYELOMA_PLASMA_CELL
rs7979473	G	A	0.0546	0.0595	0.3588	1e+05	Multiple myeloma and malignant plasma cell neoplasms || id:finn-b-CD2_MULTIPLE_MYELOMA_PLASMA_CELL	0.581	finn-b-CD2_MULTIPLE_MYELOMA_PLASMA_CELL
rs41429348	T	C	-0.0113	0.1342	0.9326	1e+05	Multiple myeloma and malignant plasma cell neoplasms || id:finn-b-CD2_MULTIPLE_MYELOMA_PLASMA_CELL	0.05075	finn-b-CD2_MULTIPLE_MYELOMA_PLASMA_CELL
rs149615216	T	C	0.4966	0.4168	0.2335	1e+05	Multiple myeloma and malignant plasma cell neoplasms || id:finn-b-CD2_MULTIPLE_MYELOMA_PLASMA_CELL	0.004916	finn-b-CD2_MULTIPLE_MYELOMA_PLASMA_CELL
rs6115094	G	A	0.0014	0.0585	0.9813	1e+05	Multiple myeloma and malignant plasma cell neoplasms || id:finn-b-CD2_MULTIPLE_MYELOMA_PLASMA_CELL	0.5139	finn-b-CD2_MULTIPLE_MYELOMA_PLASMA_CELL
rs1937711	G	C	-0.0039	0.0619	0.9501	1e+05	Multiple myeloma and malignant plasma cell neoplasms || id:finn-b-CD2_MULTIPLE_MYELOMA_PLASMA_CELL	0.6521	finn-b-CD2_MULTIPLE_MYELOMA_PLASMA_CELL
rs72914920	A	G	0.1153	0.0649	0.0756502	1e+05	Multiple myeloma and malignant plasma cell neoplasms || id:finn-b-CD2_MULTIPLE_MYELOMA_PLASMA_CELL	0.292	finn-b-CD2_MULTIPLE_MYELOMA_PLASMA_CELL
rs28456	G	A	0.0903	0.06	0.1323	1e+05	Multiple myeloma and malignant plasma cell neoplasms || id:finn-b-CD2_MULTIPLE_MYELOMA_PLASMA_CELL	0.3895	finn-b-CD2_MULTIPLE_MYELOMA_PLASMA_CELL
rs10897211	A	G	0.0062	0.062	0.9199	1e+05	Multiple myeloma and malignant plasma cell neoplasms || id:finn-b-CD2_MULTIPLE_MYELOMA_PLASMA_CELL	0.3416	finn-b-CD2_MULTIPLE_MYELOMA_PLASMA_CELL
rs12598816	T	G	0.101	0.0652	0.1213	1e+05	Multiple myeloma and malignant plasma cell neoplasms || id:finn-b-CD2_MULTIPLE_MYELOMA_PLASMA_CELL	0.281	finn-b-CD2_MULTIPLE_MYELOMA_PLASMA_CELL
rs12458441	C	A	-0.0815	0.1035	0.431	1e+05	Multiple myeloma and malignant plasma cell neoplasms || id:finn-b-CD2_MULTIPLE_MYELOMA_PLASMA_CELL	0.08954	finn-b-CD2_MULTIPLE_MYELOMA_PLASMA_CELL
rs117511121	T	C	-0.0303	0.2599	0.9071	1e+05	Multiple myeloma and malignant plasma cell neoplasms || id:finn-b-CD2_MULTIPLE_MYELOMA_PLASMA_CELL	0.01321	finn-b-CD2_MULTIPLE_MYELOMA_PLASMA_CELL
rs13147779	C	T	0.0567	0.076	0.4554	1e+05	Multiple myeloma and malignant plasma cell neoplasms || id:finn-b-CD2_MULTIPLE_MYELOMA_PLASMA_CELL	0.1825	finn-b-CD2_MULTIPLE_MYELOMA_PLASMA_CELL
rs76457276	G	A	-0.1558	0.1974	0.4299	1e+05	Multiple myeloma and malignant plasma cell neoplasms || id:finn-b-CD2_MULTIPLE_MYELOMA_PLASMA_CELL	0.02349	finn-b-CD2_MULTIPLE_MYELOMA_PLASMA_CELL
rs6820980	A	G	0.0715	0.06	0.2332	1e+05	Multiple myeloma and malignant plasma cell neoplasms || id:finn-b-CD2_MULTIPLE_MYELOMA_PLASMA_CELL	0.5723	finn-b-CD2_MULTIPLE_MYELOMA_PLASMA_CELL
rs67945876	C	T	0.0421	0.0688	0.541	1e+05	Multiple myeloma and malignant plasma cell neoplasms || id:finn-b-CD2_MULTIPLE_MYELOMA_PLASMA_CELL	0.2462	finn-b-CD2_MULTIPLE_MYELOMA_PLASMA_CELL
rs2819082	C	T	-0.0722	0.0651	0.2671	1e+05	Multiple myeloma and malignant plasma cell neoplasms || id:finn-b-CD2_MULTIPLE_MYELOMA_PLASMA_CELL	0.2861	finn-b-CD2_MULTIPLE_MYELOMA_PLASMA_CELL
rs11769084	A	G	-0.0329	0.0976	0.7362	1e+05	Multiple myeloma and malignant plasma cell neoplasms || id:finn-b-CD2_MULTIPLE_MYELOMA_PLASMA_CELL	0.1035	finn-b-CD2_MULTIPLE_MYELOMA_PLASMA_CELL
rs7845664	G	A	0.1047	0.059	0.0762202	1e+05	Multiple myeloma and malignant plasma cell neoplasms || id:finn-b-CD2_MULTIPLE_MYELOMA_PLASMA_CELL	0.5705	finn-b-CD2_MULTIPLE_MYELOMA_PLASMA_CELL
rs28514538	G	A	0.0849	0.0678	0.2102	1e+05	Multiple myeloma and malignant plasma cell neoplasms || id:finn-b-CD2_MULTIPLE_MYELOMA_PLASMA_CELL	0.2471	finn-b-CD2_MULTIPLE_MYELOMA_PLASMA_CELL
rs4912056	T	C	0.0104	0.0832	0.9007	1e+05	Multiple myeloma and malignant plasma cell neoplasms || id:finn-b-CD2_MULTIPLE_MYELOMA_PLASMA_CELL	0.1448	finn-b-CD2_MULTIPLE_MYELOMA_PLASMA_CELL
rs112944184	T	C	0.1541	0.2229	0.4894	1e+05	Multiple myeloma and malignant plasma cell neoplasms || id:finn-b-CD2_MULTIPLE_MYELOMA_PLASMA_CELL	0.01731	finn-b-CD2_MULTIPLE_MYELOMA_PLASMA_CELL
rs4629190	C	T	0.0916	0.0586	0.1181	1e+05	Multiple myeloma and malignant plasma cell neoplasms || id:finn-b-CD2_MULTIPLE_MYELOMA_PLASMA_CELL	0.4926	finn-b-CD2_MULTIPLE_MYELOMA_PLASMA_CELL
rs11899922	G	A	-0.0223	0.1244	0.858	1e+05	Multiple myeloma and malignant plasma cell neoplasms || id:finn-b-CD2_MULTIPLE_MYELOMA_PLASMA_CELL	0.05828	finn-b-CD2_MULTIPLE_MYELOMA_PLASMA_CELL
rs9848779	G	C	-0.0213	0.0608	0.7258	1e+05	Multiple myeloma and malignant plasma cell neoplasms || id:finn-b-CD2_MULTIPLE_MYELOMA_PLASMA_CELL	0.6323	finn-b-CD2_MULTIPLE_MYELOMA_PLASMA_CELL
rs13068826	A	G	0.1205	0.0595	0.0429705	1e+05	Multiple myeloma and malignant plasma cell neoplasms || id:finn-b-CD2_MULTIPLE_MYELOMA_PLASMA_CELL	0.5897	finn-b-CD2_MULTIPLE_MYELOMA_PLASMA_CELL
rs2725021	G	C	0.0188	0.0602	0.754899	1e+05	Multiple myeloma and malignant plasma cell neoplasms || id:finn-b-CD2_MULTIPLE_MYELOMA_PLASMA_CELL	0.5064	finn-b-CD2_MULTIPLE_MYELOMA_PLASMA_CELL
rs11787313	C	G	-0.1414	0.0624	0.0234898	1e+05	Multiple myeloma and malignant plasma cell neoplasms || id:finn-b-CD2_MULTIPLE_MYELOMA_PLASMA_CELL	0.678	finn-b-CD2_MULTIPLE_MYELOMA_PLASMA_CELL
rs61872308	C	G	-4e-04	0.1055	0.9967	1e+05	Multiple myeloma and malignant plasma cell neoplasms || id:finn-b-CD2_MULTIPLE_MYELOMA_PLASMA_CELL	0.0874	finn-b-CD2_MULTIPLE_MYELOMA_PLASMA_CELL
rs10138449	C	G	-0.06	0.0895	0.5025	1e+05	Multiple myeloma and malignant plasma cell neoplasms || id:finn-b-CD2_MULTIPLE_MYELOMA_PLASMA_CELL	0.1244	finn-b-CD2_MULTIPLE_MYELOMA_PLASMA_CELL
rs56339947	C	T	0.0072	0.0948	0.9396	1e+05	Multiple myeloma and malignant plasma cell neoplasms || id:finn-b-CD2_MULTIPLE_MYELOMA_PLASMA_CELL	0.11	finn-b-CD2_MULTIPLE_MYELOMA_PLASMA_CELL
rs6507942	A	T	-0.0363	0.0585	0.5352	1e+05	Multiple myeloma and malignant plasma cell neoplasms || id:finn-b-CD2_MULTIPLE_MYELOMA_PLASMA_CELL	0.4912	finn-b-CD2_MULTIPLE_MYELOMA_PLASMA_CELL
rs17699030	G	A	-0.2442	0.137	0.0745693	1e+05	Multiple myeloma and malignant plasma cell neoplasms || id:finn-b-CD2_MULTIPLE_MYELOMA_PLASMA_CELL	0.04778	finn-b-CD2_MULTIPLE_MYELOMA_PLASMA_CELL
rs10423460	G	A	0.0381	0.0875	0.6631	1e+05	Multiple myeloma and malignant plasma cell neoplasms || id:finn-b-CD2_MULTIPLE_MYELOMA_PLASMA_CELL	0.8688	finn-b-CD2_MULTIPLE_MYELOMA_PLASMA_CELL
rs144215405	T	C	-0.6565	0.227	0.00382604	1e+05	Multiple myeloma and malignant plasma cell neoplasms || id:finn-b-CD2_MULTIPLE_MYELOMA_PLASMA_CELL	0.01863	finn-b-CD2_MULTIPLE_MYELOMA_PLASMA_CELL
rs2425225	C	T	0.0226	0.0604	0.7076	1e+05	Multiple myeloma and malignant plasma cell neoplasms || id:finn-b-CD2_MULTIPLE_MYELOMA_PLASMA_CELL	0.6229	finn-b-CD2_MULTIPLE_MYELOMA_PLASMA_CELL
rs72846591	C	T	-0.033	0.0601	0.5836	1e+05	Multiple myeloma and malignant plasma cell neoplasms || id:finn-b-CD2_MULTIPLE_MYELOMA_PLASMA_CELL	0.3868	finn-b-CD2_MULTIPLE_MYELOMA_PLASMA_CELL
rs62409317	A	G	-0.0304	0.1343	0.8207	1e+05	Multiple myeloma and malignant plasma cell neoplasms || id:finn-b-CD2_MULTIPLE_MYELOMA_PLASMA_CELL	0.05115	finn-b-CD2_MULTIPLE_MYELOMA_PLASMA_CELL
rs12428337	A	G	-0.0997	0.0682	0.1442	1e+05	Multiple myeloma and malignant plasma cell neoplasms || id:finn-b-CD2_MULTIPLE_MYELOMA_PLASMA_CELL	0.2443	finn-b-CD2_MULTIPLE_MYELOMA_PLASMA_CELL
rs116845732	C	T	0.3672	0.454	0.4187	1e+05	Multiple myeloma and malignant plasma cell neoplasms || id:finn-b-CD2_MULTIPLE_MYELOMA_PLASMA_CELL	0.004202	finn-b-CD2_MULTIPLE_MYELOMA_PLASMA_CELL
rs186422572	A	G	0.0375	0.227	0.8686	1e+05	Multiple myeloma and malignant plasma cell neoplasms || id:finn-b-CD2_MULTIPLE_MYELOMA_PLASMA_CELL	0.01645	finn-b-CD2_MULTIPLE_MYELOMA_PLASMA_CELL
rs9652580	T	C	-0.0112	0.0594	0.8505	1e+05	Multiple myeloma and malignant plasma cell neoplasms || id:finn-b-CD2_MULTIPLE_MYELOMA_PLASMA_CELL	0.4218	finn-b-CD2_MULTIPLE_MYELOMA_PLASMA_CELL
rs36634	G	A	0.0519	0.06	0.3869	1e+05	Multiple myeloma and malignant plasma cell neoplasms || id:finn-b-CD2_MULTIPLE_MYELOMA_PLASMA_CELL	0.3965	finn-b-CD2_MULTIPLE_MYELOMA_PLASMA_CELL
rs41418546	G	T	-0.1242	0.1079	0.2496	1e+05	Multiple myeloma and malignant plasma cell neoplasms || id:finn-b-CD2_MULTIPLE_MYELOMA_PLASMA_CELL	0.08025	finn-b-CD2_MULTIPLE_MYELOMA_PLASMA_CELL
rs10911365	A	G	0.0355	0.1006	0.724399	1e+05	Multiple myeloma and malignant plasma cell neoplasms || id:finn-b-CD2_MULTIPLE_MYELOMA_PLASMA_CELL	0.09296	finn-b-CD2_MULTIPLE_MYELOMA_PLASMA_CELL
rs11803708	A	G	-0.0402	0.1344	0.7651	1e+05	Multiple myeloma and malignant plasma cell neoplasms || id:finn-b-CD2_MULTIPLE_MYELOMA_PLASMA_CELL	0.04919	finn-b-CD2_MULTIPLE_MYELOMA_PLASMA_CELL
rs79507869	A	C	0.1222	0.0851	0.151	1e+05	Multiple myeloma and malignant plasma cell neoplasms || id:finn-b-CD2_MULTIPLE_MYELOMA_PLASMA_CELL	0.1384	finn-b-CD2_MULTIPLE_MYELOMA_PLASMA_CELL
rs4848460	T	C	-0.0285	0.1293	0.8253	1e+05	Multiple myeloma and malignant plasma cell neoplasms || id:finn-b-CD2_MULTIPLE_MYELOMA_PLASMA_CELL	0.05433	finn-b-CD2_MULTIPLE_MYELOMA_PLASMA_CELL
rs73109128	G	C	0.0197	0.1784	0.9119	1e+05	Multiple myeloma and malignant plasma cell neoplasms || id:finn-b-CD2_MULTIPLE_MYELOMA_PLASMA_CELL	0.02712	finn-b-CD2_MULTIPLE_MYELOMA_PLASMA_CELL
rs17074477	G	A	-0.0853	0.0947	0.3676	1e+05	Multiple myeloma and malignant plasma cell neoplasms || id:finn-b-CD2_MULTIPLE_MYELOMA_PLASMA_CELL	0.1065	finn-b-CD2_MULTIPLE_MYELOMA_PLASMA_CELL
rs144480172	T	C	0.1137	0.1878	0.544999	1e+05	Multiple myeloma and malignant plasma cell neoplasms || id:finn-b-CD2_MULTIPLE_MYELOMA_PLASMA_CELL	0.02582	finn-b-CD2_MULTIPLE_MYELOMA_PLASMA_CELL
rs72753955	G	A	0.1779	0.2684	0.5075	1e+05	Multiple myeloma and malignant plasma cell neoplasms || id:finn-b-CD2_MULTIPLE_MYELOMA_PLASMA_CELL	0.01169	finn-b-CD2_MULTIPLE_MYELOMA_PLASMA_CELL
rs1544531	A	C	0.028	0.0585	0.6321	1e+05	Multiple myeloma and malignant plasma cell neoplasms || id:finn-b-CD2_MULTIPLE_MYELOMA_PLASMA_CELL	0.5171	finn-b-CD2_MULTIPLE_MYELOMA_PLASMA_CELL
rs72884421	C	G	0.078	0.1204	0.517299	1e+05	Multiple myeloma and malignant plasma cell neoplasms || id:finn-b-CD2_MULTIPLE_MYELOMA_PLASMA_CELL	0.06434	finn-b-CD2_MULTIPLE_MYELOMA_PLASMA_CELL
rs9953437	A	G	-0.0798	0.1018	0.4332	1e+05	Multiple myeloma and malignant plasma cell neoplasms || id:finn-b-CD2_MULTIPLE_MYELOMA_PLASMA_CELL	0.09313	finn-b-CD2_MULTIPLE_MYELOMA_PLASMA_CELL
rs365653	G	A	-0.1474	0.1036	0.1547	1e+05	Multiple myeloma and malignant plasma cell neoplasms || id:finn-b-CD2_MULTIPLE_MYELOMA_PLASMA_CELL	0.08703	finn-b-CD2_MULTIPLE_MYELOMA_PLASMA_CELL
rs4920209	A	G	-0.0146	0.0584	0.8032	1e+05	Multiple myeloma and malignant plasma cell neoplasms || id:finn-b-CD2_MULTIPLE_MYELOMA_PLASMA_CELL	0.4744	finn-b-CD2_MULTIPLE_MYELOMA_PLASMA_CELL
rs140854080	A	G	-0.1927	0.2378	0.4177	1e+05	Multiple myeloma and malignant plasma cell neoplasms || id:finn-b-CD2_MULTIPLE_MYELOMA_PLASMA_CELL	0.01551	finn-b-CD2_MULTIPLE_MYELOMA_PLASMA_CELL
rs55976852	C	A	0.0614	0.0658	0.3503	1e+05	Multiple myeloma and malignant plasma cell neoplasms || id:finn-b-CD2_MULTIPLE_MYELOMA_PLASMA_CELL	0.2748	finn-b-CD2_MULTIPLE_MYELOMA_PLASMA_CELL
rs2819083	A	G	-0.1489	0.0589	0.0114401	1e+05	Multiple myeloma and malignant plasma cell neoplasms || id:finn-b-CD2_MULTIPLE_MYELOMA_PLASMA_CELL	0.4691	finn-b-CD2_MULTIPLE_MYELOMA_PLASMA_CELL
rs36061340	T	C	-0.0496	0.1299	0.702399	1e+05	Multiple myeloma and malignant plasma cell neoplasms || id:finn-b-CD2_MULTIPLE_MYELOMA_PLASMA_CELL	0.05456	finn-b-CD2_MULTIPLE_MYELOMA_PLASMA_CELL
rs670975	T	A	-0.0553	0.1122	0.6222	1e+05	Multiple myeloma and malignant plasma cell neoplasms || id:finn-b-CD2_MULTIPLE_MYELOMA_PLASMA_CELL	0.07379	finn-b-CD2_MULTIPLE_MYELOMA_PLASMA_CELL
rs61915733	A	G	-0.0309	0.105	0.768599	1e+05	Multiple myeloma and malignant plasma cell neoplasms || id:finn-b-CD2_MULTIPLE_MYELOMA_PLASMA_CELL	0.08602	finn-b-CD2_MULTIPLE_MYELOMA_PLASMA_CELL
rs117598891	C	T	-0.0875	0.3548	0.8052	1e+05	Multiple myeloma and malignant plasma cell neoplasms || id:finn-b-CD2_MULTIPLE_MYELOMA_PLASMA_CELL	0.007291	finn-b-CD2_MULTIPLE_MYELOMA_PLASMA_CELL
rs117210444	G	A	-6e-04	0.155	0.9969	1e+05	Multiple myeloma and malignant plasma cell neoplasms || id:finn-b-CD2_MULTIPLE_MYELOMA_PLASMA_CELL	0.03793	finn-b-CD2_MULTIPLE_MYELOMA_PLASMA_CELL
rs957142	A	G	-0.0487	0.1034	0.6376	1e+05	Multiple myeloma and malignant plasma cell neoplasms || id:finn-b-CD2_MULTIPLE_MYELOMA_PLASMA_CELL	0.09018	finn-b-CD2_MULTIPLE_MYELOMA_PLASMA_CELL
rs75166839	G	A	0.1794	0.1983	0.3658	1e+05	Multiple myeloma and malignant plasma cell neoplasms || id:finn-b-CD2_MULTIPLE_MYELOMA_PLASMA_CELL	0.02199	finn-b-CD2_MULTIPLE_MYELOMA_PLASMA_CELL
rs2553631	T	A	0.1169	0.1169	0.3175	1e+05	Multiple myeloma and malignant plasma cell neoplasms || id:finn-b-CD2_MULTIPLE_MYELOMA_PLASMA_CELL	0.06741	finn-b-CD2_MULTIPLE_MYELOMA_PLASMA_CELL
rs6768493	C	G	-0.0939	0.0589	0.1106	1e+05	Multiple myeloma and malignant plasma cell neoplasms || id:finn-b-CD2_MULTIPLE_MYELOMA_PLASMA_CELL	0.5291	finn-b-CD2_MULTIPLE_MYELOMA_PLASMA_CELL
rs6444176	T	C	-0.0415	0.1307	0.750699	1e+05	Multiple myeloma and malignant plasma cell neoplasms || id:finn-b-CD2_MULTIPLE_MYELOMA_PLASMA_CELL	0.0547	finn-b-CD2_MULTIPLE_MYELOMA_PLASMA_CELL
rs75418091	T	C	0.0037	0.2658	0.9889	1e+05	Multiple myeloma and malignant plasma cell neoplasms || id:finn-b-CD2_MULTIPLE_MYELOMA_PLASMA_CELL	0.01316	finn-b-CD2_MULTIPLE_MYELOMA_PLASMA_CELL
rs2604631	A	G	-0.0643	0.0672	0.3385	1e+05	Multiple myeloma and malignant plasma cell neoplasms || id:finn-b-CD2_MULTIPLE_MYELOMA_PLASMA_CELL	0.7451	finn-b-CD2_MULTIPLE_MYELOMA_PLASMA_CELL
rs6900289	A	G	0.0162	0.0588	0.782699	1e+05	Multiple myeloma and malignant plasma cell neoplasms || id:finn-b-CD2_MULTIPLE_MYELOMA_PLASMA_CELL	0.4631	finn-b-CD2_MULTIPLE_MYELOMA_PLASMA_CELL
rs10975312	A	G	-0.1841	0.1622	0.2566	1e+05	Multiple myeloma and malignant plasma cell neoplasms || id:finn-b-CD2_MULTIPLE_MYELOMA_PLASMA_CELL	0.03414	finn-b-CD2_MULTIPLE_MYELOMA_PLASMA_CELL
rs58001441	A	G	0.1178	0.0813	0.1473	1e+05	Multiple myeloma and malignant plasma cell neoplasms || id:finn-b-CD2_MULTIPLE_MYELOMA_PLASMA_CELL	0.1524	finn-b-CD2_MULTIPLE_MYELOMA_PLASMA_CELL
rs3741111	G	A	-0.0633	0.0585	0.2794	1e+05	Multiple myeloma and malignant plasma cell neoplasms || id:finn-b-CD2_MULTIPLE_MYELOMA_PLASMA_CELL	0.4806	finn-b-CD2_MULTIPLE_MYELOMA_PLASMA_CELL
rs8017356	G	A	-0.2242	0.2595	0.3875	1e+05	Multiple myeloma and malignant plasma cell neoplasms || id:finn-b-CD2_MULTIPLE_MYELOMA_PLASMA_CELL	0.9871	finn-b-CD2_MULTIPLE_MYELOMA_PLASMA_CELL
rs72649550	C	G	0.0678	0.063	0.2817	1e+05	Multiple myeloma and malignant plasma cell neoplasms || id:finn-b-CD2_MULTIPLE_MYELOMA_PLASMA_CELL	0.3221	finn-b-CD2_MULTIPLE_MYELOMA_PLASMA_CELL
rs117510063	G	A	-0.5349	0.4134	0.1957	1e+05	Multiple myeloma and malignant plasma cell neoplasms || id:finn-b-CD2_MULTIPLE_MYELOMA_PLASMA_CELL	0.004792	finn-b-CD2_MULTIPLE_MYELOMA_PLASMA_CELL
rs75679663	A	C	-0.3395	0.1801	0.0593704	1e+05	Multiple myeloma and malignant plasma cell neoplasms || id:finn-b-CD2_MULTIPLE_MYELOMA_PLASMA_CELL	0.02786	finn-b-CD2_MULTIPLE_MYELOMA_PLASMA_CELL
rs3026120	A	G	0.1122	0.1109	0.3118	1e+05	Multiple myeloma and malignant plasma cell neoplasms || id:finn-b-CD2_MULTIPLE_MYELOMA_PLASMA_CELL	0.07712	finn-b-CD2_MULTIPLE_MYELOMA_PLASMA_CELL
rs7247433	A	C	0.1533	0.0601	0.0107599	1e+05	Multiple myeloma and malignant plasma cell neoplasms || id:finn-b-CD2_MULTIPLE_MYELOMA_PLASMA_CELL	0.3916	finn-b-CD2_MULTIPLE_MYELOMA_PLASMA_CELL
rs138440819	A	G	-0.2316	0.2272	0.3081	1e+05	Multiple myeloma and malignant plasma cell neoplasms || id:finn-b-CD2_MULTIPLE_MYELOMA_PLASMA_CELL	0.01691	finn-b-CD2_MULTIPLE_MYELOMA_PLASMA_CELL
rs6683774	T	C	-0.1056	0.1289	0.4127	1e+05	Multiple myeloma and malignant plasma cell neoplasms || id:finn-b-CD2_MULTIPLE_MYELOMA_PLASMA_CELL	0.945	finn-b-CD2_MULTIPLE_MYELOMA_PLASMA_CELL
rs17497891	G	A	0.0044	0.0851	0.9589	1e+05	Multiple myeloma and malignant plasma cell neoplasms || id:finn-b-CD2_MULTIPLE_MYELOMA_PLASMA_CELL	0.1407	finn-b-CD2_MULTIPLE_MYELOMA_PLASMA_CELL
rs934198	T	G	9e-04	0.0637	0.9893	1e+05	Multiple myeloma and malignant plasma cell neoplasms || id:finn-b-CD2_MULTIPLE_MYELOMA_PLASMA_CELL	0.2967	finn-b-CD2_MULTIPLE_MYELOMA_PLASMA_CELL
rs55811539	C	T	0.355	0.2376	0.1351	1e+05	Multiple myeloma and malignant plasma cell neoplasms || id:finn-b-CD2_MULTIPLE_MYELOMA_PLASMA_CELL	0.01524	finn-b-CD2_MULTIPLE_MYELOMA_PLASMA_CELL
rs143424675	T	C	0.0172	0.1737	0.9211	1e+05	Multiple myeloma and malignant plasma cell neoplasms || id:finn-b-CD2_MULTIPLE_MYELOMA_PLASMA_CELL	0.02998	finn-b-CD2_MULTIPLE_MYELOMA_PLASMA_CELL
rs2808569	C	A	-0.0067	0.0682	0.9218	1e+05	Multiple myeloma and malignant plasma cell neoplasms || id:finn-b-CD2_MULTIPLE_MYELOMA_PLASMA_CELL	0.2494	finn-b-CD2_MULTIPLE_MYELOMA_PLASMA_CELL
rs80130206	T	C	0.1596	0.1304	0.221	1e+05	Multiple myeloma and malignant plasma cell neoplasms || id:finn-b-CD2_MULTIPLE_MYELOMA_PLASMA_CELL	0.05313	finn-b-CD2_MULTIPLE_MYELOMA_PLASMA_CELL
rs12880341	C	T	0.1166	0.086	0.1753	1e+05	Multiple myeloma and malignant plasma cell neoplasms || id:finn-b-CD2_MULTIPLE_MYELOMA_PLASMA_CELL	0.1342	finn-b-CD2_MULTIPLE_MYELOMA_PLASMA_CELL
rs11631073	T	C	0.0412	0.0601	0.4927	1e+05	Multiple myeloma and malignant plasma cell neoplasms || id:finn-b-CD2_MULTIPLE_MYELOMA_PLASMA_CELL	0.6124	finn-b-CD2_MULTIPLE_MYELOMA_PLASMA_CELL
rs55985238	A	T	0.5715	0.4312	0.185	1e+05	Multiple myeloma and malignant plasma cell neoplasms || id:finn-b-CD2_MULTIPLE_MYELOMA_PLASMA_CELL	0.005058	finn-b-CD2_MULTIPLE_MYELOMA_PLASMA_CELL
rs72837884	T	C	0.1121	0.1109	0.3122	1e+05	Multiple myeloma and malignant plasma cell neoplasms || id:finn-b-CD2_MULTIPLE_MYELOMA_PLASMA_CELL	0.07711	finn-b-CD2_MULTIPLE_MYELOMA_PLASMA_CELL
rs8071514	A	C	0.0104	0.0587	0.8599	1e+05	Multiple myeloma and malignant plasma cell neoplasms || id:finn-b-CD2_MULTIPLE_MYELOMA_PLASMA_CELL	0.5627	finn-b-CD2_MULTIPLE_MYELOMA_PLASMA_CELL
rs595587	C	T	0.0308	0.062	0.6191	1e+05	Multiple myeloma and malignant plasma cell neoplasms || id:finn-b-CD2_MULTIPLE_MYELOMA_PLASMA_CELL	0.3396	finn-b-CD2_MULTIPLE_MYELOMA_PLASMA_CELL
rs1934410	T	G	0.0595	0.0606	0.3258	1e+05	Multiple myeloma and malignant plasma cell neoplasms || id:finn-b-CD2_MULTIPLE_MYELOMA_PLASMA_CELL	0.6281	finn-b-CD2_MULTIPLE_MYELOMA_PLASMA_CELL
rs7575840	T	G	0.0104	0.0638	0.8702	1e+05	Multiple myeloma and malignant plasma cell neoplasms || id:finn-b-CD2_MULTIPLE_MYELOMA_PLASMA_CELL	0.295	finn-b-CD2_MULTIPLE_MYELOMA_PLASMA_CELL
rs34087767	G	C	0.2172	0.4092	0.5956	1e+05	Multiple myeloma and malignant plasma cell neoplasms || id:finn-b-CD2_MULTIPLE_MYELOMA_PLASMA_CELL	0.005279	finn-b-CD2_MULTIPLE_MYELOMA_PLASMA_CELL
rs35577358	G	A	-0.041	0.0849	0.628699	1e+05	Multiple myeloma and malignant plasma cell neoplasms || id:finn-b-CD2_MULTIPLE_MYELOMA_PLASMA_CELL	0.1367	finn-b-CD2_MULTIPLE_MYELOMA_PLASMA_CELL
rs2306619	G	A	0.1048	0.0756	0.1654	1e+05	Multiple myeloma and malignant plasma cell neoplasms || id:finn-b-CD2_MULTIPLE_MYELOMA_PLASMA_CELL	0.1838	finn-b-CD2_MULTIPLE_MYELOMA_PLASMA_CELL
rs78143047	G	A	0.0866	0.243	0.7214	1e+05	Multiple myeloma and malignant plasma cell neoplasms || id:finn-b-CD2_MULTIPLE_MYELOMA_PLASMA_CELL	0.0152	finn-b-CD2_MULTIPLE_MYELOMA_PLASMA_CELL
rs7032795	C	T	-0.0111	0.0587	0.8494	1e+05	Multiple myeloma and malignant plasma cell neoplasms || id:finn-b-CD2_MULTIPLE_MYELOMA_PLASMA_CELL	0.4771	finn-b-CD2_MULTIPLE_MYELOMA_PLASMA_CELL
rs7909144	G	A	-0.0179	0.0594	0.762801	1e+05	Multiple myeloma and malignant plasma cell neoplasms || id:finn-b-CD2_MULTIPLE_MYELOMA_PLASMA_CELL	0.592	finn-b-CD2_MULTIPLE_MYELOMA_PLASMA_CELL
rs117279275	A	G	0.3578	0.2235	0.1094	1e+05	Multiple myeloma and malignant plasma cell neoplasms || id:finn-b-CD2_MULTIPLE_MYELOMA_PLASMA_CELL	0.0173	finn-b-CD2_MULTIPLE_MYELOMA_PLASMA_CELL
rs191640693	T	C	0.2636	0.1908	0.1671	1e+05	Multiple myeloma and malignant plasma cell neoplasms || id:finn-b-CD2_MULTIPLE_MYELOMA_PLASMA_CELL	0.02551	finn-b-CD2_MULTIPLE_MYELOMA_PLASMA_CELL
rs722814	A	C	-0.0777	0.1118	0.487	1e+05	Multiple myeloma and malignant plasma cell neoplasms || id:finn-b-CD2_MULTIPLE_MYELOMA_PLASMA_CELL	0.07538	finn-b-CD2_MULTIPLE_MYELOMA_PLASMA_CELL
rs56108088	C	T	-0.0038	0.0589	0.9489	1e+05	Multiple myeloma and malignant plasma cell neoplasms || id:finn-b-CD2_MULTIPLE_MYELOMA_PLASMA_CELL	0.5568	finn-b-CD2_MULTIPLE_MYELOMA_PLASMA_CELL
rs141286087	G	A	0.1499	0.1503	0.3185	1e+05	Multiple myeloma and malignant plasma cell neoplasms || id:finn-b-CD2_MULTIPLE_MYELOMA_PLASMA_CELL	0.04246	finn-b-CD2_MULTIPLE_MYELOMA_PLASMA_CELL
rs72794954	T	C	-0.5723	0.3465	0.0985303	1e+05	Multiple myeloma and malignant plasma cell neoplasms || id:finn-b-CD2_MULTIPLE_MYELOMA_PLASMA_CELL	0.007414	finn-b-CD2_MULTIPLE_MYELOMA_PLASMA_CELL
rs2836524	A	G	-0.0766	0.1259	0.5432	1e+05	Multiple myeloma and malignant plasma cell neoplasms || id:finn-b-CD2_MULTIPLE_MYELOMA_PLASMA_CELL	0.05827	finn-b-CD2_MULTIPLE_MYELOMA_PLASMA_CELL
rs62412280	T	A	0.4449	0.4262	0.2965	1e+05	Multiple myeloma and malignant plasma cell neoplasms || id:finn-b-CD2_MULTIPLE_MYELOMA_PLASMA_CELL	0.005155	finn-b-CD2_MULTIPLE_MYELOMA_PLASMA_CELL
rs113127305	A	G	0.3599	0.1423	0.0114501	1e+05	Multiple myeloma and malignant plasma cell neoplasms || id:finn-b-CD2_MULTIPLE_MYELOMA_PLASMA_CELL	0.04451	finn-b-CD2_MULTIPLE_MYELOMA_PLASMA_CELL
rs117009181	C	T	-0.0735	0.0818	0.369	1e+05	Multiple myeloma and malignant plasma cell neoplasms || id:finn-b-CD2_MULTIPLE_MYELOMA_PLASMA_CELL	0.1513	finn-b-CD2_MULTIPLE_MYELOMA_PLASMA_CELL
rs17079721	A	G	0.1956	0.1299	0.132	1e+05	Multiple myeloma and malignant plasma cell neoplasms || id:finn-b-CD2_MULTIPLE_MYELOMA_PLASMA_CELL	0.05449	finn-b-CD2_MULTIPLE_MYELOMA_PLASMA_CELL
rs17276940	T	C	0.1015	0.1509	0.5014	1e+05	Multiple myeloma and malignant plasma cell neoplasms || id:finn-b-CD2_MULTIPLE_MYELOMA_PLASMA_CELL	0.03983	finn-b-CD2_MULTIPLE_MYELOMA_PLASMA_CELL
rs1033030	A	G	0.0225	0.0771	0.770801	1e+05	Multiple myeloma and malignant plasma cell neoplasms || id:finn-b-CD2_MULTIPLE_MYELOMA_PLASMA_CELL	0.1804	finn-b-CD2_MULTIPLE_MYELOMA_PLASMA_CELL
rs939971	A	C	0.0021	0.0708	0.9758	1e+05	Multiple myeloma and malignant plasma cell neoplasms || id:finn-b-CD2_MULTIPLE_MYELOMA_PLASMA_CELL	0.2119	finn-b-CD2_MULTIPLE_MYELOMA_PLASMA_CELL
rs12952341	T	C	0.025	0.0627	0.6897	1e+05	Multiple myeloma and malignant plasma cell neoplasms || id:finn-b-CD2_MULTIPLE_MYELOMA_PLASMA_CELL	0.3311	finn-b-CD2_MULTIPLE_MYELOMA_PLASMA_CELL
rs113722226	C	T	-0.0536	0.0975	0.5824	1e+05	Multiple myeloma and malignant plasma cell neoplasms || id:finn-b-CD2_MULTIPLE_MYELOMA_PLASMA_CELL	0.1021	finn-b-CD2_MULTIPLE_MYELOMA_PLASMA_CELL
rs1452773	G	T	-0.0553	0.0847	0.5133	1e+05	Multiple myeloma and malignant plasma cell neoplasms || id:finn-b-CD2_MULTIPLE_MYELOMA_PLASMA_CELL	0.1395	finn-b-CD2_MULTIPLE_MYELOMA_PLASMA_CELL
rs12464353	A	G	-0.0699	0.17	0.680801	1e+05	Multiple myeloma and malignant plasma cell neoplasms || id:finn-b-CD2_MULTIPLE_MYELOMA_PLASMA_CELL	0.03108	finn-b-CD2_MULTIPLE_MYELOMA_PLASMA_CELL
rs886813	T	G	-0.0874	0.0588	0.1376	1e+05	Multiple myeloma and malignant plasma cell neoplasms || id:finn-b-CD2_MULTIPLE_MYELOMA_PLASMA_CELL	0.4673	finn-b-CD2_MULTIPLE_MYELOMA_PLASMA_CELL
rs112585713	A	G	0.0172	0.1737	0.9211	1e+05	Multiple myeloma and malignant plasma cell neoplasms || id:finn-b-CD2_MULTIPLE_MYELOMA_PLASMA_CELL	0.02998	finn-b-CD2_MULTIPLE_MYELOMA_PLASMA_CELL
rs6829637	G	A	-0.0869	0.0598	0.146	1e+05	Multiple myeloma and malignant plasma cell neoplasms || id:finn-b-CD2_MULTIPLE_MYELOMA_PLASMA_CELL	0.4122	finn-b-CD2_MULTIPLE_MYELOMA_PLASMA_CELL
rs114839471	G	A	-0.3835	0.3578	0.2838	1e+05	Multiple myeloma and malignant plasma cell neoplasms || id:finn-b-CD2_MULTIPLE_MYELOMA_PLASMA_CELL	0.006543	finn-b-CD2_MULTIPLE_MYELOMA_PLASMA_CELL
rs12675806	A	G	0.1465	0.0924	0.1129	1e+05	Multiple myeloma and malignant plasma cell neoplasms || id:finn-b-CD2_MULTIPLE_MYELOMA_PLASMA_CELL	0.1134	finn-b-CD2_MULTIPLE_MYELOMA_PLASMA_CELL
rs6558122	C	T	0.0906	0.0954	0.3421	1e+05	Multiple myeloma and malignant plasma cell neoplasms || id:finn-b-CD2_MULTIPLE_MYELOMA_PLASMA_CELL	0.1058	finn-b-CD2_MULTIPLE_MYELOMA_PLASMA_CELL
rs186039163	G	T	0.4663	0.3942	0.2368	1e+05	Multiple myeloma and malignant plasma cell neoplasms || id:finn-b-CD2_MULTIPLE_MYELOMA_PLASMA_CELL	0.005888	finn-b-CD2_MULTIPLE_MYELOMA_PLASMA_CELL
rs117643293	T	C	0.1673	0.1214	0.168	1e+05	Multiple myeloma and malignant plasma cell neoplasms || id:finn-b-CD2_MULTIPLE_MYELOMA_PLASMA_CELL	0.06411	finn-b-CD2_MULTIPLE_MYELOMA_PLASMA_CELL
rs2336171	C	G	0.001	0.0602	0.9868	1e+05	Multiple myeloma and malignant plasma cell neoplasms || id:finn-b-CD2_MULTIPLE_MYELOMA_PLASMA_CELL	0.3981	finn-b-CD2_MULTIPLE_MYELOMA_PLASMA_CELL
rs7248003	T	C	0.0237	0.0664	0.7214	1e+05	Multiple myeloma and malignant plasma cell neoplasms || id:finn-b-CD2_MULTIPLE_MYELOMA_PLASMA_CELL	0.7232	finn-b-CD2_MULTIPLE_MYELOMA_PLASMA_CELL
rs12462619	C	T	-0.0263	0.0677	0.6977	1e+05	Multiple myeloma and malignant plasma cell neoplasms || id:finn-b-CD2_MULTIPLE_MYELOMA_PLASMA_CELL	0.2542	finn-b-CD2_MULTIPLE_MYELOMA_PLASMA_CELL
rs4809845	C	T	0.0574	0.0833	0.490601	1e+05	Multiple myeloma and malignant plasma cell neoplasms || id:finn-b-CD2_MULTIPLE_MYELOMA_PLASMA_CELL	0.1455	finn-b-CD2_MULTIPLE_MYELOMA_PLASMA_CELL
rs78999781	C	T	0.1201	0.101	0.2342	1e+05	Multiple myeloma and malignant plasma cell neoplasms || id:finn-b-CD2_MULTIPLE_MYELOMA_PLASMA_CELL	0.09273	finn-b-CD2_MULTIPLE_MYELOMA_PLASMA_CELL
rs7700432	A	G	-0.0508	0.0614	0.4076	1e+05	Multiple myeloma and malignant plasma cell neoplasms || id:finn-b-CD2_MULTIPLE_MYELOMA_PLASMA_CELL	0.3509	finn-b-CD2_MULTIPLE_MYELOMA_PLASMA_CELL
rs117546336	G	T	-0.0385	0.1428	0.7873	1e+05	Multiple myeloma and malignant plasma cell neoplasms || id:finn-b-CD2_MULTIPLE_MYELOMA_PLASMA_CELL	0.04559	finn-b-CD2_MULTIPLE_MYELOMA_PLASMA_CELL
rs9738226	G	A	0.0421	0.0596	0.4798	1e+05	Multiple myeloma and malignant plasma cell neoplasms || id:finn-b-CD2_MULTIPLE_MYELOMA_PLASMA_CELL	0.5838	finn-b-CD2_MULTIPLE_MYELOMA_PLASMA_CELL
rs111906544	C	G	0.1887	0.202	0.3503	1e+05	Multiple myeloma and malignant plasma cell neoplasms || id:finn-b-CD2_MULTIPLE_MYELOMA_PLASMA_CELL	0.02159	finn-b-CD2_MULTIPLE_MYELOMA_PLASMA_CELL
rs72879665	A	G	0.4492	0.3075	0.1442	1e+05	Multiple myeloma and malignant plasma cell neoplasms || id:finn-b-CD2_MULTIPLE_MYELOMA_PLASMA_CELL	0.009547	finn-b-CD2_MULTIPLE_MYELOMA_PLASMA_CELL
rs7253584	C	T	0.0443	0.0631	0.483	1e+05	Multiple myeloma and malignant plasma cell neoplasms || id:finn-b-CD2_MULTIPLE_MYELOMA_PLASMA_CELL	0.68	finn-b-CD2_MULTIPLE_MYELOMA_PLASMA_CELL
rs7247304	T	C	-0.0116	0.0675	0.8642	1e+05	Multiple myeloma and malignant plasma cell neoplasms || id:finn-b-CD2_MULTIPLE_MYELOMA_PLASMA_CELL	0.2593	finn-b-CD2_MULTIPLE_MYELOMA_PLASMA_CELL
rs148860058	A	G	-0.0828	0.2803	0.767701	1e+05	Multiple myeloma and malignant plasma cell neoplasms || id:finn-b-CD2_MULTIPLE_MYELOMA_PLASMA_CELL	0.01173	finn-b-CD2_MULTIPLE_MYELOMA_PLASMA_CELL
rs76174849	T	C	-0.2065	0.2543	0.4166	1e+05	Multiple myeloma and malignant plasma cell neoplasms || id:finn-b-CD2_MULTIPLE_MYELOMA_PLASMA_CELL	0.01365	finn-b-CD2_MULTIPLE_MYELOMA_PLASMA_CELL
rs116773966	A	G	0.1621	0.2446	0.507399	1e+05	Multiple myeloma and malignant plasma cell neoplasms || id:finn-b-CD2_MULTIPLE_MYELOMA_PLASMA_CELL	0.01466	finn-b-CD2_MULTIPLE_MYELOMA_PLASMA_CELL
rs73073606	C	A	-0.0151	0.0687	0.8257	1e+05	Multiple myeloma and malignant plasma cell neoplasms || id:finn-b-CD2_MULTIPLE_MYELOMA_PLASMA_CELL	0.2398	finn-b-CD2_MULTIPLE_MYELOMA_PLASMA_CELL
rs374071816	A	T	0.0023	0.1207	0.9847	1e+05	Multiple myeloma and malignant plasma cell neoplasms || id:finn-b-CD2_MULTIPLE_MYELOMA_PLASMA_CELL	0.06235	finn-b-CD2_MULTIPLE_MYELOMA_PLASMA_CELL
rs147426822	T	C	-0.0818	0.2478	0.741401	1e+05	Multiple myeloma and malignant plasma cell neoplasms || id:finn-b-CD2_MULTIPLE_MYELOMA_PLASMA_CELL	0.01457	finn-b-CD2_MULTIPLE_MYELOMA_PLASMA_CELL
rs13258507	G	T	0.0102	0.0682	0.8813	1e+05	Multiple myeloma and malignant plasma cell neoplasms || id:finn-b-CD2_MULTIPLE_MYELOMA_PLASMA_CELL	0.2413	finn-b-CD2_MULTIPLE_MYELOMA_PLASMA_CELL
rs715119	T	C	-0.0128	0.0685	0.8516	1e+05	Multiple myeloma and malignant plasma cell neoplasms || id:finn-b-CD2_MULTIPLE_MYELOMA_PLASMA_CELL	0.24	finn-b-CD2_MULTIPLE_MYELOMA_PLASMA_CELL
rs7478167	A	T	-0.0935	0.062	0.1316	1e+05	Multiple myeloma and malignant plasma cell neoplasms || id:finn-b-CD2_MULTIPLE_MYELOMA_PLASMA_CELL	0.6595	finn-b-CD2_MULTIPLE_MYELOMA_PLASMA_CELL
rs7970512	A	C	-0.1538	0.1658	0.3536	1e+05	Multiple myeloma and malignant plasma cell neoplasms || id:finn-b-CD2_MULTIPLE_MYELOMA_PLASMA_CELL	0.0338	finn-b-CD2_MULTIPLE_MYELOMA_PLASMA_CELL
rs117146578	C	T	0.0891	0.1357	0.5117	1e+05	Multiple myeloma and malignant plasma cell neoplasms || id:finn-b-CD2_MULTIPLE_MYELOMA_PLASMA_CELL	0.04862	finn-b-CD2_MULTIPLE_MYELOMA_PLASMA_CELL
rs144440646	C	T	0.055	0.2795	0.844	1e+05	Multiple myeloma and malignant plasma cell neoplasms || id:finn-b-CD2_MULTIPLE_MYELOMA_PLASMA_CELL	0.01158	finn-b-CD2_MULTIPLE_MYELOMA_PLASMA_CELL
rs7258249	A	G	0.0084	0.0601	0.8895	1e+05	Multiple myeloma and malignant plasma cell neoplasms || id:finn-b-CD2_MULTIPLE_MYELOMA_PLASMA_CELL	0.3978	finn-b-CD2_MULTIPLE_MYELOMA_PLASMA_CELL
rs76596580	T	C	0.1019	0.0944	0.2803	1e+05	Multiple myeloma and malignant plasma cell neoplasms || id:finn-b-CD2_MULTIPLE_MYELOMA_PLASMA_CELL	0.109	finn-b-CD2_MULTIPLE_MYELOMA_PLASMA_CELL
rs10206976	T	G	0.1439	0.0666	0.0307503	1e+05	Multiple myeloma and malignant plasma cell neoplasms || id:finn-b-CD2_MULTIPLE_MYELOMA_PLASMA_CELL	0.2652	finn-b-CD2_MULTIPLE_MYELOMA_PLASMA_CELL
rs3936109	G	A	-0.0631	0.0776	0.4157	1e+05	Multiple myeloma and malignant plasma cell neoplasms || id:finn-b-CD2_MULTIPLE_MYELOMA_PLASMA_CELL	0.1735	finn-b-CD2_MULTIPLE_MYELOMA_PLASMA_CELL
rs114717988	A	T	0.0357	0.1406	0.7998	1e+05	Multiple myeloma and malignant plasma cell neoplasms || id:finn-b-CD2_MULTIPLE_MYELOMA_PLASMA_CELL	0.04606	finn-b-CD2_MULTIPLE_MYELOMA_PLASMA_CELL
rs672959	G	A	0.2133	0.3302	0.5184	1e+05	Multiple myeloma and malignant plasma cell neoplasms || id:finn-b-CD2_MULTIPLE_MYELOMA_PLASMA_CELL	0.008218	finn-b-CD2_MULTIPLE_MYELOMA_PLASMA_CELL
rs139150589	T	C	0.0955	0.3728	0.7977	1e+05	Multiple myeloma and malignant plasma cell neoplasms || id:finn-b-CD2_MULTIPLE_MYELOMA_PLASMA_CELL	0.006525	finn-b-CD2_MULTIPLE_MYELOMA_PLASMA_CELL
rs72839716	A	G	-0.1328	0.0813	0.1022	1e+05	Multiple myeloma and malignant plasma cell neoplasms || id:finn-b-CD2_MULTIPLE_MYELOMA_PLASMA_CELL	0.1536	finn-b-CD2_MULTIPLE_MYELOMA_PLASMA_CELL
rs75098294	G	A	0.3404	0.3721	0.3603	1e+05	Multiple myeloma and malignant plasma cell neoplasms || id:finn-b-CD2_MULTIPLE_MYELOMA_PLASMA_CELL	0.006174	finn-b-CD2_MULTIPLE_MYELOMA_PLASMA_CELL
rs113118892	T	C	0.1093	0.2595	0.673701	1e+05	Multiple myeloma and malignant plasma cell neoplasms || id:finn-b-CD2_MULTIPLE_MYELOMA_PLASMA_CELL	0.01295	finn-b-CD2_MULTIPLE_MYELOMA_PLASMA_CELL
rs250507	C	T	-0.0493	0.0705	0.4839	1e+05	Multiple myeloma and malignant plasma cell neoplasms || id:finn-b-CD2_MULTIPLE_MYELOMA_PLASMA_CELL	0.2281	finn-b-CD2_MULTIPLE_MYELOMA_PLASMA_CELL
rs10405061	T	C	0.0192	0.0638	0.7635	1e+05	Multiple myeloma and malignant plasma cell neoplasms || id:finn-b-CD2_MULTIPLE_MYELOMA_PLASMA_CELL	0.3078	finn-b-CD2_MULTIPLE_MYELOMA_PLASMA_CELL
rs148683988	G	C	0.2431	0.2566	0.3434	1e+05	Multiple myeloma and malignant plasma cell neoplasms || id:finn-b-CD2_MULTIPLE_MYELOMA_PLASMA_CELL	0.01378	finn-b-CD2_MULTIPLE_MYELOMA_PLASMA_CELL
rs4949190	T	C	0.0589	0.0714	0.41	1e+05	Multiple myeloma and malignant plasma cell neoplasms || id:finn-b-CD2_MULTIPLE_MYELOMA_PLASMA_CELL	0.7862	finn-b-CD2_MULTIPLE_MYELOMA_PLASMA_CELL
rs10927285	G	C	0.0348	0.062	0.574399	1e+05	Multiple myeloma and malignant plasma cell neoplasms || id:finn-b-CD2_MULTIPLE_MYELOMA_PLASMA_CELL	0.3371	finn-b-CD2_MULTIPLE_MYELOMA_PLASMA_CELL
rs283819	C	A	-0.0727	0.0748	0.3314	1e+05	Multiple myeloma and malignant plasma cell neoplasms || id:finn-b-CD2_MULTIPLE_MYELOMA_PLASMA_CELL	0.8124	finn-b-CD2_MULTIPLE_MYELOMA_PLASMA_CELL
rs4954960	C	T	0.0082	0.0664	0.9021	1e+05	Multiple myeloma and malignant plasma cell neoplasms || id:finn-b-CD2_MULTIPLE_MYELOMA_PLASMA_CELL	0.7348	finn-b-CD2_MULTIPLE_MYELOMA_PLASMA_CELL
rs9835223	G	C	0.1469	0.0734	0.0452595	1e+05	Multiple myeloma and malignant plasma cell neoplasms || id:finn-b-CD2_MULTIPLE_MYELOMA_PLASMA_CELL	0.7969	finn-b-CD2_MULTIPLE_MYELOMA_PLASMA_CELL
rs80101718	A	G	0.1261	0.1764	0.4746	1e+05	Multiple myeloma and malignant plasma cell neoplasms || id:finn-b-CD2_MULTIPLE_MYELOMA_PLASMA_CELL	0.02922	finn-b-CD2_MULTIPLE_MYELOMA_PLASMA_CELL
rs77030061	T	C	0.0086	0.1633	0.9582	1e+05	Multiple myeloma and malignant plasma cell neoplasms || id:finn-b-CD2_MULTIPLE_MYELOMA_PLASMA_CELL	0.0346	finn-b-CD2_MULTIPLE_MYELOMA_PLASMA_CELL
rs2552134	T	G	-0.0071	0.07	0.9195	1e+05	Multiple myeloma and malignant plasma cell neoplasms || id:finn-b-CD2_MULTIPLE_MYELOMA_PLASMA_CELL	0.229	finn-b-CD2_MULTIPLE_MYELOMA_PLASMA_CELL
rs2275544	C	T	-0.1021	0.0866	0.2387	1e+05	Multiple myeloma and malignant plasma cell neoplasms || id:finn-b-CD2_MULTIPLE_MYELOMA_PLASMA_CELL	0.133	finn-b-CD2_MULTIPLE_MYELOMA_PLASMA_CELL
rs113318071	T	C	-0.0944	0.1261	0.4539	1e+05	Multiple myeloma and malignant plasma cell neoplasms || id:finn-b-CD2_MULTIPLE_MYELOMA_PLASMA_CELL	0.06044	finn-b-CD2_MULTIPLE_MYELOMA_PLASMA_CELL
rs8189230	A	G	-0.2058	0.1221	0.0920195	1e+05	Multiple myeloma and malignant plasma cell neoplasms || id:finn-b-CD2_MULTIPLE_MYELOMA_PLASMA_CELL	0.06709	finn-b-CD2_MULTIPLE_MYELOMA_PLASMA_CELL
rs7315519	G	A	0.0366	0.0619	0.5551	1e+05	Multiple myeloma and malignant plasma cell neoplasms || id:finn-b-CD2_MULTIPLE_MYELOMA_PLASMA_CELL	0.6637	finn-b-CD2_MULTIPLE_MYELOMA_PLASMA_CELL
rs76790474	A	G	-0.0586	0.0687	0.3934	1e+05	Multiple myeloma and malignant plasma cell neoplasms || id:finn-b-CD2_MULTIPLE_MYELOMA_PLASMA_CELL	0.2469	finn-b-CD2_MULTIPLE_MYELOMA_PLASMA_CELL
rs192913735	T	C	0.4709	0.3713	0.2046	1e+05	Multiple myeloma and malignant plasma cell neoplasms || id:finn-b-CD2_MULTIPLE_MYELOMA_PLASMA_CELL	0.006579	finn-b-CD2_MULTIPLE_MYELOMA_PLASMA_CELL
rs8067235	A	G	-0.0041	0.0604	0.9459	1e+05	Multiple myeloma and malignant plasma cell neoplasms || id:finn-b-CD2_MULTIPLE_MYELOMA_PLASMA_CELL	0.3809	finn-b-CD2_MULTIPLE_MYELOMA_PLASMA_CELL
rs111997200	C	T	0.0331	0.0584	0.5707	1e+05	Multiple myeloma and malignant plasma cell neoplasms || id:finn-b-CD2_MULTIPLE_MYELOMA_PLASMA_CELL	0.4991	finn-b-CD2_MULTIPLE_MYELOMA_PLASMA_CELL
rs59596298	C	G	-0.0381	0.0584	0.5145	1e+05	Multiple myeloma and malignant plasma cell neoplasms || id:finn-b-CD2_MULTIPLE_MYELOMA_PLASMA_CELL	0.4879	finn-b-CD2_MULTIPLE_MYELOMA_PLASMA_CELL
rs2760512	G	A	-0.0952	0.0623	0.1266	1e+05	Multiple myeloma and malignant plasma cell neoplasms || id:finn-b-CD2_MULTIPLE_MYELOMA_PLASMA_CELL	0.3284	finn-b-CD2_MULTIPLE_MYELOMA_PLASMA_CELL
rs10490233	A	T	-0.1093	0.0934	0.2421	1e+05	Multiple myeloma and malignant plasma cell neoplasms || id:finn-b-CD2_MULTIPLE_MYELOMA_PLASMA_CELL	0.1105	finn-b-CD2_MULTIPLE_MYELOMA_PLASMA_CELL
rs56298236	T	C	0.1465	0.0666	0.0278798	1e+05	Multiple myeloma and malignant plasma cell neoplasms || id:finn-b-CD2_MULTIPLE_MYELOMA_PLASMA_CELL	0.2654	finn-b-CD2_MULTIPLE_MYELOMA_PLASMA_CELL
rs115880518	G	A	-0.3789	0.3895	0.3306	1e+05	Multiple myeloma and malignant plasma cell neoplasms || id:finn-b-CD2_MULTIPLE_MYELOMA_PLASMA_CELL	0.005734	finn-b-CD2_MULTIPLE_MYELOMA_PLASMA_CELL
rs9839427	G	A	-0.1132	0.0622	0.0687195	1e+05	Multiple myeloma and malignant plasma cell neoplasms || id:finn-b-CD2_MULTIPLE_MYELOMA_PLASMA_CELL	0.3331	finn-b-CD2_MULTIPLE_MYELOMA_PLASMA_CELL
rs79402526	C	T	-0.0554	0.1603	0.729899	1e+05	Multiple myeloma and malignant plasma cell neoplasms || id:finn-b-CD2_MULTIPLE_MYELOMA_PLASMA_CELL	0.03552	finn-b-CD2_MULTIPLE_MYELOMA_PLASMA_CELL
rs187144380	G	A	0.2761	0.2871	0.3363	1e+05	Multiple myeloma and malignant plasma cell neoplasms || id:finn-b-CD2_MULTIPLE_MYELOMA_PLASMA_CELL	0.01079	finn-b-CD2_MULTIPLE_MYELOMA_PLASMA_CELL
rs73641617	T	A	0.0323	0.2211	0.8837	1e+05	Multiple myeloma and malignant plasma cell neoplasms || id:finn-b-CD2_MULTIPLE_MYELOMA_PLASMA_CELL	0.01785	finn-b-CD2_MULTIPLE_MYELOMA_PLASMA_CELL
rs17276933	A	T	-0.0904	0.1197	0.450001	1e+05	Multiple myeloma and malignant plasma cell neoplasms || id:finn-b-CD2_MULTIPLE_MYELOMA_PLASMA_CELL	0.06444	finn-b-CD2_MULTIPLE_MYELOMA_PLASMA_CELL
rs6680361	T	C	-0.0142	0.0734	0.8465	1e+05	Multiple myeloma and malignant plasma cell neoplasms || id:finn-b-CD2_MULTIPLE_MYELOMA_PLASMA_CELL	0.8009	finn-b-CD2_MULTIPLE_MYELOMA_PLASMA_CELL
rs17261772	C	T	0.0143	0.0635	0.8212	1e+05	Multiple myeloma and malignant plasma cell neoplasms || id:finn-b-CD2_MULTIPLE_MYELOMA_PLASMA_CELL	0.3091	finn-b-CD2_MULTIPLE_MYELOMA_PLASMA_CELL
rs59916403	T	G	-0.047	0.0592	0.4271	1e+05	Multiple myeloma and malignant plasma cell neoplasms || id:finn-b-CD2_MULTIPLE_MYELOMA_PLASMA_CELL	0.4105	finn-b-CD2_MULTIPLE_MYELOMA_PLASMA_CELL
rs62274367	C	T	0.005	0.4718	0.9916	1e+05	Multiple myeloma and malignant plasma cell neoplasms || id:finn-b-CD2_MULTIPLE_MYELOMA_PLASMA_CELL	0.003991	finn-b-CD2_MULTIPLE_MYELOMA_PLASMA_CELL
rs6843498	G	T	-0.0169	0.0636	0.790999	1e+05	Multiple myeloma and malignant plasma cell neoplasms || id:finn-b-CD2_MULTIPLE_MYELOMA_PLASMA_CELL	0.3082	finn-b-CD2_MULTIPLE_MYELOMA_PLASMA_CELL
rs115350073	T	C	0.2644	0.2353	0.2612	1e+05	Multiple myeloma and malignant plasma cell neoplasms || id:finn-b-CD2_MULTIPLE_MYELOMA_PLASMA_CELL	0.01579	finn-b-CD2_MULTIPLE_MYELOMA_PLASMA_CELL
rs67718253	C	A	-0.0184	0.0778	0.8132	1e+05	Multiple myeloma and malignant plasma cell neoplasms || id:finn-b-CD2_MULTIPLE_MYELOMA_PLASMA_CELL	0.1723	finn-b-CD2_MULTIPLE_MYELOMA_PLASMA_CELL
rs12530474	G	A	-0.0572	0.0852	0.5022	1e+05	Multiple myeloma and malignant plasma cell neoplasms || id:finn-b-CD2_MULTIPLE_MYELOMA_PLASMA_CELL	0.1363	finn-b-CD2_MULTIPLE_MYELOMA_PLASMA_CELL
rs4100654	C	T	-0.1457	0.113	0.1974	1e+05	Multiple myeloma and malignant plasma cell neoplasms || id:finn-b-CD2_MULTIPLE_MYELOMA_PLASMA_CELL	0.0747	finn-b-CD2_MULTIPLE_MYELOMA_PLASMA_CELL
rs184845520	G	C	-0.6512	0.3914	0.096159	1e+05	Multiple myeloma and malignant plasma cell neoplasms || id:finn-b-CD2_MULTIPLE_MYELOMA_PLASMA_CELL	0.005636	finn-b-CD2_MULTIPLE_MYELOMA_PLASMA_CELL
rs116893213	C	G	-0.0411	0.158	0.7948	1e+05	Multiple myeloma and malignant plasma cell neoplasms || id:finn-b-CD2_MULTIPLE_MYELOMA_PLASMA_CELL	0.03648	finn-b-CD2_MULTIPLE_MYELOMA_PLASMA_CELL
rs3912622	C	A	-0.0535	0.0731	0.4646	1e+05	Multiple myeloma and malignant plasma cell neoplasms || id:finn-b-CD2_MULTIPLE_MYELOMA_PLASMA_CELL	0.2004	finn-b-CD2_MULTIPLE_MYELOMA_PLASMA_CELL
rs11610836	T	C	-0.0148	0.0593	0.8026	1e+05	Multiple myeloma and malignant plasma cell neoplasms || id:finn-b-CD2_MULTIPLE_MYELOMA_PLASMA_CELL	0.4193	finn-b-CD2_MULTIPLE_MYELOMA_PLASMA_CELL
rs515081	G	A	0.0314	0.0656	0.631801	1e+05	Multiple myeloma and malignant plasma cell neoplasms || id:finn-b-CD2_MULTIPLE_MYELOMA_PLASMA_CELL	0.6961	finn-b-CD2_MULTIPLE_MYELOMA_PLASMA_CELL
rs146331166	C	T	0.1923	0.1226	0.1168	1e+05	Multiple myeloma and malignant plasma cell neoplasms || id:finn-b-CD2_MULTIPLE_MYELOMA_PLASMA_CELL	0.06252	finn-b-CD2_MULTIPLE_MYELOMA_PLASMA_CELL
rs73047641	A	G	0.0447	0.0584	0.4443	1e+05	Multiple myeloma and malignant plasma cell neoplasms || id:finn-b-CD2_MULTIPLE_MYELOMA_PLASMA_CELL	0.4942	finn-b-CD2_MULTIPLE_MYELOMA_PLASMA_CELL
rs16853823	G	A	-0.0121	0.0689	0.8602	1e+05	Multiple myeloma and malignant plasma cell neoplasms || id:finn-b-CD2_MULTIPLE_MYELOMA_PLASMA_CELL	0.236	finn-b-CD2_MULTIPLE_MYELOMA_PLASMA_CELL
rs117591451	A	G	0.3485	0.2769	0.2081	1e+05	Multiple myeloma and malignant plasma cell neoplasms || id:finn-b-CD2_MULTIPLE_MYELOMA_PLASMA_CELL	0.01222	finn-b-CD2_MULTIPLE_MYELOMA_PLASMA_CELL
rs16923137	T	A	0.2702	0.1302	0.0379901	1e+05	Multiple myeloma and malignant plasma cell neoplasms || id:finn-b-CD2_MULTIPLE_MYELOMA_PLASMA_CELL	0.05576	finn-b-CD2_MULTIPLE_MYELOMA_PLASMA_CELL
rs117730598	C	T	0.0244	0.1677	0.8844	1e+05	Multiple myeloma and malignant plasma cell neoplasms || id:finn-b-CD2_MULTIPLE_MYELOMA_PLASMA_CELL	0.03194	finn-b-CD2_MULTIPLE_MYELOMA_PLASMA_CELL
rs111568723	G	A	0.1545	0.1897	0.4153	1e+05	Multiple myeloma and malignant plasma cell neoplasms || id:finn-b-CD2_MULTIPLE_MYELOMA_PLASMA_CELL	0.0248	finn-b-CD2_MULTIPLE_MYELOMA_PLASMA_CELL
rs12225049	T	C	-0.0199	0.0793	0.802	1e+05	Multiple myeloma and malignant plasma cell neoplasms || id:finn-b-CD2_MULTIPLE_MYELOMA_PLASMA_CELL	0.163	finn-b-CD2_MULTIPLE_MYELOMA_PLASMA_CELL
rs12301917	T	C	-0.032	0.076	0.6732	1e+05	Multiple myeloma and malignant plasma cell neoplasms || id:finn-b-CD2_MULTIPLE_MYELOMA_PLASMA_CELL	0.1855	finn-b-CD2_MULTIPLE_MYELOMA_PLASMA_CELL
rs11160050	G	A	-0.2024	0.0926	0.0288403	1e+05	Multiple myeloma and malignant plasma cell neoplasms || id:finn-b-CD2_MULTIPLE_MYELOMA_PLASMA_CELL	0.1199	finn-b-CD2_MULTIPLE_MYELOMA_PLASMA_CELL
rs9796793	A	G	-0.0465	0.0944	0.622499	1e+05	Multiple myeloma and malignant plasma cell neoplasms || id:finn-b-CD2_MULTIPLE_MYELOMA_PLASMA_CELL	0.1137	finn-b-CD2_MULTIPLE_MYELOMA_PLASMA_CELL
rs1553368	G	A	0.0342	0.0599	0.5684	1e+05	Multiple myeloma and malignant plasma cell neoplasms || id:finn-b-CD2_MULTIPLE_MYELOMA_PLASMA_CELL	0.6094	finn-b-CD2_MULTIPLE_MYELOMA_PLASMA_CELL
rs35840156	T	C	-0.1035	0.1684	0.538801	1e+05	Multiple myeloma and malignant plasma cell neoplasms || id:finn-b-CD2_MULTIPLE_MYELOMA_PLASMA_CELL	0.03283	finn-b-CD2_MULTIPLE_MYELOMA_PLASMA_CELL
rs79152531	C	T	0.2501	0.1274	0.0495998	1e+05	Multiple myeloma and malignant plasma cell neoplasms || id:finn-b-CD2_MULTIPLE_MYELOMA_PLASMA_CELL	0.0573	finn-b-CD2_MULTIPLE_MYELOMA_PLASMA_CELL
rs78056622	G	C	-0.2896	0.3002	0.3347	1e+05	Multiple myeloma and malignant plasma cell neoplasms || id:finn-b-CD2_MULTIPLE_MYELOMA_PLASMA_CELL	0.009952	finn-b-CD2_MULTIPLE_MYELOMA_PLASMA_CELL
rs778957	C	G	0.0407	0.0882	0.6446	1e+05	Multiple myeloma and malignant plasma cell neoplasms || id:finn-b-CD2_MULTIPLE_MYELOMA_PLASMA_CELL	0.1254	finn-b-CD2_MULTIPLE_MYELOMA_PLASMA_CELL
rs6474079	T	C	0.0212	0.0752	0.7777	1e+05	Multiple myeloma and malignant plasma cell neoplasms || id:finn-b-CD2_MULTIPLE_MYELOMA_PLASMA_CELL	0.812	finn-b-CD2_MULTIPLE_MYELOMA_PLASMA_CELL
rs191616475	G	A	0.3025	0.132	0.0219801	1e+05	Multiple myeloma and malignant plasma cell neoplasms || id:finn-b-CD2_MULTIPLE_MYELOMA_PLASMA_CELL	0.05347	finn-b-CD2_MULTIPLE_MYELOMA_PLASMA_CELL
rs2084594	A	G	0.0352	0.0588	0.5498	1e+05	Multiple myeloma and malignant plasma cell neoplasms || id:finn-b-CD2_MULTIPLE_MYELOMA_PLASMA_CELL	0.4591	finn-b-CD2_MULTIPLE_MYELOMA_PLASMA_CELL
rs73226143	C	T	0.0289	0.0843	0.732099	1e+05	Multiple myeloma and malignant plasma cell neoplasms || id:finn-b-CD2_MULTIPLE_MYELOMA_PLASMA_CELL	0.1404	finn-b-CD2_MULTIPLE_MYELOMA_PLASMA_CELL
rs4309447	A	G	0.0688	0.0592	0.2449	1e+05	Multiple myeloma and malignant plasma cell neoplasms || id:finn-b-CD2_MULTIPLE_MYELOMA_PLASMA_CELL	0.4244	finn-b-CD2_MULTIPLE_MYELOMA_PLASMA_CELL
rs2018873	T	C	-0.053	0.0612	0.386	1e+05	Multiple myeloma and malignant plasma cell neoplasms || id:finn-b-CD2_MULTIPLE_MYELOMA_PLASMA_CELL	0.6028	finn-b-CD2_MULTIPLE_MYELOMA_PLASMA_CELL
rs10218823	T	G	0.0962	0.237	0.6848	1e+05	Multiple myeloma and malignant plasma cell neoplasms || id:finn-b-CD2_MULTIPLE_MYELOMA_PLASMA_CELL	0.01609	finn-b-CD2_MULTIPLE_MYELOMA_PLASMA_CELL
rs9968179	G	A	-0.0824	0.0719	0.2523	1e+05	Multiple myeloma and malignant plasma cell neoplasms || id:finn-b-CD2_MULTIPLE_MYELOMA_PLASMA_CELL	0.791	finn-b-CD2_MULTIPLE_MYELOMA_PLASMA_CELL
rs62348866	A	G	0.046	0.0891	0.606001	1e+05	Multiple myeloma and malignant plasma cell neoplasms || id:finn-b-CD2_MULTIPLE_MYELOMA_PLASMA_CELL	0.1227	finn-b-CD2_MULTIPLE_MYELOMA_PLASMA_CELL
rs2242104	G	A	0.1176	0.0674	0.0809804	1e+05	Multiple myeloma and malignant plasma cell neoplasms || id:finn-b-CD2_MULTIPLE_MYELOMA_PLASMA_CELL	0.7469	finn-b-CD2_MULTIPLE_MYELOMA_PLASMA_CELL
rs117264209	G	C	-0.0517	0.2256	0.8188	1e+05	Multiple myeloma and malignant plasma cell neoplasms || id:finn-b-CD2_MULTIPLE_MYELOMA_PLASMA_CELL	0.01723	finn-b-CD2_MULTIPLE_MYELOMA_PLASMA_CELL
rs222507	T	G	0.0418	0.1909	0.8268	1e+05	Multiple myeloma and malignant plasma cell neoplasms || id:finn-b-CD2_MULTIPLE_MYELOMA_PLASMA_CELL	0.9758	finn-b-CD2_MULTIPLE_MYELOMA_PLASMA_CELL
rs769432	T	C	0.0085	0.0587	0.8853	1e+05	Multiple myeloma and malignant plasma cell neoplasms || id:finn-b-CD2_MULTIPLE_MYELOMA_PLASMA_CELL	0.5183	finn-b-CD2_MULTIPLE_MYELOMA_PLASMA_CELL
rs4556833	C	A	0.1482	0.0589	0.0118201	1e+05	Multiple myeloma and malignant plasma cell neoplasms || id:finn-b-CD2_MULTIPLE_MYELOMA_PLASMA_CELL	0.449	finn-b-CD2_MULTIPLE_MYELOMA_PLASMA_CELL
rs10425025	A	T	0.1954	0.2014	0.332	1e+05	Multiple myeloma and malignant plasma cell neoplasms || id:finn-b-CD2_MULTIPLE_MYELOMA_PLASMA_CELL	0.0219	finn-b-CD2_MULTIPLE_MYELOMA_PLASMA_CELL
rs76375876	T	C	0.0547	0.1638	0.738501	1e+05	Multiple myeloma and malignant plasma cell neoplasms || id:finn-b-CD2_MULTIPLE_MYELOMA_PLASMA_CELL	0.03287	finn-b-CD2_MULTIPLE_MYELOMA_PLASMA_CELL
rs2180528	T	C	0.1444	0.0602	0.01646	1e+05	Multiple myeloma and malignant plasma cell neoplasms || id:finn-b-CD2_MULTIPLE_MYELOMA_PLASMA_CELL	0.3866	finn-b-CD2_MULTIPLE_MYELOMA_PLASMA_CELL
rs62235973	A	G	0.0993	0.1612	0.5381	1e+05	Multiple myeloma and malignant plasma cell neoplasms || id:finn-b-CD2_MULTIPLE_MYELOMA_PLASMA_CELL	0.03474	finn-b-CD2_MULTIPLE_MYELOMA_PLASMA_CELL
rs75178403	C	T	0.2226	0.2735	0.4156	1e+05	Multiple myeloma and malignant plasma cell neoplasms || id:finn-b-CD2_MULTIPLE_MYELOMA_PLASMA_CELL	0.01116	finn-b-CD2_MULTIPLE_MYELOMA_PLASMA_CELL
rs10861498	A	G	0.077	0.069	0.2642	1e+05	Multiple myeloma and malignant plasma cell neoplasms || id:finn-b-CD2_MULTIPLE_MYELOMA_PLASMA_CELL	0.2332	finn-b-CD2_MULTIPLE_MYELOMA_PLASMA_CELL
rs3119870	C	G	-0.1275	0.0649	0.0496398	1e+05	Multiple myeloma and malignant plasma cell neoplasms || id:finn-b-CD2_MULTIPLE_MYELOMA_PLASMA_CELL	0.7162	finn-b-CD2_MULTIPLE_MYELOMA_PLASMA_CELL
rs16970164	C	A	-0.1547	0.1519	0.3085	1e+05	Multiple myeloma and malignant plasma cell neoplasms || id:finn-b-CD2_MULTIPLE_MYELOMA_PLASMA_CELL	0.03895	finn-b-CD2_MULTIPLE_MYELOMA_PLASMA_CELL
rs10084264	T	G	-0.0855	0.1257	0.4962	1e+05	Multiple myeloma and malignant plasma cell neoplasms || id:finn-b-CD2_MULTIPLE_MYELOMA_PLASMA_CELL	0.05863	finn-b-CD2_MULTIPLE_MYELOMA_PLASMA_CELL
rs72738698	A	G	0.0218	0.0764	0.7759	1e+05	Multiple myeloma and malignant plasma cell neoplasms || id:finn-b-CD2_MULTIPLE_MYELOMA_PLASMA_CELL	0.1796	finn-b-CD2_MULTIPLE_MYELOMA_PLASMA_CELL
rs3127050	A	G	-0.1276	0.0649	0.0494903	1e+05	Multiple myeloma and malignant plasma cell neoplasms || id:finn-b-CD2_MULTIPLE_MYELOMA_PLASMA_CELL	0.7162	finn-b-CD2_MULTIPLE_MYELOMA_PLASMA_CELL
rs113777805	C	G	-0.008	0.1822	0.9648	1e+05	Multiple myeloma and malignant plasma cell neoplasms || id:finn-b-CD2_MULTIPLE_MYELOMA_PLASMA_CELL	0.02703	finn-b-CD2_MULTIPLE_MYELOMA_PLASMA_CELL
rs2546043	G	A	0.0851	0.0587	0.1473	1e+05	Multiple myeloma and malignant plasma cell neoplasms || id:finn-b-CD2_MULTIPLE_MYELOMA_PLASMA_CELL	0.5356	finn-b-CD2_MULTIPLE_MYELOMA_PLASMA_CELL
rs79213832	G	A	0.0425	0.1213	0.7258	1e+05	Multiple myeloma and malignant plasma cell neoplasms || id:finn-b-CD2_MULTIPLE_MYELOMA_PLASMA_CELL	0.06255	finn-b-CD2_MULTIPLE_MYELOMA_PLASMA_CELL
rs9837572	T	G	-0.0329	0.0695	0.6363	1e+05	Multiple myeloma and malignant plasma cell neoplasms || id:finn-b-CD2_MULTIPLE_MYELOMA_PLASMA_CELL	0.2302	finn-b-CD2_MULTIPLE_MYELOMA_PLASMA_CELL
rs72846885	G	A	-0.0151	0.1048	0.8854	1e+05	Multiple myeloma and malignant plasma cell neoplasms || id:finn-b-CD2_MULTIPLE_MYELOMA_PLASMA_CELL	0.08616	finn-b-CD2_MULTIPLE_MYELOMA_PLASMA_CELL
rs56082136	T	C	-0.1082	0.1296	0.4037	1e+05	Multiple myeloma and malignant plasma cell neoplasms || id:finn-b-CD2_MULTIPLE_MYELOMA_PLASMA_CELL	0.05364	finn-b-CD2_MULTIPLE_MYELOMA_PLASMA_CELL
rs33951980	T	C	-0.0838	0.087	0.3352	1e+05	Multiple myeloma and malignant plasma cell neoplasms || id:finn-b-CD2_MULTIPLE_MYELOMA_PLASMA_CELL	0.1289	finn-b-CD2_MULTIPLE_MYELOMA_PLASMA_CELL
rs146238333	T	A	0.1067	0.3747	0.7759	1e+05	Multiple myeloma and malignant plasma cell neoplasms || id:finn-b-CD2_MULTIPLE_MYELOMA_PLASMA_CELL	0.006209	finn-b-CD2_MULTIPLE_MYELOMA_PLASMA_CELL
rs8055088	T	A	0.0263	0.0587	0.6538	1e+05	Multiple myeloma and malignant plasma cell neoplasms || id:finn-b-CD2_MULTIPLE_MYELOMA_PLASMA_CELL	0.521	finn-b-CD2_MULTIPLE_MYELOMA_PLASMA_CELL
rs6846577	A	G	-0.0915	0.0715	0.2009	1e+05	Multiple myeloma and malignant plasma cell neoplasms || id:finn-b-CD2_MULTIPLE_MYELOMA_PLASMA_CELL	0.2137	finn-b-CD2_MULTIPLE_MYELOMA_PLASMA_CELL
rs143838492	A	G	0.0763	0.5537	0.8904	1e+05	Multiple myeloma and malignant plasma cell neoplasms || id:finn-b-CD2_MULTIPLE_MYELOMA_PLASMA_CELL	0.002896	finn-b-CD2_MULTIPLE_MYELOMA_PLASMA_CELL
rs145055632	G	A	0.3993	0.367	0.2765	1e+05	Multiple myeloma and malignant plasma cell neoplasms || id:finn-b-CD2_MULTIPLE_MYELOMA_PLASMA_CELL	0.006268	finn-b-CD2_MULTIPLE_MYELOMA_PLASMA_CELL
rs71556492	C	T	-0.0912	0.0811	0.261	1e+05	Multiple myeloma and malignant plasma cell neoplasms || id:finn-b-CD2_MULTIPLE_MYELOMA_PLASMA_CELL	0.1563	finn-b-CD2_MULTIPLE_MYELOMA_PLASMA_CELL
rs2736863	G	T	0.5091	0.3744	0.1739	1e+05	Multiple myeloma and malignant plasma cell neoplasms || id:finn-b-CD2_MULTIPLE_MYELOMA_PLASMA_CELL	0.9936	finn-b-CD2_MULTIPLE_MYELOMA_PLASMA_CELL
rs4937417	G	A	0.0722	0.0585	0.2175	1e+05	Multiple myeloma and malignant plasma cell neoplasms || id:finn-b-CD2_MULTIPLE_MYELOMA_PLASMA_CELL	0.4697	finn-b-CD2_MULTIPLE_MYELOMA_PLASMA_CELL
rs76411296	T	G	0.0301	0.0885	0.733701	1e+05	Multiple myeloma and malignant plasma cell neoplasms || id:finn-b-CD2_MULTIPLE_MYELOMA_PLASMA_CELL	0.1255	finn-b-CD2_MULTIPLE_MYELOMA_PLASMA_CELL
rs1810258	C	T	-0.0552	0.0594	0.3532	1e+05	Multiple myeloma and malignant plasma cell neoplasms || id:finn-b-CD2_MULTIPLE_MYELOMA_PLASMA_CELL	0.4192	finn-b-CD2_MULTIPLE_MYELOMA_PLASMA_CELL
rs79416109	G	T	-2e-04	0.0936	0.9981	1e+05	Multiple myeloma and malignant plasma cell neoplasms || id:finn-b-CD2_MULTIPLE_MYELOMA_PLASMA_CELL	0.1118	finn-b-CD2_MULTIPLE_MYELOMA_PLASMA_CELL
rs1399627	G	A	0.1084	0.0607	0.0743105	1e+05	Multiple myeloma and malignant plasma cell neoplasms || id:finn-b-CD2_MULTIPLE_MYELOMA_PLASMA_CELL	0.6392	finn-b-CD2_MULTIPLE_MYELOMA_PLASMA_CELL
rs61906420	A	G	-0.2255	0.5431	0.677901	1e+05	Multiple myeloma and malignant plasma cell neoplasms || id:finn-b-CD2_MULTIPLE_MYELOMA_PLASMA_CELL	0.003261	finn-b-CD2_MULTIPLE_MYELOMA_PLASMA_CELL
rs75931581	C	T	-0.0401	0.1478	0.786001	1e+05	Multiple myeloma and malignant plasma cell neoplasms || id:finn-b-CD2_MULTIPLE_MYELOMA_PLASMA_CELL	0.04122	finn-b-CD2_MULTIPLE_MYELOMA_PLASMA_CELL
rs62016118	C	A	-0.1606	0.1295	0.2149	1e+05	Multiple myeloma and malignant plasma cell neoplasms || id:finn-b-CD2_MULTIPLE_MYELOMA_PLASMA_CELL	0.05459	finn-b-CD2_MULTIPLE_MYELOMA_PLASMA_CELL
rs111430300	G	A	0.0255	0.0852	0.764401	1e+05	Multiple myeloma and malignant plasma cell neoplasms || id:finn-b-CD2_MULTIPLE_MYELOMA_PLASMA_CELL	0.1365	finn-b-CD2_MULTIPLE_MYELOMA_PLASMA_CELL
rs76422627	T	C	1.0272	0.4364	0.0185699	1e+05	Multiple myeloma and malignant plasma cell neoplasms || id:finn-b-CD2_MULTIPLE_MYELOMA_PLASMA_CELL	0.004733	finn-b-CD2_MULTIPLE_MYELOMA_PLASMA_CELL
rs6033833	G	C	-0.0625	0.061	0.3058	1e+05	Multiple myeloma and malignant plasma cell neoplasms || id:finn-b-CD2_MULTIPLE_MYELOMA_PLASMA_CELL	0.6379	finn-b-CD2_MULTIPLE_MYELOMA_PLASMA_CELL
rs139499638	C	G	0.0258	0.4589	0.9552	1e+05	Multiple myeloma and malignant plasma cell neoplasms || id:finn-b-CD2_MULTIPLE_MYELOMA_PLASMA_CELL	0.004229	finn-b-CD2_MULTIPLE_MYELOMA_PLASMA_CELL
rs79934453	G	A	1.0272	0.4364	0.0185699	1e+05	Multiple myeloma and malignant plasma cell neoplasms || id:finn-b-CD2_MULTIPLE_MYELOMA_PLASMA_CELL	0.004733	finn-b-CD2_MULTIPLE_MYELOMA_PLASMA_CELL
rs79954170	A	C	0.4172	0.3038	0.1698	1e+05	Multiple myeloma and malignant plasma cell neoplasms || id:finn-b-CD2_MULTIPLE_MYELOMA_PLASMA_CELL	0.009307	finn-b-CD2_MULTIPLE_MYELOMA_PLASMA_CELL
rs35368205	T	C	-0.0242	0.0774	0.7545	1e+05	Multiple myeloma and malignant plasma cell neoplasms || id:finn-b-CD2_MULTIPLE_MYELOMA_PLASMA_CELL	0.1707	finn-b-CD2_MULTIPLE_MYELOMA_PLASMA_CELL
rs10105606	A	C	0.0325	0.0653	0.619001	1e+05	Multiple myeloma and malignant plasma cell neoplasms || id:finn-b-CD2_MULTIPLE_MYELOMA_PLASMA_CELL	0.2764	finn-b-CD2_MULTIPLE_MYELOMA_PLASMA_CELL
rs1428264	C	A	-0.028	0.074	0.7053	1e+05	Multiple myeloma and malignant plasma cell neoplasms || id:finn-b-CD2_MULTIPLE_MYELOMA_PLASMA_CELL	0.1986	finn-b-CD2_MULTIPLE_MYELOMA_PLASMA_CELL
rs12120691	C	T	-0.1056	0.0895	0.2381	1e+05	Multiple myeloma and malignant plasma cell neoplasms || id:finn-b-CD2_MULTIPLE_MYELOMA_PLASMA_CELL	0.1242	finn-b-CD2_MULTIPLE_MYELOMA_PLASMA_CELL
rs301555	G	A	0.0288	0.0625	0.644401	1e+05	Multiple myeloma and malignant plasma cell neoplasms || id:finn-b-CD2_MULTIPLE_MYELOMA_PLASMA_CELL	0.3382	finn-b-CD2_MULTIPLE_MYELOMA_PLASMA_CELL
rs116497138	T	G	0.0478	0.1324	0.718199	1e+05	Multiple myeloma and malignant plasma cell neoplasms || id:finn-b-CD2_MULTIPLE_MYELOMA_PLASMA_CELL	0.05216	finn-b-CD2_MULTIPLE_MYELOMA_PLASMA_CELL
rs11783556	G	A	-0.1497	0.0733	0.0411197	1e+05	Multiple myeloma and malignant plasma cell neoplasms || id:finn-b-CD2_MULTIPLE_MYELOMA_PLASMA_CELL	0.2005	finn-b-CD2_MULTIPLE_MYELOMA_PLASMA_CELL
rs1832326	C	A	0.0117	0.0655	0.8581	1e+05	Multiple myeloma and malignant plasma cell neoplasms || id:finn-b-CD2_MULTIPLE_MYELOMA_PLASMA_CELL	0.7274	finn-b-CD2_MULTIPLE_MYELOMA_PLASMA_CELL
rs12335973	C	T	0.1057	0.1375	0.4421	1e+05	Multiple myeloma and malignant plasma cell neoplasms || id:finn-b-CD2_MULTIPLE_MYELOMA_PLASMA_CELL	0.04671	finn-b-CD2_MULTIPLE_MYELOMA_PLASMA_CELL
rs190411877	C	T	-0.2285	0.3029	0.4507	1e+05	Multiple myeloma and malignant plasma cell neoplasms || id:finn-b-CD2_MULTIPLE_MYELOMA_PLASMA_CELL	0.009779	finn-b-CD2_MULTIPLE_MYELOMA_PLASMA_CELL
rs55798552	T	C	-0.0527	0.0869	0.5446	1e+05	Multiple myeloma and malignant plasma cell neoplasms || id:finn-b-CD2_MULTIPLE_MYELOMA_PLASMA_CELL	0.1311	finn-b-CD2_MULTIPLE_MYELOMA_PLASMA_CELL
rs668013	A	G	-0.015	0.0588	0.7991	1e+05	Multiple myeloma and malignant plasma cell neoplasms || id:finn-b-CD2_MULTIPLE_MYELOMA_PLASMA_CELL	0.5361	finn-b-CD2_MULTIPLE_MYELOMA_PLASMA_CELL
rs3906419	T	A	-0.0056	0.071	0.9366	1e+05	Multiple myeloma and malignant plasma cell neoplasms || id:finn-b-CD2_MULTIPLE_MYELOMA_PLASMA_CELL	0.218	finn-b-CD2_MULTIPLE_MYELOMA_PLASMA_CELL
rs254668	A	G	-0.0901	0.059	0.1267	1e+05	Multiple myeloma and malignant plasma cell neoplasms || id:finn-b-CD2_MULTIPLE_MYELOMA_PLASMA_CELL	0.4297	finn-b-CD2_MULTIPLE_MYELOMA_PLASMA_CELL
rs187087759	G	C	0.1452	0.2395	0.5443	1e+05	Multiple myeloma and malignant plasma cell neoplasms || id:finn-b-CD2_MULTIPLE_MYELOMA_PLASMA_CELL	0.01552	finn-b-CD2_MULTIPLE_MYELOMA_PLASMA_CELL
rs67080320	C	T	-0.0128	0.13	0.9217	1e+05	Multiple myeloma and malignant plasma cell neoplasms || id:finn-b-CD2_MULTIPLE_MYELOMA_PLASMA_CELL	0.05291	finn-b-CD2_MULTIPLE_MYELOMA_PLASMA_CELL
rs571678190	G	A	-0.0584	0.1324	0.6592	1e+05	Multiple myeloma and malignant plasma cell neoplasms || id:finn-b-CD2_MULTIPLE_MYELOMA_PLASMA_CELL	0.05318	finn-b-CD2_MULTIPLE_MYELOMA_PLASMA_CELL
rs2278983	A	C	-0.0123	0.059	0.8349	1e+05	Multiple myeloma and malignant plasma cell neoplasms || id:finn-b-CD2_MULTIPLE_MYELOMA_PLASMA_CELL	0.5492	finn-b-CD2_MULTIPLE_MYELOMA_PLASMA_CELL
rs7241605	G	A	-0.062	0.0931	0.506001	1e+05	Multiple myeloma and malignant plasma cell neoplasms || id:finn-b-CD2_MULTIPLE_MYELOMA_PLASMA_CELL	0.1127	finn-b-CD2_MULTIPLE_MYELOMA_PLASMA_CELL
rs888860	C	A	0.0693	0.0605	0.2525	1e+05	Multiple myeloma and malignant plasma cell neoplasms || id:finn-b-CD2_MULTIPLE_MYELOMA_PLASMA_CELL	0.6246	finn-b-CD2_MULTIPLE_MYELOMA_PLASMA_CELL
rs1568191	C	T	-0.1312	0.0666	0.0488304	1e+05	Multiple myeloma and malignant plasma cell neoplasms || id:finn-b-CD2_MULTIPLE_MYELOMA_PLASMA_CELL	0.2581	finn-b-CD2_MULTIPLE_MYELOMA_PLASMA_CELL
rs72646948	G	C	-0.0242	0.4526	0.9574	1e+05	Multiple myeloma and malignant plasma cell neoplasms || id:finn-b-CD2_MULTIPLE_MYELOMA_PLASMA_CELL	0.00425	finn-b-CD2_MULTIPLE_MYELOMA_PLASMA_CELL
rs11102221	A	G	0.0406	0.0726	0.576301	1e+05	Multiple myeloma and malignant plasma cell neoplasms || id:finn-b-CD2_MULTIPLE_MYELOMA_PLASMA_CELL	0.2025	finn-b-CD2_MULTIPLE_MYELOMA_PLASMA_CELL
rs140828820	G	A	0.0333	0.2745	0.9033	1e+05	Multiple myeloma and malignant plasma cell neoplasms || id:finn-b-CD2_MULTIPLE_MYELOMA_PLASMA_CELL	0.01213	finn-b-CD2_MULTIPLE_MYELOMA_PLASMA_CELL
rs2169099	C	T	0.1702	0.0727	0.0192199	1e+05	Multiple myeloma and malignant plasma cell neoplasms || id:finn-b-CD2_MULTIPLE_MYELOMA_PLASMA_CELL	0.2031	finn-b-CD2_MULTIPLE_MYELOMA_PLASMA_CELL
rs1928423	C	A	0.0034	0.0623	0.9569	1e+05	Multiple myeloma and malignant plasma cell neoplasms || id:finn-b-CD2_MULTIPLE_MYELOMA_PLASMA_CELL	0.6493	finn-b-CD2_MULTIPLE_MYELOMA_PLASMA_CELL
rs4979284	A	G	0.0508	0.062	0.4125	1e+05	Multiple myeloma and malignant plasma cell neoplasms || id:finn-b-CD2_MULTIPLE_MYELOMA_PLASMA_CELL	0.6645	finn-b-CD2_MULTIPLE_MYELOMA_PLASMA_CELL
rs4448624	A	G	0.0183	0.0592	0.756901	1e+05	Multiple myeloma and malignant plasma cell neoplasms || id:finn-b-CD2_MULTIPLE_MYELOMA_PLASMA_CELL	0.4531	finn-b-CD2_MULTIPLE_MYELOMA_PLASMA_CELL
rs7076657	G	C	-9e-04	0.1189	0.9941	1e+05	Multiple myeloma and malignant plasma cell neoplasms || id:finn-b-CD2_MULTIPLE_MYELOMA_PLASMA_CELL	0.06666	finn-b-CD2_MULTIPLE_MYELOMA_PLASMA_CELL
rs34496841	A	G	-0.0163	0.0683	0.8117	1e+05	Multiple myeloma and malignant plasma cell neoplasms || id:finn-b-CD2_MULTIPLE_MYELOMA_PLASMA_CELL	0.2446	finn-b-CD2_MULTIPLE_MYELOMA_PLASMA_CELL
rs116845319	A	G	-0.0971	0.1044	0.3521	1e+05	Multiple myeloma and malignant plasma cell neoplasms || id:finn-b-CD2_MULTIPLE_MYELOMA_PLASMA_CELL	0.088	finn-b-CD2_MULTIPLE_MYELOMA_PLASMA_CELL
rs6721083	C	G	-0.1773	0.1208	0.1422	1e+05	Multiple myeloma and malignant plasma cell neoplasms || id:finn-b-CD2_MULTIPLE_MYELOMA_PLASMA_CELL	0.9382	finn-b-CD2_MULTIPLE_MYELOMA_PLASMA_CELL
rs10147474	G	A	0.0782	0.1539	0.611399	1e+05	Multiple myeloma and malignant plasma cell neoplasms || id:finn-b-CD2_MULTIPLE_MYELOMA_PLASMA_CELL	0.03758	finn-b-CD2_MULTIPLE_MYELOMA_PLASMA_CELL
rs62043594	A	C	-0.0839	0.0594	0.1578	1e+05	Multiple myeloma and malignant plasma cell neoplasms || id:finn-b-CD2_MULTIPLE_MYELOMA_PLASMA_CELL	0.4228	finn-b-CD2_MULTIPLE_MYELOMA_PLASMA_CELL
rs6692319	T	C	-0.1138	0.0668	0.0884504	1e+05	Multiple myeloma and malignant plasma cell neoplasms || id:finn-b-CD2_MULTIPLE_MYELOMA_PLASMA_CELL	0.7403	finn-b-CD2_MULTIPLE_MYELOMA_PLASMA_CELL
rs35397574	G	A	-0.0457	0.059	0.4378	1e+05	Multiple myeloma and malignant plasma cell neoplasms || id:finn-b-CD2_MULTIPLE_MYELOMA_PLASMA_CELL	0.4763	finn-b-CD2_MULTIPLE_MYELOMA_PLASMA_CELL
rs11728165	T	C	-0.0924	0.1068	0.3867	1e+05	Multiple myeloma and malignant plasma cell neoplasms || id:finn-b-CD2_MULTIPLE_MYELOMA_PLASMA_CELL	0.08621	finn-b-CD2_MULTIPLE_MYELOMA_PLASMA_CELL
rs146131769	G	A	0.3822	0.2994	0.2018	1e+05	Multiple myeloma and malignant plasma cell neoplasms || id:finn-b-CD2_MULTIPLE_MYELOMA_PLASMA_CELL	0.009579	finn-b-CD2_MULTIPLE_MYELOMA_PLASMA_CELL
rs15285	T	C	0.0084	0.0666	0.8995	1e+05	Multiple myeloma and malignant plasma cell neoplasms || id:finn-b-CD2_MULTIPLE_MYELOMA_PLASMA_CELL	0.2583	finn-b-CD2_MULTIPLE_MYELOMA_PLASMA_CELL
rs10767577	A	T	0.0412	0.0592	0.4865	1e+05	Multiple myeloma and malignant plasma cell neoplasms || id:finn-b-CD2_MULTIPLE_MYELOMA_PLASMA_CELL	0.4313	finn-b-CD2_MULTIPLE_MYELOMA_PLASMA_CELL
rs390082	G	T	0.1701	0.1111	0.1255	1e+05	Multiple myeloma and malignant plasma cell neoplasms || id:finn-b-CD2_MULTIPLE_MYELOMA_PLASMA_CELL	0.07453	finn-b-CD2_MULTIPLE_MYELOMA_PLASMA_CELL
rs149992851	G	A	0.1602	0.2104	0.4464	1e+05	Multiple myeloma and malignant plasma cell neoplasms || id:finn-b-CD2_MULTIPLE_MYELOMA_PLASMA_CELL	0.02011	finn-b-CD2_MULTIPLE_MYELOMA_PLASMA_CELL
rs966039	G	A	-0.0955	0.0783	0.2227	1e+05	Multiple myeloma and malignant plasma cell neoplasms || id:finn-b-CD2_MULTIPLE_MYELOMA_PLASMA_CELL	0.1697	finn-b-CD2_MULTIPLE_MYELOMA_PLASMA_CELL
rs71605604	T	C	-0.1021	0.169	0.5457	1e+05	Multiple myeloma and malignant plasma cell neoplasms || id:finn-b-CD2_MULTIPLE_MYELOMA_PLASMA_CELL	0.03113	finn-b-CD2_MULTIPLE_MYELOMA_PLASMA_CELL
rs2853923	G	A	-0.1995	0.0617	0.001222	1e+05	Multiple myeloma and malignant plasma cell neoplasms || id:finn-b-CD2_MULTIPLE_MYELOMA_PLASMA_CELL	0.4952	finn-b-CD2_MULTIPLE_MYELOMA_PLASMA_CELL
rs11782705	C	T	-0.2311	0.1224	0.0590106	1e+05	Multiple myeloma and malignant plasma cell neoplasms || id:finn-b-CD2_MULTIPLE_MYELOMA_PLASMA_CELL	0.06254	finn-b-CD2_MULTIPLE_MYELOMA_PLASMA_CELL
rs116923150	A	G	0.5576	0.4379	0.2029	1e+05	Multiple myeloma and malignant plasma cell neoplasms || id:finn-b-CD2_MULTIPLE_MYELOMA_PLASMA_CELL	0.004791	finn-b-CD2_MULTIPLE_MYELOMA_PLASMA_CELL
rs182295482	C	T	-0.1914	0.3111	0.5383	1e+05	Multiple myeloma and malignant plasma cell neoplasms || id:finn-b-CD2_MULTIPLE_MYELOMA_PLASMA_CELL	0.008971	finn-b-CD2_MULTIPLE_MYELOMA_PLASMA_CELL
rs112421492	T	A	1.1318	0.8615	0.1889	1e+05	Multiple myeloma and malignant plasma cell neoplasms || id:finn-b-CD2_MULTIPLE_MYELOMA_PLASMA_CELL	0.001187	finn-b-CD2_MULTIPLE_MYELOMA_PLASMA_CELL
rs17514333	G	A	0.0594	0.0722	0.4108	1e+05	Multiple myeloma and malignant plasma cell neoplasms || id:finn-b-CD2_MULTIPLE_MYELOMA_PLASMA_CELL	0.2052	finn-b-CD2_MULTIPLE_MYELOMA_PLASMA_CELL
rs62002515	C	T	-0.3442	0.21	0.1011	1e+05	Multiple myeloma and malignant plasma cell neoplasms || id:finn-b-CD2_MULTIPLE_MYELOMA_PLASMA_CELL	0.0194	finn-b-CD2_MULTIPLE_MYELOMA_PLASMA_CELL
rs62111901	A	G	-0.1084	0.0767	0.1577	1e+05	Multiple myeloma and malignant plasma cell neoplasms || id:finn-b-CD2_MULTIPLE_MYELOMA_PLASMA_CELL	0.1829	finn-b-CD2_MULTIPLE_MYELOMA_PLASMA_CELL
rs438811	T	C	-7e-04	0.0697	0.9917	1e+05	Multiple myeloma and malignant plasma cell neoplasms || id:finn-b-CD2_MULTIPLE_MYELOMA_PLASMA_CELL	0.2359	finn-b-CD2_MULTIPLE_MYELOMA_PLASMA_CELL
rs144241030	T	C	0.1052	0.1051	0.3169	1e+05	Multiple myeloma and malignant plasma cell neoplasms || id:finn-b-CD2_MULTIPLE_MYELOMA_PLASMA_CELL	0.08641	finn-b-CD2_MULTIPLE_MYELOMA_PLASMA_CELL
rs78275146	T	C	-0.2857	0.2494	0.2518	1e+05	Multiple myeloma and malignant plasma cell neoplasms || id:finn-b-CD2_MULTIPLE_MYELOMA_PLASMA_CELL	0.01403	finn-b-CD2_MULTIPLE_MYELOMA_PLASMA_CELL
rs34621709	A	C	-0.0107	0.0776	0.8907	1e+05	Multiple myeloma and malignant plasma cell neoplasms || id:finn-b-CD2_MULTIPLE_MYELOMA_PLASMA_CELL	0.1732	finn-b-CD2_MULTIPLE_MYELOMA_PLASMA_CELL
rs147987331	A	T	-0.6482	0.212	0.00223398	1e+05	Multiple myeloma and malignant plasma cell neoplasms || id:finn-b-CD2_MULTIPLE_MYELOMA_PLASMA_CELL	0.02059	finn-b-CD2_MULTIPLE_MYELOMA_PLASMA_CELL
rs1010313	T	C	-0.0288	0.074	0.6967	1e+05	Multiple myeloma and malignant plasma cell neoplasms || id:finn-b-CD2_MULTIPLE_MYELOMA_PLASMA_CELL	0.1987	finn-b-CD2_MULTIPLE_MYELOMA_PLASMA_CELL
rs57500102	A	G	-0.2814	0.3123	0.3677	1e+05	Multiple myeloma and malignant plasma cell neoplasms || id:finn-b-CD2_MULTIPLE_MYELOMA_PLASMA_CELL	0.008803	finn-b-CD2_MULTIPLE_MYELOMA_PLASMA_CELL
rs9997195	C	G	-0.0069	0.0604	0.9097	1e+05	Multiple myeloma and malignant plasma cell neoplasms || id:finn-b-CD2_MULTIPLE_MYELOMA_PLASMA_CELL	0.6186	finn-b-CD2_MULTIPLE_MYELOMA_PLASMA_CELL
rs571070279	T	C	0.0661	0.2036	0.7453	1e+05	Multiple myeloma and malignant plasma cell neoplasms || id:finn-b-CD2_MULTIPLE_MYELOMA_PLASMA_CELL	0.02148	finn-b-CD2_MULTIPLE_MYELOMA_PLASMA_CELL
rs144072769	C	T	-0.0216	0.1225	0.8602	1e+05	Multiple myeloma and malignant plasma cell neoplasms || id:finn-b-CD2_MULTIPLE_MYELOMA_PLASMA_CELL	0.06433	finn-b-CD2_MULTIPLE_MYELOMA_PLASMA_CELL
rs2980888	C	T	0.06	0.0665	0.367	1e+05	Multiple myeloma and malignant plasma cell neoplasms || id:finn-b-CD2_MULTIPLE_MYELOMA_PLASMA_CELL	0.7408	finn-b-CD2_MULTIPLE_MYELOMA_PLASMA_CELL
rs75237020	C	G	0.1659	0.1663	0.3184	1e+05	Multiple myeloma and malignant plasma cell neoplasms || id:finn-b-CD2_MULTIPLE_MYELOMA_PLASMA_CELL	0.03209	finn-b-CD2_MULTIPLE_MYELOMA_PLASMA_CELL
rs116843064	A	G	0.0475	0.1794	0.7913	1e+05	Multiple myeloma and malignant plasma cell neoplasms || id:finn-b-CD2_MULTIPLE_MYELOMA_PLASMA_CELL	0.02744	finn-b-CD2_MULTIPLE_MYELOMA_PLASMA_CELL
rs117950471	T	C	0.2526	0.1434	0.0781394	1e+05	Multiple myeloma and malignant plasma cell neoplasms || id:finn-b-CD2_MULTIPLE_MYELOMA_PLASMA_CELL	0.04253	finn-b-CD2_MULTIPLE_MYELOMA_PLASMA_CELL
rs13235543	T	C	-0.0755	0.0868	0.3847	1e+05	Multiple myeloma and malignant plasma cell neoplasms || id:finn-b-CD2_MULTIPLE_MYELOMA_PLASMA_CELL	0.129	finn-b-CD2_MULTIPLE_MYELOMA_PLASMA_CELL
rs13259370	A	G	-0.0285	0.074	0.7004	1e+05	Multiple myeloma and malignant plasma cell neoplasms || id:finn-b-CD2_MULTIPLE_MYELOMA_PLASMA_CELL	0.1986	finn-b-CD2_MULTIPLE_MYELOMA_PLASMA_CELL
rs56051325	G	A	-0.095	0.0641	0.1381	1e+05	Multiple myeloma and malignant plasma cell neoplasms || id:finn-b-CD2_MULTIPLE_MYELOMA_PLASMA_CELL	0.3049	finn-b-CD2_MULTIPLE_MYELOMA_PLASMA_CELL
rs142146849	C	A	0.139	0.1211	0.251	1e+05	Multiple myeloma and malignant plasma cell neoplasms || id:finn-b-CD2_MULTIPLE_MYELOMA_PLASMA_CELL	0.06228	finn-b-CD2_MULTIPLE_MYELOMA_PLASMA_CELL
rs72900657	A	G	-0.0168	0.1839	0.9272	1e+05	Multiple myeloma and malignant plasma cell neoplasms || id:finn-b-CD2_MULTIPLE_MYELOMA_PLASMA_CELL	0.02571	finn-b-CD2_MULTIPLE_MYELOMA_PLASMA_CELL
rs113672231	C	G	0.037	0.107	0.7293	1e+05	Multiple myeloma and malignant plasma cell neoplasms || id:finn-b-CD2_MULTIPLE_MYELOMA_PLASMA_CELL	0.08227	finn-b-CD2_MULTIPLE_MYELOMA_PLASMA_CELL
rs78095833	T	C	-0.0034	0.2093	0.9869	1e+05	Multiple myeloma and malignant plasma cell neoplasms || id:finn-b-CD2_MULTIPLE_MYELOMA_PLASMA_CELL	0.02064	finn-b-CD2_MULTIPLE_MYELOMA_PLASMA_CELL
rs4508726	G	A	0.0824	0.0606	0.1736	1e+05	Multiple myeloma and malignant plasma cell neoplasms || id:finn-b-CD2_MULTIPLE_MYELOMA_PLASMA_CELL	0.3687	finn-b-CD2_MULTIPLE_MYELOMA_PLASMA_CELL
rs78178542	C	T	-0.3975	0.2035	0.0507399	1e+05	Multiple myeloma and malignant plasma cell neoplasms || id:finn-b-CD2_MULTIPLE_MYELOMA_PLASMA_CELL	0.02143	finn-b-CD2_MULTIPLE_MYELOMA_PLASMA_CELL
rs1017216	A	G	0.0114	0.0587	0.8459	1e+05	Multiple myeloma and malignant plasma cell neoplasms || id:finn-b-CD2_MULTIPLE_MYELOMA_PLASMA_CELL	0.4573	finn-b-CD2_MULTIPLE_MYELOMA_PLASMA_CELL
rs56257715	A	G	-0.1869	0.3216	0.5611	1e+05	Multiple myeloma and malignant plasma cell neoplasms || id:finn-b-CD2_MULTIPLE_MYELOMA_PLASMA_CELL	0.00926	finn-b-CD2_MULTIPLE_MYELOMA_PLASMA_CELL
rs61905503	C	G	-0.0655	0.132	0.619801	1e+05	Multiple myeloma and malignant plasma cell neoplasms || id:finn-b-CD2_MULTIPLE_MYELOMA_PLASMA_CELL	0.05292	finn-b-CD2_MULTIPLE_MYELOMA_PLASMA_CELL
rs9591384	A	T	0.0242	0.0895	0.7867	1e+05	Multiple myeloma and malignant plasma cell neoplasms || id:finn-b-CD2_MULTIPLE_MYELOMA_PLASMA_CELL	0.1217	finn-b-CD2_MULTIPLE_MYELOMA_PLASMA_CELL
rs2546044	G	A	0.085	0.0587	0.1477	1e+05	Multiple myeloma and malignant plasma cell neoplasms || id:finn-b-CD2_MULTIPLE_MYELOMA_PLASMA_CELL	0.5356	finn-b-CD2_MULTIPLE_MYELOMA_PLASMA_CELL
rs445925	A	G	0.1701	0.111	0.1254	1e+05	Multiple myeloma and malignant plasma cell neoplasms || id:finn-b-CD2_MULTIPLE_MYELOMA_PLASMA_CELL	0.07456	finn-b-CD2_MULTIPLE_MYELOMA_PLASMA_CELL
rs72679249	G	A	0.1499	0.0665	0.0241102	1e+05	Multiple myeloma and malignant plasma cell neoplasms || id:finn-b-CD2_MULTIPLE_MYELOMA_PLASMA_CELL	0.2719	finn-b-CD2_MULTIPLE_MYELOMA_PLASMA_CELL
rs34021847	A	G	-0.0153	0.0626	0.8072	1e+05	Multiple myeloma and malignant plasma cell neoplasms || id:finn-b-CD2_MULTIPLE_MYELOMA_PLASMA_CELL	0.3178	finn-b-CD2_MULTIPLE_MYELOMA_PLASMA_CELL
rs75573052	T	C	0.0306	0.1021	0.7641	1e+05	Multiple myeloma and malignant plasma cell neoplasms || id:finn-b-CD2_MULTIPLE_MYELOMA_PLASMA_CELL	0.09005	finn-b-CD2_MULTIPLE_MYELOMA_PLASMA_CELL
rs11584070	G	A	-0.0515	0.0842	0.541101	1e+05	Multiple myeloma and malignant plasma cell neoplasms || id:finn-b-CD2_MULTIPLE_MYELOMA_PLASMA_CELL	0.1431	finn-b-CD2_MULTIPLE_MYELOMA_PLASMA_CELL
rs12635725	G	A	-0.0678	0.0589	0.2495	1e+05	Multiple myeloma and malignant plasma cell neoplasms || id:finn-b-CD2_MULTIPLE_MYELOMA_PLASMA_CELL	0.565	finn-b-CD2_MULTIPLE_MYELOMA_PLASMA_CELL
rs62291574	A	G	0.0177	0.0725	0.8072	1e+05	Multiple myeloma and malignant plasma cell neoplasms || id:finn-b-CD2_MULTIPLE_MYELOMA_PLASMA_CELL	0.2114	finn-b-CD2_MULTIPLE_MYELOMA_PLASMA_CELL
rs150741556	A	G	0.1187	0.19	0.5322	1e+05	Multiple myeloma and malignant plasma cell neoplasms || id:finn-b-CD2_MULTIPLE_MYELOMA_PLASMA_CELL	0.02479	finn-b-CD2_MULTIPLE_MYELOMA_PLASMA_CELL
rs1003966	T	C	0.0292	0.1019	0.774801	1e+05	Multiple myeloma and malignant plasma cell neoplasms || id:finn-b-CD2_MULTIPLE_MYELOMA_PLASMA_CELL	0.09024	finn-b-CD2_MULTIPLE_MYELOMA_PLASMA_CELL
rs12448223	C	T	0.0074	0.0589	0.8995	1e+05	Multiple myeloma and malignant plasma cell neoplasms || id:finn-b-CD2_MULTIPLE_MYELOMA_PLASMA_CELL	0.447	finn-b-CD2_MULTIPLE_MYELOMA_PLASMA_CELL
rs1949011	A	C	0.0449	0.0594	0.4496	1e+05	Multiple myeloma and malignant plasma cell neoplasms || id:finn-b-CD2_MULTIPLE_MYELOMA_PLASMA_CELL	0.4247	finn-b-CD2_MULTIPLE_MYELOMA_PLASMA_CELL
rs79235240	A	C	-0.0956	0.1474	0.5165	1e+05	Multiple myeloma and malignant plasma cell neoplasms || id:finn-b-CD2_MULTIPLE_MYELOMA_PLASMA_CELL	0.04118	finn-b-CD2_MULTIPLE_MYELOMA_PLASMA_CELL
rs138987797	T	A	1.4824	0.5297	0.00513098	1e+05	Multiple myeloma and malignant plasma cell neoplasms || id:finn-b-CD2_MULTIPLE_MYELOMA_PLASMA_CELL	0.003448	finn-b-CD2_MULTIPLE_MYELOMA_PLASMA_CELL
rs71556711	T	C	-0.0816	0.097	0.4001	1e+05	Multiple myeloma and malignant plasma cell neoplasms || id:finn-b-CD2_MULTIPLE_MYELOMA_PLASMA_CELL	0.1011	finn-b-CD2_MULTIPLE_MYELOMA_PLASMA_CELL
rs7846649	C	T	-0.0099	0.0753	0.8957	1e+05	Multiple myeloma and malignant plasma cell neoplasms || id:finn-b-CD2_MULTIPLE_MYELOMA_PLASMA_CELL	0.1908	finn-b-CD2_MULTIPLE_MYELOMA_PLASMA_CELL
rs36174561	A	G	0.0742	0.1049	0.4798	1e+05	Multiple myeloma and malignant plasma cell neoplasms || id:finn-b-CD2_MULTIPLE_MYELOMA_PLASMA_CELL	0.08616	finn-b-CD2_MULTIPLE_MYELOMA_PLASMA_CELL
rs2370511	C	T	-0.0491	0.0788	0.533301	1e+05	Multiple myeloma and malignant plasma cell neoplasms || id:finn-b-CD2_MULTIPLE_MYELOMA_PLASMA_CELL	0.164	finn-b-CD2_MULTIPLE_MYELOMA_PLASMA_CELL
rs825692	A	G	0.0598	0.0926	0.5185	1e+05	Multiple myeloma and malignant plasma cell neoplasms || id:finn-b-CD2_MULTIPLE_MYELOMA_PLASMA_CELL	0.1159	finn-b-CD2_MULTIPLE_MYELOMA_PLASMA_CELL
rs35832030	T	G	-0.0011	0.0726	0.988	1e+05	Multiple myeloma and malignant plasma cell neoplasms || id:finn-b-CD2_MULTIPLE_MYELOMA_PLASMA_CELL	0.2042	finn-b-CD2_MULTIPLE_MYELOMA_PLASMA_CELL
rs117922651	A	G	-0.0301	0.1244	0.8086	1e+05	Multiple myeloma and malignant plasma cell neoplasms || id:finn-b-CD2_MULTIPLE_MYELOMA_PLASMA_CELL	0.05879	finn-b-CD2_MULTIPLE_MYELOMA_PLASMA_CELL
rs11570257	A	G	-0.0759	0.2001	0.7045	1e+05	Multiple myeloma and malignant plasma cell neoplasms || id:finn-b-CD2_MULTIPLE_MYELOMA_PLASMA_CELL	0.02261	finn-b-CD2_MULTIPLE_MYELOMA_PLASMA_CELL
rs2643912	T	G	0.0151	0.0589	0.7971	1e+05	Multiple myeloma and malignant plasma cell neoplasms || id:finn-b-CD2_MULTIPLE_MYELOMA_PLASMA_CELL	0.4453	finn-b-CD2_MULTIPLE_MYELOMA_PLASMA_CELL
rs2642442	T	C	-0.0123	0.0644	0.8488	1e+05	Multiple myeloma and malignant plasma cell neoplasms || id:finn-b-CD2_MULTIPLE_MYELOMA_PLASMA_CELL	0.7058	finn-b-CD2_MULTIPLE_MYELOMA_PLASMA_CELL
rs2281721	T	C	0.0645	0.0591	0.2749	1e+05	Multiple myeloma and malignant plasma cell neoplasms || id:finn-b-CD2_MULTIPLE_MYELOMA_PLASMA_CELL	0.5614	finn-b-CD2_MULTIPLE_MYELOMA_PLASMA_CELL
rs3934642	G	C	-0.0192	0.0912	0.8335	1e+05	Multiple myeloma and malignant plasma cell neoplasms || id:finn-b-CD2_MULTIPLE_MYELOMA_PLASMA_CELL	0.1165	finn-b-CD2_MULTIPLE_MYELOMA_PLASMA_CELL
rs3812316	G	C	-0.0793	0.0873	0.3633	1e+05	Multiple myeloma and malignant plasma cell neoplasms || id:finn-b-CD2_MULTIPLE_MYELOMA_PLASMA_CELL	0.1276	finn-b-CD2_MULTIPLE_MYELOMA_PLASMA_CELL
rs144679576	C	T	0.1289	0.2699	0.6329	1e+05	Multiple myeloma and malignant plasma cell neoplasms || id:finn-b-CD2_MULTIPLE_MYELOMA_PLASMA_CELL	0.01226	finn-b-CD2_MULTIPLE_MYELOMA_PLASMA_CELL
rs17333900	T	G	-0.0729	0.0901	0.4186	1e+05	Multiple myeloma and malignant plasma cell neoplasms || id:finn-b-CD2_MULTIPLE_MYELOMA_PLASMA_CELL	0.1206	finn-b-CD2_MULTIPLE_MYELOMA_PLASMA_CELL
rs2803606	T	C	0.0713	0.0646	0.2698	1e+05	Multiple myeloma and malignant plasma cell neoplasms || id:finn-b-CD2_MULTIPLE_MYELOMA_PLASMA_CELL	0.2908	finn-b-CD2_MULTIPLE_MYELOMA_PLASMA_CELL
rs137871178	C	T	-0.1216	0.2645	0.6457	1e+05	Multiple myeloma and malignant plasma cell neoplasms || id:finn-b-CD2_MULTIPLE_MYELOMA_PLASMA_CELL	0.01269	finn-b-CD2_MULTIPLE_MYELOMA_PLASMA_CELL
rs10779833	G	A	-0.0824	0.0625	0.1872	1e+05	Multiple myeloma and malignant plasma cell neoplasms || id:finn-b-CD2_MULTIPLE_MYELOMA_PLASMA_CELL	0.6607	finn-b-CD2_MULTIPLE_MYELOMA_PLASMA_CELL
rs2941755	C	T	0.038	0.1217	0.755	1e+05	Multiple myeloma and malignant plasma cell neoplasms || id:finn-b-CD2_MULTIPLE_MYELOMA_PLASMA_CELL	0.9382	finn-b-CD2_MULTIPLE_MYELOMA_PLASMA_CELL
rs73022136	T	C	0.1113	0.1521	0.4643	1e+05	Multiple myeloma and malignant plasma cell neoplasms || id:finn-b-CD2_MULTIPLE_MYELOMA_PLASMA_CELL	0.04307	finn-b-CD2_MULTIPLE_MYELOMA_PLASMA_CELL
rs174604	G	C	0.042	0.0605	0.4878	1e+05	Multiple myeloma and malignant plasma cell neoplasms || id:finn-b-CD2_MULTIPLE_MYELOMA_PLASMA_CELL	0.3816	finn-b-CD2_MULTIPLE_MYELOMA_PLASMA_CELL
rs115215688	G	C	0.0042	0.1297	0.9743	1e+05	Multiple myeloma and malignant plasma cell neoplasms || id:finn-b-CD2_MULTIPLE_MYELOMA_PLASMA_CELL	0.05462	finn-b-CD2_MULTIPLE_MYELOMA_PLASMA_CELL
rs59017319	A	G	0.1859	0.1477	0.2082	1e+05	Multiple myeloma and malignant plasma cell neoplasms || id:finn-b-CD2_MULTIPLE_MYELOMA_PLASMA_CELL	0.04267	finn-b-CD2_MULTIPLE_MYELOMA_PLASMA_CELL
rs1456674	C	T	-0.2856	0.3352	0.3942	1e+05	Multiple myeloma and malignant plasma cell neoplasms || id:finn-b-CD2_MULTIPLE_MYELOMA_PLASMA_CELL	0.007744	finn-b-CD2_MULTIPLE_MYELOMA_PLASMA_CELL
rs13178172	G	A	-0.0851	0.0664	0.2001	1e+05	Multiple myeloma and malignant plasma cell neoplasms || id:finn-b-CD2_MULTIPLE_MYELOMA_PLASMA_CELL	0.7407	finn-b-CD2_MULTIPLE_MYELOMA_PLASMA_CELL
rs13234131	G	A	-0.0802	0.0873	0.3585	1e+05	Multiple myeloma and malignant plasma cell neoplasms || id:finn-b-CD2_MULTIPLE_MYELOMA_PLASMA_CELL	0.1277	finn-b-CD2_MULTIPLE_MYELOMA_PLASMA_CELL
rs74994260	G	C	0.0088	0.138	0.9494	1e+05	Multiple myeloma and malignant plasma cell neoplasms || id:finn-b-CD2_MULTIPLE_MYELOMA_PLASMA_CELL	0.04778	finn-b-CD2_MULTIPLE_MYELOMA_PLASMA_CELL
rs114561185	G	A	-0.4576	0.4563	0.3159	1e+05	Multiple myeloma and malignant plasma cell neoplasms || id:finn-b-CD2_MULTIPLE_MYELOMA_PLASMA_CELL	0.004458	finn-b-CD2_MULTIPLE_MYELOMA_PLASMA_CELL
rs4057791	C	A	0.1408	0.0588	0.0166399	1e+05	Multiple myeloma and malignant plasma cell neoplasms || id:finn-b-CD2_MULTIPLE_MYELOMA_PLASMA_CELL	0.5457	finn-b-CD2_MULTIPLE_MYELOMA_PLASMA_CELL
rs4970780	A	T	-0.0035	0.0642	0.9569	1e+05	Multiple myeloma and malignant plasma cell neoplasms || id:finn-b-CD2_MULTIPLE_MYELOMA_PLASMA_CELL	0.3336	finn-b-CD2_MULTIPLE_MYELOMA_PLASMA_CELL
rs76481684	G	A	-0.0626	0.1912	0.743401	1e+05	Multiple myeloma and malignant plasma cell neoplasms || id:finn-b-CD2_MULTIPLE_MYELOMA_PLASMA_CELL	0.02447	finn-b-CD2_MULTIPLE_MYELOMA_PLASMA_CELL
rs417237	T	G	0.0916	0.0596	0.1246	1e+05	Multiple myeloma and malignant plasma cell neoplasms || id:finn-b-CD2_MULTIPLE_MYELOMA_PLASMA_CELL	0.5937	finn-b-CD2_MULTIPLE_MYELOMA_PLASMA_CELL
rs111853669	A	G	-0.0283	0.1155	0.8063	1e+05	Multiple myeloma and malignant plasma cell neoplasms || id:finn-b-CD2_MULTIPLE_MYELOMA_PLASMA_CELL	0.07014	finn-b-CD2_MULTIPLE_MYELOMA_PLASMA_CELL
rs12120498	C	T	-0.0672	0.0639	0.293	1e+05	Multiple myeloma and malignant plasma cell neoplasms || id:finn-b-CD2_MULTIPLE_MYELOMA_PLASMA_CELL	0.6963	finn-b-CD2_MULTIPLE_MYELOMA_PLASMA_CELL
rs11927786	A	G	-0.0128	0.0593	0.8286	1e+05	Multiple myeloma and malignant plasma cell neoplasms || id:finn-b-CD2_MULTIPLE_MYELOMA_PLASMA_CELL	0.4169	finn-b-CD2_MULTIPLE_MYELOMA_PLASMA_CELL
rs377037955	A	G	0.4847	0.5213	0.3524	1e+05	Multiple myeloma and malignant plasma cell neoplasms || id:finn-b-CD2_MULTIPLE_MYELOMA_PLASMA_CELL	0.003416	finn-b-CD2_MULTIPLE_MYELOMA_PLASMA_CELL
rs34942551	G	T	0.0114	0.0675	0.8653	1e+05	Multiple myeloma and malignant plasma cell neoplasms || id:finn-b-CD2_MULTIPLE_MYELOMA_PLASMA_CELL	0.2497	finn-b-CD2_MULTIPLE_MYELOMA_PLASMA_CELL
rs62534834	G	A	-0.1406	0.1251	0.2609	1e+05	Multiple myeloma and malignant plasma cell neoplasms || id:finn-b-CD2_MULTIPLE_MYELOMA_PLASMA_CELL	0.05805	finn-b-CD2_MULTIPLE_MYELOMA_PLASMA_CELL
rs2658623	T	C	-0.0383	0.067	0.5673	1e+05	Multiple myeloma and malignant plasma cell neoplasms || id:finn-b-CD2_MULTIPLE_MYELOMA_PLASMA_CELL	0.7393	finn-b-CD2_MULTIPLE_MYELOMA_PLASMA_CELL
rs9645690	T	C	-0.045	0.0619	0.4675	1e+05	Multiple myeloma and malignant plasma cell neoplasms || id:finn-b-CD2_MULTIPLE_MYELOMA_PLASMA_CELL	0.3342	finn-b-CD2_MULTIPLE_MYELOMA_PLASMA_CELL
rs56870907	C	G	-0.076	0.085	0.3712	1e+05	Multiple myeloma and malignant plasma cell neoplasms || id:finn-b-CD2_MULTIPLE_MYELOMA_PLASMA_CELL	0.1407	finn-b-CD2_MULTIPLE_MYELOMA_PLASMA_CELL
rs16996148	T	G	0.1356	0.1172	0.2472	1e+05	Multiple myeloma and malignant plasma cell neoplasms || id:finn-b-CD2_MULTIPLE_MYELOMA_PLASMA_CELL	0.06699	finn-b-CD2_MULTIPLE_MYELOMA_PLASMA_CELL
rs11399	T	C	0.15	0.0974	0.1236	1e+05	Multiple myeloma and malignant plasma cell neoplasms || id:finn-b-CD2_MULTIPLE_MYELOMA_PLASMA_CELL	0.1006	finn-b-CD2_MULTIPLE_MYELOMA_PLASMA_CELL
rs4908327	T	C	-0.0598	0.0879	0.4963	1e+05	Multiple myeloma and malignant plasma cell neoplasms || id:finn-b-CD2_MULTIPLE_MYELOMA_PLASMA_CELL	0.8727	finn-b-CD2_MULTIPLE_MYELOMA_PLASMA_CELL
rs9851701	A	G	-0.0672	0.0831	0.4188	1e+05	Multiple myeloma and malignant plasma cell neoplasms || id:finn-b-CD2_MULTIPLE_MYELOMA_PLASMA_CELL	0.1482	finn-b-CD2_MULTIPLE_MYELOMA_PLASMA_CELL
rs10058653	T	G	-0.1078	0.064	0.0923698	1e+05	Multiple myeloma and malignant plasma cell neoplasms || id:finn-b-CD2_MULTIPLE_MYELOMA_PLASMA_CELL	0.3043	finn-b-CD2_MULTIPLE_MYELOMA_PLASMA_CELL
rs2980862	C	G	0.0263	0.0662	0.6915	1e+05	Multiple myeloma and malignant plasma cell neoplasms || id:finn-b-CD2_MULTIPLE_MYELOMA_PLASMA_CELL	0.7369	finn-b-CD2_MULTIPLE_MYELOMA_PLASMA_CELL
rs145737110	T	C	-0.4349	0.2529	0.0855205	1e+05	Multiple myeloma and malignant plasma cell neoplasms || id:finn-b-CD2_MULTIPLE_MYELOMA_PLASMA_CELL	0.01432	finn-b-CD2_MULTIPLE_MYELOMA_PLASMA_CELL
rs149199066	A	G	-0.1241	0.1443	0.3897	1e+05	Multiple myeloma and malignant plasma cell neoplasms || id:finn-b-CD2_MULTIPLE_MYELOMA_PLASMA_CELL	0.04301	finn-b-CD2_MULTIPLE_MYELOMA_PLASMA_CELL
rs116846412	A	G	0.1337	0.1666	0.4222	1e+05	Multiple myeloma and malignant plasma cell neoplasms || id:finn-b-CD2_MULTIPLE_MYELOMA_PLASMA_CELL	0.03267	finn-b-CD2_MULTIPLE_MYELOMA_PLASMA_CELL
rs117786044	A	G	-0.0996	0.1637	0.5428	1e+05	Multiple myeloma and malignant plasma cell neoplasms || id:finn-b-CD2_MULTIPLE_MYELOMA_PLASMA_CELL	0.03397	finn-b-CD2_MULTIPLE_MYELOMA_PLASMA_CELL
rs181023072	A	C	0.1769	0.4457	0.691399	1e+05	Multiple myeloma and malignant plasma cell neoplasms || id:finn-b-CD2_MULTIPLE_MYELOMA_PLASMA_CELL	0.004066	finn-b-CD2_MULTIPLE_MYELOMA_PLASMA_CELL
rs530715423	A	G	0.1451	0.1367	0.2885	1e+05	Multiple myeloma and malignant plasma cell neoplasms || id:finn-b-CD2_MULTIPLE_MYELOMA_PLASMA_CELL	0.04913	finn-b-CD2_MULTIPLE_MYELOMA_PLASMA_CELL
rs10966037	T	A	-0.0275	0.0722	0.703701	1e+05	Multiple myeloma and malignant plasma cell neoplasms || id:finn-b-CD2_MULTIPLE_MYELOMA_PLASMA_CELL	0.2083	finn-b-CD2_MULTIPLE_MYELOMA_PLASMA_CELL
rs10430989	A	G	-0.0331	0.0751	0.659601	1e+05	Multiple myeloma and malignant plasma cell neoplasms || id:finn-b-CD2_MULTIPLE_MYELOMA_PLASMA_CELL	0.1928	finn-b-CD2_MULTIPLE_MYELOMA_PLASMA_CELL
rs61942065	T	C	0.1341	0.07	0.0554805	1e+05	Multiple myeloma and malignant plasma cell neoplasms || id:finn-b-CD2_MULTIPLE_MYELOMA_PLASMA_CELL	0.2258	finn-b-CD2_MULTIPLE_MYELOMA_PLASMA_CELL
rs1883350	C	T	0.022	0.0597	0.7127	1e+05	Multiple myeloma and malignant plasma cell neoplasms || id:finn-b-CD2_MULTIPLE_MYELOMA_PLASMA_CELL	0.395	finn-b-CD2_MULTIPLE_MYELOMA_PLASMA_CELL
rs182009884	C	G	0.1753	0.1617	0.2782	1e+05	Multiple myeloma and malignant plasma cell neoplasms || id:finn-b-CD2_MULTIPLE_MYELOMA_PLASMA_CELL	0.03387	finn-b-CD2_MULTIPLE_MYELOMA_PLASMA_CELL
rs149473233	A	G	-0.599	0.4135	0.1474	1e+05	Multiple myeloma and malignant plasma cell neoplasms || id:finn-b-CD2_MULTIPLE_MYELOMA_PLASMA_CELL	0.005352	finn-b-CD2_MULTIPLE_MYELOMA_PLASMA_CELL
rs9682946	G	A	0.0373	0.101	0.7116	1e+05	Multiple myeloma and malignant plasma cell neoplasms || id:finn-b-CD2_MULTIPLE_MYELOMA_PLASMA_CELL	0.0925	finn-b-CD2_MULTIPLE_MYELOMA_PLASMA_CELL
rs78081886	A	G	-0.0484	0.2576	0.8511	1e+05	Multiple myeloma and malignant plasma cell neoplasms || id:finn-b-CD2_MULTIPLE_MYELOMA_PLASMA_CELL	0.01364	finn-b-CD2_MULTIPLE_MYELOMA_PLASMA_CELL
rs73125564	T	A	0.0481	0.0671	0.4729	1e+05	Multiple myeloma and malignant plasma cell neoplasms || id:finn-b-CD2_MULTIPLE_MYELOMA_PLASMA_CELL	0.2685	finn-b-CD2_MULTIPLE_MYELOMA_PLASMA_CELL
rs9997979	T	C	0.0453	0.1836	0.8052	1e+05	Multiple myeloma and malignant plasma cell neoplasms || id:finn-b-CD2_MULTIPLE_MYELOMA_PLASMA_CELL	0.02612	finn-b-CD2_MULTIPLE_MYELOMA_PLASMA_CELL
rs1441764	T	C	0.0311	0.0652	0.6332	1e+05	Multiple myeloma and malignant plasma cell neoplasms || id:finn-b-CD2_MULTIPLE_MYELOMA_PLASMA_CELL	0.2769	finn-b-CD2_MULTIPLE_MYELOMA_PLASMA_CELL
rs61960432	G	A	-0.0613	0.0918	0.5043	1e+05	Multiple myeloma and malignant plasma cell neoplasms || id:finn-b-CD2_MULTIPLE_MYELOMA_PLASMA_CELL	0.1155	finn-b-CD2_MULTIPLE_MYELOMA_PLASMA_CELL
rs11623520	A	G	-0.033	0.0613	0.5902	1e+05	Multiple myeloma and malignant plasma cell neoplasms || id:finn-b-CD2_MULTIPLE_MYELOMA_PLASMA_CELL	0.65	finn-b-CD2_MULTIPLE_MYELOMA_PLASMA_CELL
rs738409	G	C	-0.0104	0.0696	0.8812	1e+05	Multiple myeloma and malignant plasma cell neoplasms || id:finn-b-CD2_MULTIPLE_MYELOMA_PLASMA_CELL	0.2271	finn-b-CD2_MULTIPLE_MYELOMA_PLASMA_CELL
rs56296027	C	T	-0.069	0.0655	0.2917	1e+05	Multiple myeloma and malignant plasma cell neoplasms || id:finn-b-CD2_MULTIPLE_MYELOMA_PLASMA_CELL	0.2776	finn-b-CD2_MULTIPLE_MYELOMA_PLASMA_CELL
rs114971431	G	A	0.0849	0.2608	0.744801	1e+05	Multiple myeloma and malignant plasma cell neoplasms || id:finn-b-CD2_MULTIPLE_MYELOMA_PLASMA_CELL	0.01276	finn-b-CD2_MULTIPLE_MYELOMA_PLASMA_CELL
rs197730	G	A	0.0991	0.0595	0.0957503	1e+05	Multiple myeloma and malignant plasma cell neoplasms || id:finn-b-CD2_MULTIPLE_MYELOMA_PLASMA_CELL	0.4082	finn-b-CD2_MULTIPLE_MYELOMA_PLASMA_CELL
rs187665388	T	C	0.044	0.1689	0.7946	1e+05	Multiple myeloma and malignant plasma cell neoplasms || id:finn-b-CD2_MULTIPLE_MYELOMA_PLASMA_CELL	0.0306	finn-b-CD2_MULTIPLE_MYELOMA_PLASMA_CELL
rs4277987	G	A	-0.048	0.0693	0.4889	1e+05	Multiple myeloma and malignant plasma cell neoplasms || id:finn-b-CD2_MULTIPLE_MYELOMA_PLASMA_CELL	0.2381	finn-b-CD2_MULTIPLE_MYELOMA_PLASMA_CELL
rs2954021	G	A	-0.0495	0.0584	0.3967	1e+05	Multiple myeloma and malignant plasma cell neoplasms || id:finn-b-CD2_MULTIPLE_MYELOMA_PLASMA_CELL	0.536	finn-b-CD2_MULTIPLE_MYELOMA_PLASMA_CELL
rs7863337	T	C	-0.0644	0.1027	0.530401	1e+05	Multiple myeloma and malignant plasma cell neoplasms || id:finn-b-CD2_MULTIPLE_MYELOMA_PLASMA_CELL	0.0911	finn-b-CD2_MULTIPLE_MYELOMA_PLASMA_CELL
rs10739560	C	T	0.1046	0.1676	0.532299	1e+05	Multiple myeloma and malignant plasma cell neoplasms || id:finn-b-CD2_MULTIPLE_MYELOMA_PLASMA_CELL	0.9664	finn-b-CD2_MULTIPLE_MYELOMA_PLASMA_CELL
rs56013388	T	C	0.1449	0.2728	0.5952	1e+05	Multiple myeloma and malignant plasma cell neoplasms || id:finn-b-CD2_MULTIPLE_MYELOMA_PLASMA_CELL	0.01127	finn-b-CD2_MULTIPLE_MYELOMA_PLASMA_CELL
rs9578336	G	C	0.0436	0.0784	0.5784	1e+05	Multiple myeloma and malignant plasma cell neoplasms || id:finn-b-CD2_MULTIPLE_MYELOMA_PLASMA_CELL	0.1726	finn-b-CD2_MULTIPLE_MYELOMA_PLASMA_CELL
rs6699175	T	C	-0.1806	0.0948	0.0566096	1e+05	Multiple myeloma and malignant plasma cell neoplasms || id:finn-b-CD2_MULTIPLE_MYELOMA_PLASMA_CELL	0.108	finn-b-CD2_MULTIPLE_MYELOMA_PLASMA_CELL
rs592586	G	A	-0.042	0.0599	0.4825	1e+05	Multiple myeloma and malignant plasma cell neoplasms || id:finn-b-CD2_MULTIPLE_MYELOMA_PLASMA_CELL	0.5998	finn-b-CD2_MULTIPLE_MYELOMA_PLASMA_CELL
rs112214356	C	T	-0.0013	0.1225	0.9912	1e+05	Multiple myeloma and malignant plasma cell neoplasms || id:finn-b-CD2_MULTIPLE_MYELOMA_PLASMA_CELL	0.06291	finn-b-CD2_MULTIPLE_MYELOMA_PLASMA_CELL
rs62419698	G	C	-0.0688	0.131	0.5991	1e+05	Multiple myeloma and malignant plasma cell neoplasms || id:finn-b-CD2_MULTIPLE_MYELOMA_PLASMA_CELL	0.058	finn-b-CD2_MULTIPLE_MYELOMA_PLASMA_CELL
rs6904245	A	G	-0.0911	0.1132	0.4209	1e+05	Multiple myeloma and malignant plasma cell neoplasms || id:finn-b-CD2_MULTIPLE_MYELOMA_PLASMA_CELL	0.07345	finn-b-CD2_MULTIPLE_MYELOMA_PLASMA_CELL
rs3916027	A	G	0.0143	0.0674	0.8321	1e+05	Multiple myeloma and malignant plasma cell neoplasms || id:finn-b-CD2_MULTIPLE_MYELOMA_PLASMA_CELL	0.2498	finn-b-CD2_MULTIPLE_MYELOMA_PLASMA_CELL
rs75402627	C	T	0.014	0.1121	0.9007	1e+05	Multiple myeloma and malignant plasma cell neoplasms || id:finn-b-CD2_MULTIPLE_MYELOMA_PLASMA_CELL	0.07502	finn-b-CD2_MULTIPLE_MYELOMA_PLASMA_CELL
rs513272	C	T	-0.0443	0.0591	0.453799	1e+05	Multiple myeloma and malignant plasma cell neoplasms || id:finn-b-CD2_MULTIPLE_MYELOMA_PLASMA_CELL	0.5636	finn-b-CD2_MULTIPLE_MYELOMA_PLASMA_CELL
rs72623355	C	T	0.0932	0.1004	0.3534	1e+05	Multiple myeloma and malignant plasma cell neoplasms || id:finn-b-CD2_MULTIPLE_MYELOMA_PLASMA_CELL	0.0935	finn-b-CD2_MULTIPLE_MYELOMA_PLASMA_CELL
rs57706029	T	C	0.0554	0.0603	0.3585	1e+05	Multiple myeloma and malignant plasma cell neoplasms || id:finn-b-CD2_MULTIPLE_MYELOMA_PLASMA_CELL	0.6105	finn-b-CD2_MULTIPLE_MYELOMA_PLASMA_CELL
rs483082	T	G	-0.0017	0.0697	0.9809	1e+05	Multiple myeloma and malignant plasma cell neoplasms || id:finn-b-CD2_MULTIPLE_MYELOMA_PLASMA_CELL	0.236	finn-b-CD2_MULTIPLE_MYELOMA_PLASMA_CELL
rs150578762	A	G	-0.0308	0.099	0.756	1e+05	Multiple myeloma and malignant plasma cell neoplasms || id:finn-b-CD2_MULTIPLE_MYELOMA_PLASMA_CELL	0.09733	finn-b-CD2_MULTIPLE_MYELOMA_PLASMA_CELL
rs62258666	A	G	0.1946	0.3729	0.6018	1e+05	Multiple myeloma and malignant plasma cell neoplasms || id:finn-b-CD2_MULTIPLE_MYELOMA_PLASMA_CELL	0.006383	finn-b-CD2_MULTIPLE_MYELOMA_PLASMA_CELL
rs6443734	T	C	0.0416	0.0587	0.4778	1e+05	Multiple myeloma and malignant plasma cell neoplasms || id:finn-b-CD2_MULTIPLE_MYELOMA_PLASMA_CELL	0.4571	finn-b-CD2_MULTIPLE_MYELOMA_PLASMA_CELL
rs10480656	G	C	0.035	0.066	0.596401	1e+05	Multiple myeloma and malignant plasma cell neoplasms || id:finn-b-CD2_MULTIPLE_MYELOMA_PLASMA_CELL	0.2669	finn-b-CD2_MULTIPLE_MYELOMA_PLASMA_CELL
rs2165558	G	T	0.0361	0.0659	0.5846	1e+05	Multiple myeloma and malignant plasma cell neoplasms || id:finn-b-CD2_MULTIPLE_MYELOMA_PLASMA_CELL	0.2678	finn-b-CD2_MULTIPLE_MYELOMA_PLASMA_CELL
rs7815372	G	A	0.0988	0.072	0.1702	1e+05	Multiple myeloma and malignant plasma cell neoplasms || id:finn-b-CD2_MULTIPLE_MYELOMA_PLASMA_CELL	0.7877	finn-b-CD2_MULTIPLE_MYELOMA_PLASMA_CELL
rs7031579	T	C	-0.0436	0.108	0.6868	1e+05	Multiple myeloma and malignant plasma cell neoplasms || id:finn-b-CD2_MULTIPLE_MYELOMA_PLASMA_CELL	0.9186	finn-b-CD2_MULTIPLE_MYELOMA_PLASMA_CELL
rs61967369	C	A	-0.0729	0.1202	0.5438	1e+05	Multiple myeloma and malignant plasma cell neoplasms || id:finn-b-CD2_MULTIPLE_MYELOMA_PLASMA_CELL	0.06483	finn-b-CD2_MULTIPLE_MYELOMA_PLASMA_CELL
rs61994001	A	T	0.1405	0.4187	0.737199	1e+05	Multiple myeloma and malignant plasma cell neoplasms || id:finn-b-CD2_MULTIPLE_MYELOMA_PLASMA_CELL	0.004863	finn-b-CD2_MULTIPLE_MYELOMA_PLASMA_CELL
rs8028182	T	G	-0.0615	0.0753	0.4144	1e+05	Multiple myeloma and malignant plasma cell neoplasms || id:finn-b-CD2_MULTIPLE_MYELOMA_PLASMA_CELL	0.1877	finn-b-CD2_MULTIPLE_MYELOMA_PLASMA_CELL
rs117564891	G	A	0.0223	0.1541	0.885	1e+05	Multiple myeloma and malignant plasma cell neoplasms || id:finn-b-CD2_MULTIPLE_MYELOMA_PLASMA_CELL	0.03829	finn-b-CD2_MULTIPLE_MYELOMA_PLASMA_CELL
rs11649869	G	A	-0.1826	0.0774	0.0183502	1e+05	Multiple myeloma and malignant plasma cell neoplasms || id:finn-b-CD2_MULTIPLE_MYELOMA_PLASMA_CELL	0.1801	finn-b-CD2_MULTIPLE_MYELOMA_PLASMA_CELL
rs12700064	A	G	0.0505	0.0977	0.604999	1e+05	Multiple myeloma and malignant plasma cell neoplasms || id:finn-b-CD2_MULTIPLE_MYELOMA_PLASMA_CELL	0.8943	finn-b-CD2_MULTIPLE_MYELOMA_PLASMA_CELL
rs3011337	G	A	-0.055	0.0626	0.3802	1e+05	Multiple myeloma and malignant plasma cell neoplasms || id:finn-b-CD2_MULTIPLE_MYELOMA_PLASMA_CELL	0.6755	finn-b-CD2_MULTIPLE_MYELOMA_PLASMA_CELL
rs1258712	T	G	-0.086	0.1147	0.4535	1e+05	Multiple myeloma and malignant plasma cell neoplasms || id:finn-b-CD2_MULTIPLE_MYELOMA_PLASMA_CELL	0.9291	finn-b-CD2_MULTIPLE_MYELOMA_PLASMA_CELL
rs141765432	T	G	-0.1917	0.188	0.3078	1e+05	Multiple myeloma and malignant plasma cell neoplasms || id:finn-b-CD2_MULTIPLE_MYELOMA_PLASMA_CELL	0.02731	finn-b-CD2_MULTIPLE_MYELOMA_PLASMA_CELL
rs371927	A	G	-0.0107	0.104	0.9181	1e+05	Multiple myeloma and malignant plasma cell neoplasms || id:finn-b-CD2_MULTIPLE_MYELOMA_PLASMA_CELL	0.9106	finn-b-CD2_MULTIPLE_MYELOMA_PLASMA_CELL
rs506912	A	C	0.0314	0.0643	0.625299	1e+05	Multiple myeloma and malignant plasma cell neoplasms || id:finn-b-CD2_MULTIPLE_MYELOMA_PLASMA_CELL	0.7066	finn-b-CD2_MULTIPLE_MYELOMA_PLASMA_CELL
rs116095614	A	G	0.0884	0.3187	0.781399	1e+05	Multiple myeloma and malignant plasma cell neoplasms || id:finn-b-CD2_MULTIPLE_MYELOMA_PLASMA_CELL	0.008483	finn-b-CD2_MULTIPLE_MYELOMA_PLASMA_CELL
rs67872791	G	T	-0.2577	0.3277	0.4317	1e+05	Multiple myeloma and malignant plasma cell neoplasms || id:finn-b-CD2_MULTIPLE_MYELOMA_PLASMA_CELL	0.007752	finn-b-CD2_MULTIPLE_MYELOMA_PLASMA_CELL
rs62321577	T	G	0.0929	0.1276	0.4667	1e+05	Multiple myeloma and malignant plasma cell neoplasms || id:finn-b-CD2_MULTIPLE_MYELOMA_PLASMA_CELL	0.05563	finn-b-CD2_MULTIPLE_MYELOMA_PLASMA_CELL
rs4726178	T	C	-0.0398	0.0734	0.5874	1e+05	Multiple myeloma and malignant plasma cell neoplasms || id:finn-b-CD2_MULTIPLE_MYELOMA_PLASMA_CELL	0.1979	finn-b-CD2_MULTIPLE_MYELOMA_PLASMA_CELL
rs112792028	A	C	0.01	0.0636	0.8752	1e+05	Multiple myeloma and malignant plasma cell neoplasms || id:finn-b-CD2_MULTIPLE_MYELOMA_PLASMA_CELL	0.3072	finn-b-CD2_MULTIPLE_MYELOMA_PLASMA_CELL
rs4883863	T	C	0.008	0.06	0.8935	1e+05	Multiple myeloma and malignant plasma cell neoplasms || id:finn-b-CD2_MULTIPLE_MYELOMA_PLASMA_CELL	0.3916	finn-b-CD2_MULTIPLE_MYELOMA_PLASMA_CELL
rs11880266	G	A	-0.0086	0.0602	0.8866	1e+05	Multiple myeloma and malignant plasma cell neoplasms || id:finn-b-CD2_MULTIPLE_MYELOMA_PLASMA_CELL	0.3893	finn-b-CD2_MULTIPLE_MYELOMA_PLASMA_CELL
