# Supplementary material for: Lipid have a direct effect on multiple myeloma: a Mendelian randomization study
Source: Front Oncol. 2024 Jun 11;14:1404744. doi: 10.3389/fonc.2024.1404744 (PMC11200114; doi:10.3389/fonc.2024.1404744)
Supplement: Supplementary file 3 [file Table_3.xlsx]

## Sheet: Sheet1
Supplementary Table S3: The detailed information of identified SNPs in exposure and outcome
SNPs	Exposure									Outcome
	EA	OA	Beta	Se	P	F-statistic	R2	Liposomes		Beta	Se	P
rs11591147	T	G	-0.224926	0.046672	1.46901e-06	23.2256	0.00322791	Sterol ester (27:1/18:3)		-0.0362	0.1597	0.8206
rs1260326	C	T	-0.105379	0.0174533	1.6383e-09	36.4547	0.00505721			-0.0165	0.0615	0.788501
rs13396724	C	T	0.258947	0.0528793	9.93232e-07	23.9801	0.00333243			-0.1739	0.18	0.3341
rs13172653	G	A	0.0950575	0.0202146	2.6176e-06	22.1127	0.00307373			0.0152	0.0705	0.8296
rs34500711	T	C	0.209548	0.0436213	1.58725e-06	23.0765	0.00320726			-0.0891	0.1503	0.5533
rs174527	C	G	-0.0858535	0.0170663	5.00294e-07	25.3068	0.00351615			0.0641	0.0594	0.2801
rs174584	A	G	-0.183231	0.0169196	4.0219e-27	117.278	0.0160892			0.077	0.0594	0.1949
rs7957655	A	G	-0.0849482	0.0167251	3.8847e-07	25.7971	0.00358403			0.0092	0.0585	0.8754
rs2255531	A	G	0.0933972	0.0170246	4.24659e-08	30.0964	0.00417883			-0.0323	0.06	0.590599
rs113130033	G	A	-0.216897	0.0409546	1.21739e-07	28.048	0.00389553			0.2152	0.1387	0.1206
rs1980102	A	C	0.0811141	0.0171434	2.26973e-06	22.3871	0.00311175			-0.0231	0.0604	0.702399
rs58542926	T	C	-0.168598	0.0344486	1.00782e-06	23.9531	0.00332869			0.1315	0.1195	0.2713
rs182611493	G	A	-0.282368	0.0377678	8.54835e-14	55.8969	0.00773349			0.0945	0.1361	0.4876
rs7412	T	C	-0.190996	0.0372748	3.06739e-07	26.2554	0.00364746			0.2201	0.1286	0.0869801
rs1800961	T	C	-0.239553	0.0372191	1.30139e-10	41.4259	0.00574288			0.0868	0.1399	0.535
rs72830074	T	G	-0.181143	0.0390323	3.52922e-06	21.5375	0.00304695	Phosphatidylcholine (18:2_20:4)		0.03	0.1348	0.8238
rs34689885	T	A	0.0955554	0.0187901	3.75906e-07	25.8614	0.00365643			-0.0602	0.066	0.3619
rs77985607	A	G	-0.173411	0.0376523	4.18145e-06	21.2114	0.00300096			-0.0242	0.1331	0.8557
rs2973222	T	C	0.0793326	0.017064	3.38991e-06	21.6143	0.00305779			0.0101	0.0592	0.8642
rs117352906	T	C	0.431938	0.0930027	3.47146e-06	21.5701	0.00305155			-0.0142	0.2756	0.9589
rs62482552	A	G	-0.08192	0.0174764	2.81379e-06	21.9723	0.00310828			0.0368	0.0604	0.542199
rs139923737	T	C	-0.303832	0.0574044	1.24011e-07	28.0141	0.00395958			0.0472	0.1888	0.8026
rs76780983	G	T	0.234868	0.0494858	2.11197e-06	22.5261	0.00318637			-0.0511	0.1671	0.7597
rs102274	C	T	-0.174355	0.0170799	2.66156e-24	104.207	0.014572			0.0888	0.0594	0.1348
rs673335	C	T	-0.0974675	0.0196733	7.43042e-07	24.5451	0.00347097			0.0001	0.0682	0.9991
rs71425785	G	A	-0.133896	0.0263024	3.65806e-07	25.9146	0.00366392			0.0902	0.0932	0.333
rs1601935	T	G	-0.0816115	0.0172644	2.31788e-06	22.346	0.00316097			0.0732	0.0602	0.2241
rs1077834	C	T	0.122699	0.0193968	2.67047e-10	40.0149	0.00564623			-0.1087	0.0672	0.1059
rs1033155	G	A	-0.0968274	0.0173549	2.5017e-08	31.1281	0.00439778			0.0651	0.0598	0.2761
rs75528309	T	C	0.203225	0.0425503	1.82083e-06	22.8112	0.00322657			-0.0217	0.1467	0.8826
rs173539	T	C	0.0889847	0.0186728	1.92079e-06	22.7097	0.00321226			0.0054	0.0654	0.9348
rs79450037	A	G	-0.220745	0.0446263	7.72113e-07	24.4681	0.00346011			-0.0869	0.1533	0.5709
rs8100204	A	G	-0.14136	0.0226785	4.82433e-10	38.853	0.00548318			0.1498	0.0806	0.0632106
rs248968	C	T	0.08047	0.0170424	2.38428e-06	22.2949	0.00315377			-0.0467	0.0587	0.427
rs836912	T	C	-0.0836678	0.0179311	3.12381e-06	21.7722	0.00308006			0.1064	0.0618	0.0849806
rs8736	C	T	-0.0844507	0.017248	9.98621e-07	23.9734	0.00339039			0.0133	0.0603	0.8257
rs8131052	T	C	-0.139987	0.0288532	1.25064e-06	23.539	0.00332916			-0.0081	0.0994	0.9347
rs12046045	A	G	-0.156277	0.0320623	1.11908e-06	23.7575	0.00386379	Phosphatidylcholine (O-18:2_20:4)		0.2312	0.1037	0.0258202
rs4848880	G	T	0.0872175	0.0183986	2.17868e-06	22.4718	0.00365545			0.012	0.0591	0.8391
rs6722606	C	A	-0.452031	0.0959563	2.51955e-06	22.1916	0.00361005			0.2913	0.3193	0.3615
rs2189991	A	G	0.0872905	0.018142	1.53234e-06	23.1507	0.00376547			-0.0267	0.06	0.6567
rs6467318	G	A	-0.0879615	0.018763	2.81556e-06	21.9776	0.00357535			-0.0025	0.0604	0.9669
rs76375697	G	T	0.340172	0.0711239	1.76737e-06	22.8753	0.00372084			0.1176	0.2328	0.6136
rs174537	T	G	-0.175871	0.0184319	1.97128e-21	91.0434	0.0146465			0.0797	0.0593	0.1794
rs7118021	A	G	-0.116956	0.0245579	1.95438e-06	22.681	0.00368936			0.1004	0.0808	0.2137
rs113023745	A	G	-0.254014	0.0474974	9.20645e-08	28.6006	0.00464779			0.0106	0.1548	0.9456
rs1980615	C	A	-0.103279	0.0180563	1.11502e-08	32.7165	0.00531309			0.0058	0.0594	0.9224
rs17778967	A	G	0.250141	0.0530431	2.45854e-06	22.2388	0.00361769			-0.0728	0.1651	0.6594
rs16975847	A	G	-0.123575	0.0263377	2.76274e-06	22.0143	0.00358131			0.0794	0.0866	0.3592
rs141198865	T	C	-0.349333	0.0757044	4.0182e-06	21.293	0.00346437			-0.0577	0.2195	0.7927
rs117215929	C	T	-0.228708	0.0467145	1.00285e-06	23.9695	0.00389814			0.1421	0.1555	0.3608
rs1260326	C	T	-0.0875066	0.0174483	5.42638e-07	25.1522	0.0034996	Phosphatidylethanolamine (18:0_20:4)		-0.0165	0.0615	0.788501
rs116866162	A	G	-0.260057	0.0547503	2.0729e-06	22.5613	0.00314025			0.1084	0.1865	0.561
rs62549032	A	G	0.22604	0.0488142	3.70627e-06	21.4426	0.00298501			-0.2371	0.1704	0.1643
rs72753379	T	C	0.220536	0.0446652	8.08818e-07	24.3793	0.00339243			-0.1206	0.1575	0.4439
rs11031419	T	A	0.17663	0.0353866	6.129e-07	24.9144	0.00346664			-0.0637	0.124	0.6078
rs174537	T	G	-0.188337	0.0169014	1.32847e-28	124.173	0.0170422			0.0797	0.0593	0.1794
rs10750098	T	G	-0.149466	0.024488	1.08946e-09	37.2545	0.00517477			-0.018	0.0878	0.8374
rs28395406	G	A	-0.195767	0.0246575	2.34132e-15	63.0349	0.00872451			0.0123	0.0866	0.8873
rs10468017	T	C	0.354025	0.0170678	7.59268e-93	430.242	0.0566686			-0.0903	0.0621	0.1461
rs633695	G	A	0.28811	0.0179007	2.75443e-57	259.046	0.0349069			-0.1091	0.0636	0.0859607
rs117376818	A	G	0.66443	0.0700951	3.43257e-21	89.851	0.0123901			-0.1171	0.2352	0.6186
rs6494025	T	C	0.34207	0.0454759	6.04276e-14	56.5806	0.00783819			-0.0168	0.1556	0.9139
rs112129861	C	G	0.173964	0.0337015	2.50816e-07	26.6453	0.00370658			0.0375	0.1169	0.7486
rs4272979	T	C	0.133225	0.0236629	1.86757e-08	31.6983	0.00440639			-0.1104	0.081	0.1729
rs17798605	G	A	0.214906	0.0455563	2.43227e-06	22.2536	0.00309755			0.1131	0.1707	0.5076
rs73964403	G	C	-0.226692	0.048157	2.55385e-06	22.1592	0.00308445			0.2093	0.1654	0.2059
rs80310784	A	G	0.167815	0.0361183	3.43789e-06	21.5877	0.00300808	Phosphatidylinositol (16:0_18:1)		0.176	0.1171	0.1329
rs174556	T	C	0.0997193	0.0173	8.51397e-09	33.2251	0.00462216			0.0831	0.0601	0.1665
rs964184	C	G	-0.122963	0.0232069	1.20126e-07	28.0747	0.00390845			0.0089	0.0824	0.9138
rs76902173	G	C	-0.29341	0.0586611	5.8084e-07	25.0178	0.00348437			-0.3895	0.1976	0.0487001
rs9564991	T	C	-0.118721	0.0249611	2.05845e-06	22.6218	0.00315172			-0.1679	0.0862	0.0513606
rs117226992	G	C	0.733987	0.158646	3.78219e-06	21.4052	0.00298271			0.1203	0.4805	0.8022
rs1540037	G	A	0.0994507	0.0197787	5.07206e-07	25.2825	0.0035211			0.0152	0.0687	0.8248
rs641738	C	T	-0.116552	0.0170871	9.73882e-12	46.5268	0.00646068			0.0131	0.0602	0.8276
rs34621709	A	C	0.147757	0.0237857	5.58155e-10	38.5891	0.006589	Triacylglycerol (56:4)		-0.0107	0.0776	0.8907
rs10169217	G	A	-0.094886	0.019719	1.53048e-06	23.1545	0.00396402			-0.0952	0.0625	0.1279
rs62291572	T	C	0.109774	0.0231608	2.18852e-06	22.4642	0.00384631			0.0157	0.0725	0.829
rs141116593	G	C	0.160893	0.0351597	4.83202e-06	20.9404	0.00358633			0.0026	0.1169	0.9821
rs530715423	A	G	0.20295	0.0419229	1.32357e-06	23.4356	0.00401195			0.1451	0.1367	0.2885
rs10966037	T	A	0.109403	0.0229618	1.93592e-06	22.7011	0.00388671			-0.0275	0.0722	0.703701
rs10430989	A	G	-0.116252	0.0233567	6.62944e-07	24.773	0.00423993			-0.0331	0.0751	0.659601
rs174592	G	A	0.135582	0.0187148	4.88821e-13	52.4848	0.00894046			0.0707	0.0593	0.2331
rs964184	C	G	-0.241533	0.0253327	2.14102e-21	90.9055	0.0153845			0.0089	0.0824	0.9138
rs36094040	C	T	-0.0926925	0.0197275	2.67456e-06	22.0773	0.0037803			-0.0703	0.062	0.2568
rs61942065	T	C	0.109187	0.0224222	1.1478e-06	23.7129	0.00405924			0.1341	0.07	0.0554805
rs390082	G	T	0.172897	0.0344305	5.2725e-07	25.2167	0.00431555			0.1701	0.1111	0.1255
rs1883350	C	T	0.0988596	0.0190324	2.12077e-07	26.9805	0.00461602			0.022	0.0597	0.7127
